# Supplementary material for: Rodent species composition in urban and forested areas in eastern Germany
Source: Biodivers Data J. 2025 Nov 3;13:e143224. doi: 10.3897/BDJ.13.e143224 (PMC12676130; doi:10.3897/BDJ.13.e143224)
Supplement: Supplementary material 1 — Trapping information [file bdj-13-e143224-s001.csv]

country	locationID	trapNumber	trap_settingDate	trap_activationDate	trap_checkingDate	decimalLatitude	decimalLongitude	eventID	trapping-result	fieldObservation	occurrenceID	notes
Germany	Germany EastB1	1	2020-12-09	2020-12-09	2020-12-10	52.397256	12.991057	20201210	0
Germany	Germany EastB1	2	2020-12-09	2020-12-09	2020-12-10	52.397256	12.991057	20201210	0
Germany	Germany EastB1	3	2020-12-09	2020-12-09	2020-12-10	52.397256	12.991057	20201210	0
Germany	Germany EastB1	4	2020-12-09	2020-12-09	2020-12-10	52.397256	12.991057	20201210	0
Germany	Germany EastB1	5	2020-12-09	2020-12-09	2020-12-10	52.397256	12.991057	20201210	0
Germany	Germany EastB1	6	2020-12-09	2020-12-09	2020-12-10	52.397256	12.991057	20201210	0
Germany	Germany EastB1	7	2020-12-09	2020-12-09	2020-12-10	52.397256	12.991057	20201210	0
Germany	Germany EastB1	8	2020-12-09	2020-12-09	2020-12-10	52.397256	12.991057	20201210	0
Germany	Germany EastB1	9	2020-12-09	2020-12-09	2020-12-10	52.397256	12.991057	20201210	0
Germany	Germany EastB1	10	2020-12-09	2020-12-09	2020-12-10	52.397256	12.991057	20201210	0
Germany	Germany EastB1	11	2020-12-09	2020-12-09	2020-12-10	52.397256	12.991057	20201210	1	Myodes glareolus	20201210-GWP2012002	dissected
Germany	Germany EastB1	12	2020-12-09	2020-12-09	2020-12-10	52.397256	12.991057	20201210	0
Germany	Germany EastB1	13	2020-12-09	2020-12-09	2020-12-10	52.397256	12.991057	20201210	0
Germany	Germany EastB1	14	2020-12-09	2020-12-09	2020-12-10	52.397256	12.991057	20201210	0
Germany	Germany EastB1	15	2020-12-09	2020-12-09	2020-12-10	52.397256	12.991057	20201210	0
Germany	Germany EastB1	16	2020-12-09	2020-12-09	2020-12-10	52.397256	12.991057	20201210	1	Apodemus flavicollis	20201210-GWP2012005	dissected
Germany	Germany EastB1	17	2020-12-09	2020-12-09	2020-12-10	52.397256	12.991057	20201210	0
Germany	Germany EastB1	18	2020-12-09	2020-12-09	2020-12-10	52.397256	12.991057	20201210	0
Germany	Germany EastB1	19	2020-12-09	2020-12-09	2020-12-10	52.397256	12.991057	20201210	0
Germany	Germany EastB1	20	2020-12-09	2020-12-09	2020-12-10	52.397256	12.991057	20201210	0
Germany	Germany EastB1	21	2020-12-09	2020-12-09	2020-12-10	52.397256	12.991057	20201210	0
Germany	Germany EastB1	22	2020-12-09	2020-12-09	2020-12-10	52.397256	12.991057	20201210	1	Myodes glareolus	20201210-GWP2012001	dissected
Germany	Germany EastB1	23	2020-12-09	2020-12-09	2020-12-10	52.397256	12.991057	20201210	0
Germany	Germany EastB1	24	2020-12-09	2020-12-09	2020-12-10	52.397256	12.991057	20201210	0
Germany	Germany EastB1	25	2020-12-09	2020-12-09	2020-12-10	52.397256	12.991057	20201210	0
Germany	Germany EastB1	26	2020-12-09	2020-12-09	2020-12-10	52.397256	12.991057	20201210	1	Myodes glareolus	20201210-GWP2012006	dissected
Germany	Germany EastB1	27	2020-12-09	2020-12-09	2020-12-10	52.397256	12.991057	20201210	0
Germany	Germany EastB1	28	2020-12-09	2020-12-09	2020-12-10	52.397256	12.991057	20201210	0
Germany	Germany EastB1	29	2020-12-09	2020-12-09	2020-12-10	52.397256	12.991057	20201210	0
Germany	Germany EastB1	30	2020-12-09	2020-12-09	2020-12-10	52.397256	12.991057	20201210	0
Germany	Germany EastB1	31	2020-12-09	2020-12-09	2020-12-10	52.397256	12.991057	20201210	0
Germany	Germany EastB1	32	2020-12-09	2020-12-09	2020-12-10	52.397256	12.991057	20201210	0
Germany	Germany EastB1	33	2020-12-09	2020-12-09	2020-12-10	52.397256	12.991057	20201210	1	Apodemus flavicollis	20201210-GWP2012008	dissected
Germany	Germany EastB1	34	2020-12-09	2020-12-09	2020-12-10	52.397256	12.991057	20201210	1	Apodemus flavicollis	20201210-GWP2012011	dissected
Germany	Germany EastB1	35	2020-12-09	2020-12-09	2020-12-10	52.397256	12.991057	20201210	0
Germany	Germany EastB1	36	2020-12-09	2020-12-09	2020-12-10	52.397256	12.991057	20201210	1	Apodemus flavicollis	20201210-GWP2012010	dissected
Germany	Germany EastB1	37	2020-12-09	2020-12-09	2020-12-10	52.397256	12.991057	20201210	0
Germany	Germany EastB1	38	2020-12-09	2020-12-09	2020-12-10	52.397256	12.991057	20201210	1	Apodemus flavicollis	20201210-GWP201200A	released
Germany	Germany EastB1	39	2020-12-09	2020-12-09	2020-12-10	52.397256	12.991057	20201210	0
Germany	Germany EastB1	40	2020-12-09	2020-12-09	2020-12-10	52.397256	12.991057	20201210	1	Apodemus flavicollis	20201210-GWP2012009	dissected
Germany	Germany EastB1	41	2020-12-09	2020-12-09	2020-12-10	52.397256	12.991057	20201210	0
Germany	Germany EastB1	42	2020-12-09	2020-12-09	2020-12-10	52.397256	12.991057	20201210	0
Germany	Germany EastB1	43	2020-12-09	2020-12-09	2020-12-10	52.397256	12.991057	20201210	0
Germany	Germany EastB1	44	2020-12-09	2020-12-09	2020-12-10	52.397256	12.991057	20201210	0
Germany	Germany EastB1	45	2020-12-09	2020-12-09	2020-12-10	52.397256	12.991057	20201210	0
Germany	Germany EastB1	46	2020-12-09	2020-12-09	2020-12-10	52.397256	12.991057	20201210	1	Myodes glareolus	20201210-GWP201200B	released
Germany	Germany EastB1	47	2020-12-09	2020-12-09	2020-12-10	52.397256	12.991057	20201210	0
Germany	Germany EastB1	48	2020-12-09	2020-12-09	2020-12-10	52.397256	12.991057	20201210	0
Germany	Germany EastB1	49	2020-12-09	2020-12-09	2020-12-10	52.397256	12.991057	20201210	0
Germany	Germany EastB1	50	2020-12-09	2020-12-09	2020-12-10	52.397256	12.991057	20201210	0
Germany	Germany EastB1	51	2020-12-09	2020-12-09	2020-12-10	52.397256	12.991057	20201210	0
Germany	Germany EastB1	52	2020-12-09	2020-12-09	2020-12-10	52.397256	12.991057	20201210	0
Germany	Germany EastB1	53	2020-12-09	2020-12-09	2020-12-10	52.397256	12.991057	20201210	0
Germany	Germany EastB1	54	2020-12-09	2020-12-09	2020-12-10	52.397256	12.991057	20201210	0
Germany	Germany EastB1	55	2020-12-09	2020-12-09	2020-12-10	52.397256	12.991057	20201210	0
Germany	Germany EastB1	56	2020-12-09	2020-12-09	2020-12-10	52.397256	12.991057	20201210	0
Germany	Germany EastB1	57	2020-12-09	2020-12-09	2020-12-10	52.397256	12.991057	20201210	0
Germany	Germany EastB1	58	2020-12-09	2020-12-09	2020-12-10	52.397256	12.991057	20201210	0
Germany	Germany EastB1	59	2020-12-09	2020-12-09	2020-12-10	52.397256	12.991057	20201210	0
Germany	Germany EastB1	60	2020-12-09	2020-12-09	2020-12-10	52.397256	12.991057	20201210	0
Germany	Germany EastB1	61	2020-12-09	2020-12-09	2020-12-10	52.397256	12.991057	20201210	0
Germany	Germany EastB1	62	2020-12-09	2020-12-09	2020-12-10	52.397256	12.991057	20201210	0
Germany	Germany EastB1	63	2020-12-09	2020-12-09	2020-12-10	52.397256	12.991057	20201210	0
Germany	Germany EastB1	64	2020-12-09	2020-12-09	2020-12-10	52.397256	12.991057	20201210	0
Germany	Germany EastB1	65	2020-12-09	2020-12-09	2020-12-10	52.397256	12.991057	20201210	0
Germany	Germany EastB1	66	2020-12-09	2020-12-09	2020-12-10	52.397256	12.991057	20201210	0
Germany	Germany EastB1	67	2020-12-09	2020-12-09	2020-12-10	52.397256	12.991057	20201210	0
Germany	Germany EastB1	68	2020-12-09	2020-12-09	2020-12-10	52.397256	12.991057	20201210	0
Germany	Germany EastB1	69	2020-12-09	2020-12-09	2020-12-10	52.397256	12.991057	20201210	0
Germany	Germany EastB1	70	2020-12-09	2020-12-09	2020-12-10	52.397256	12.991057	20201210	0
Germany	Germany EastB1	71	2020-12-09	2020-12-09	2020-12-10	52.397256	12.991057	20201210	0
Germany	Germany EastB1	72	2020-12-09	2020-12-09	2020-12-10	52.397256	12.991057	20201210	0
Germany	Germany EastB1	73	2020-12-09	2020-12-09	2020-12-10	52.397256	12.991057	20201210	0
Germany	Germany EastB1	74	2020-12-09	2020-12-09	2020-12-10	52.397256	12.991057	20201210	0
Germany	Germany EastB1	75	2020-12-09	2020-12-09	2020-12-10	52.397256	12.991057	20201210	0
Germany	Germany EastB2	76	2020-12-09	2020-12-09	2020-12-10	52.395063	12.989588	20201210	0
Germany	Germany EastB2	77	2020-12-09	2020-12-09	2020-12-10	52.395063	12.989588	20201210	0
Germany	Germany EastB2	78	2020-12-09	2020-12-09	2020-12-10	52.395063	12.989588	20201210	0
Germany	Germany EastB2	79	2020-12-09	2020-12-09	2020-12-10	52.395063	12.989588	20201210	0
Germany	Germany EastB2	80	2020-12-09	2020-12-09	2020-12-10	52.395063	12.989588	20201210	0
Germany	Germany EastB2	81	2020-12-09	2020-12-09	2020-12-10	52.395063	12.989588	20201210	0
Germany	Germany EastB2	82	2020-12-09	2020-12-09	2020-12-10	52.395063	12.989588	20201210	0
Germany	Germany EastB2	83	2020-12-09	2020-12-09	2020-12-10	52.395063	12.989588	20201210	0
Germany	Germany EastB2	84	2020-12-09	2020-12-09	2020-12-10	52.395063	12.989588	20201210	0
Germany	Germany EastB2	85	2020-12-09	2020-12-09	2020-12-10	52.395063	12.989588	20201210	0
Germany	Germany EastB2	86	2020-12-09	2020-12-09	2020-12-10	52.395063	12.989588	20201210	0
Germany	Germany EastB2	87	2020-12-09	2020-12-09	2020-12-10	52.395063	12.989588	20201210	0
Germany	Germany EastB2	88	2020-12-09	2020-12-09	2020-12-10	52.395063	12.989588	20201210	0
Germany	Germany EastB2	89	2020-12-09	2020-12-09	2020-12-10	52.395063	12.989588	20201210	1	Apodemus flavicollis	20201210-GWP2012007	dissected
Germany	Germany EastB2	90	2020-12-09	2020-12-09	2020-12-10	52.395063	12.989588	20201210	0
Germany	Germany EastB2	91	2020-12-09	2020-12-09	2020-12-10	52.395063	12.989588	20201210	0
Germany	Germany EastB2	92	2020-12-09	2020-12-09	2020-12-10	52.395063	12.989588	20201210	0
Germany	Germany EastB2	93	2020-12-09	2020-12-09	2020-12-10	52.395063	12.989588	20201210	0
Germany	Germany EastB2	94	2020-12-09	2020-12-09	2020-12-10	52.395063	12.989588	20201210	0
Germany	Germany EastB2	95	2020-12-09	2020-12-09	2020-12-10	52.395063	12.989588	20201210	0
Germany	Germany EastB2	96	2020-12-09	2020-12-09	2020-12-10	52.395063	12.989588	20201210	0
Germany	Germany EastB2	97	2020-12-09	2020-12-09	2020-12-10	52.395063	12.989588	20201210	0
Germany	Germany EastB2	98	2020-12-09	2020-12-09	2020-12-10	52.395063	12.989588	20201210	0
Germany	Germany EastB2	99	2020-12-09	2020-12-09	2020-12-10	52.395063	12.989588	20201210	0
Germany	Germany EastB2	100	2020-12-09	2020-12-09	2020-12-10	52.395063	12.989588	20201210	0
Germany	Germany EastB2	101	2020-12-09	2020-12-09	2020-12-10	52.395063	12.989588	20201210	0
Germany	Germany EastB2	102	2020-12-09	2020-12-09	2020-12-10	52.395063	12.989588	20201210	0
Germany	Germany EastB2	103	2020-12-09	2020-12-09	2020-12-10	52.395063	12.989588	20201210	0
Germany	Germany EastB2	104	2020-12-09	2020-12-09	2020-12-10	52.395063	12.989588	20201210	0
Germany	Germany EastB2	105	2020-12-09	2020-12-09	2020-12-10	52.395063	12.989588	20201210	0
Germany	Germany EastB2	106	2020-12-09	2020-12-09	2020-12-10	52.395063	12.989588	20201210	0
Germany	Germany EastB2	107	2020-12-09	2020-12-09	2020-12-10	52.395063	12.989588	20201210	0
Germany	Germany EastB2	108	2020-12-09	2020-12-09	2020-12-10	52.395063	12.989588	20201210	0
Germany	Germany EastB2	109	2020-12-09	2020-12-09	2020-12-10	52.395063	12.989588	20201210	0
Germany	Germany EastB2	110	2020-12-09	2020-12-09	2020-12-10	52.395063	12.989588	20201210	0
Germany	Germany EastB2	111	2020-12-09	2020-12-09	2020-12-10	52.395063	12.989588	20201210	0
Germany	Germany EastB2	112	2020-12-09	2020-12-09	2020-12-10	52.395063	12.989588	20201210	0
Germany	Germany EastB2	113	2020-12-09	2020-12-09	2020-12-10	52.395063	12.989588	20201210	0
Germany	Germany EastB2	114	2020-12-09	2020-12-09	2020-12-10	52.395063	12.989588	20201210	0
Germany	Germany EastB2	115	2020-12-09	2020-12-09	2020-12-10	52.395063	12.989588	20201210	0
Germany	Germany EastB2	116	2020-12-09	2020-12-09	2020-12-10	52.395063	12.989588	20201210	0
Germany	Germany EastB2	117	2020-12-09	2020-12-09	2020-12-10	52.395063	12.989588	20201210	0
Germany	Germany EastB2	118	2020-12-09	2020-12-09	2020-12-10	52.395063	12.989588	20201210	0
Germany	Germany EastB2	119	2020-12-09	2020-12-09	2020-12-10	52.395063	12.989588	20201210	0
Germany	Germany EastB2	120	2020-12-09	2020-12-09	2020-12-10	52.395063	12.989588	20201210	0
Germany	Germany EastB2	121	2020-12-09	2020-12-09	2020-12-10	52.395063	12.989588	20201210	0
Germany	Germany EastB2	122	2020-12-09	2020-12-09	2020-12-10	52.395063	12.989588	20201210	0
Germany	Germany EastB2	123	2020-12-09	2020-12-09	2020-12-10	52.395063	12.989588	20201210	0
Germany	Germany EastB2	124	2020-12-09	2020-12-09	2020-12-10	52.395063	12.989588	20201210	0
Germany	Germany EastB2	125	2020-12-09	2020-12-09	2020-12-10	52.395063	12.989588	20201210	0
Germany	Germany EastB2	126	2020-12-09	2020-12-09	2020-12-10	52.395063	12.989588	20201210	1	Myodes glareolus	20201210-GWP201200C	released
Germany	Germany EastB2	127	2020-12-09	2020-12-09	2020-12-10	52.395063	12.989588	20201210	1	Microtus arvalis	20201210-GWP2012004	dissected
Germany	Germany EastB2	128	2020-12-09	2020-12-09	2020-12-10	52.395063	12.989588	20201210	0
Germany	Germany EastB2	129	2020-12-09	2020-12-09	2020-12-10	52.395063	12.989588	20201210	0
Germany	Germany EastB2	130	2020-12-09	2020-12-09	2020-12-10	52.395063	12.989588	20201210	0
Germany	Germany EastB2	131	2020-12-09	2020-12-09	2020-12-10	52.395063	12.989588	20201210	1	Myodes glareolus	20201210-GWP2012003	dissected
Germany	Germany EastB2	132	2020-12-09	2020-12-09	2020-12-10	52.395063	12.989588	20201210	0
Germany	Germany EastB2	133	2020-12-09	2020-12-09	2020-12-10	52.395063	12.989588	20201210	0
Germany	Germany EastB2	134	2020-12-09	2020-12-09	2020-12-10	52.395063	12.989588	20201210	0
Germany	Germany EastB2	135	2020-12-09	2020-12-09	2020-12-10	52.395063	12.989588	20201210	0
Germany	Germany EastB2	136	2020-12-09	2020-12-09	2020-12-10	52.395063	12.989588	20201210	0
Germany	Germany EastB2	137	2020-12-09	2020-12-09	2020-12-10	52.395063	12.989588	20201210	0
Germany	Germany EastB2	138	2020-12-09	2020-12-09	2020-12-10	52.395063	12.989588	20201210	0
Germany	Germany EastB2	139	2020-12-09	2020-12-09	2020-12-10	52.395063	12.989588	20201210	0
Germany	Germany EastB2	140	2020-12-09	2020-12-09	2020-12-10	52.395063	12.989588	20201210	0
Germany	Germany EastB2	141	2020-12-09	2020-12-09	2020-12-10	52.395063	12.989588	20201210	0
Germany	Germany EastB2	142	2020-12-09	2020-12-09	2020-12-10	52.395063	12.989588	20201210	0
Germany	Germany EastB2	143	2020-12-09	2020-12-09	2020-12-10	52.395063	12.989588	20201210	0
Germany	Germany EastB2	144	2020-12-09	2020-12-09	2020-12-10	52.395063	12.989588	20201210	0
Germany	Germany EastB2	145	2020-12-09	2020-12-09	2020-12-10	52.395063	12.989588	20201210	0
Germany	Germany EastB2	146	2020-12-09	2020-12-09	2020-12-10	52.395063	12.989588	20201210	0
Germany	Germany EastB2	147	2020-12-09	2020-12-09	2020-12-10	52.395063	12.989588	20201210	0
Germany	Germany EastB2	148	2020-12-09	2020-12-09	2020-12-10	52.395063	12.989588	20201210	0
Germany	Germany EastB2	149	2020-12-09	2020-12-09	2020-12-10	52.395063	12.989588	20201210	0
Germany	Germany EastB2	150	2020-12-09	2020-12-09	2020-12-10	52.395063	12.989588	20201210	0
Germany	Germany EastD	1	2020-12-08	2020-12-10	2020-12-11	52.415167	13.005267	20201211	0
Germany	Germany EastD	2	2020-12-08	2020-12-10	2020-12-11	52.415167	13.005267	20201211	0
Germany	Germany EastD	3	2020-12-08	2020-12-10	2020-12-11	52.415167	13.005267	20201211	0
Germany	Germany EastD	4	2020-12-08	2020-12-10	2020-12-11	52.415167	13.005267	20201211	0
Germany	Germany EastD	5	2020-12-08	2020-12-10	2020-12-11	52.415167	13.005267	20201211	0
Germany	Germany EastD	6	2020-12-08	2020-12-10	2020-12-11	52.415167	13.005267	20201211	0
Germany	Germany EastD	7	2020-12-08	2020-12-10	2020-12-11	52.415167	13.005267	20201211	0
Germany	Germany EastD	8	2020-12-08	2020-12-10	2020-12-11	52.415167	13.005267	20201211	0
Germany	Germany EastD	9	2020-12-08	2020-12-10	2020-12-11	52.415167	13.005267	20201211	0
Germany	Germany EastD	10	2020-12-08	2020-12-10	2020-12-11	52.415167	13.005267	20201211	0
Germany	Germany EastD	11	2020-12-08	2020-12-10	2020-12-11	52.415167	13.005267	20201211	0
Germany	Germany EastD	12	2020-12-08	2020-12-10	2020-12-11	52.415167	13.005267	20201211	0
Germany	Germany EastD	13	2020-12-08	2020-12-10	2020-12-11	52.415167	13.005267	20201211	0
Germany	Germany EastD	14	2020-12-08	2020-12-10	2020-12-11	52.415167	13.005267	20201211	0
Germany	Germany EastD	15	2020-12-08	2020-12-10	2020-12-11	52.415167	13.005267	20201211	0
Germany	Germany EastD	16	2020-12-08	2020-12-10	2020-12-11	52.415167	13.005267	20201211	0
Germany	Germany EastD	17	2020-12-08	2020-12-10	2020-12-11	52.415167	13.005267	20201211	0
Germany	Germany EastD	18	2020-12-08	2020-12-10	2020-12-11	52.415167	13.005267	20201211	0
Germany	Germany EastD	19	2020-12-08	2020-12-10	2020-12-11	52.415167	13.005267	20201211	0
Germany	Germany EastD	20	2020-12-08	2020-12-10	2020-12-11	52.415167	13.005267	20201211	0
Germany	Germany EastD	21	2020-12-08	2020-12-10	2020-12-11	52.415167	13.005267	20201211	0
Germany	Germany EastD	22	2020-12-08	2020-12-10	2020-12-11	52.415167	13.005267	20201211	0
Germany	Germany EastD	23	2020-12-08	2020-12-10	2020-12-11	52.415167	13.005267	20201211	0
Germany	Germany EastD	24	2020-12-08	2020-12-10	2020-12-11	52.415167	13.005267	20201211	0
Germany	Germany EastD	25	2020-12-08	2020-12-10	2020-12-11	52.415167	13.005267	20201211	0
Germany	Germany EastD	26	2020-12-08	2020-12-10	2020-12-11	52.415167	13.005267	20201211	0
Germany	Germany EastD	27	2020-12-08	2020-12-10	2020-12-11	52.415167	13.005267	20201211	0
Germany	Germany EastD	28	2020-12-08	2020-12-10	2020-12-11	52.415167	13.005267	20201211	0
Germany	Germany EastD	29	2020-12-08	2020-12-10	2020-12-11	52.415167	13.005267	20201211	0
Germany	Germany EastD	30	2020-12-08	2020-12-10	2020-12-11	52.415167	13.005267	20201211	0
Germany	Germany EastD	31	2020-12-08	2020-12-10	2020-12-11	52.415167	13.005267	20201211	0
Germany	Germany EastD	32	2020-12-08	2020-12-10	2020-12-11	52.415167	13.005267	20201211	0
Germany	Germany EastD	33	2020-12-08	2020-12-10	2020-12-11	52.415167	13.005267	20201211	0
Germany	Germany EastD	34	2020-12-08	2020-12-10	2020-12-11	52.415167	13.005267	20201211	0
Germany	Germany EastD	35	2020-12-08	2020-12-10	2020-12-11	52.415167	13.005267	20201211	0
Germany	Germany EastD	36	2020-12-08	2020-12-10	2020-12-11	52.415167	13.005267	20201211	0
Germany	Germany EastD	37	2020-12-08	2020-12-10	2020-12-11	52.415167	13.005267	20201211	0
Germany	Germany EastD	38	2020-12-08	2020-12-10	2020-12-11	52.415167	13.005267	20201211	0
Germany	Germany EastD	39	2020-12-08	2020-12-10	2020-12-11	52.415167	13.005267	20201211	0
Germany	Germany EastD	40	2020-12-08	2020-12-10	2020-12-11	52.415167	13.005267	20201211	0
Germany	Germany EastD	41	2020-12-08	2020-12-10	2020-12-11	52.415167	13.005267	20201211	0
Germany	Germany EastD	42	2020-12-08	2020-12-10	2020-12-11	52.415167	13.005267	20201211	0
Germany	Germany EastD	43	2020-12-08	2020-12-10	2020-12-11	52.415167	13.005267	20201211	0
Germany	Germany EastD	44	2020-12-08	2020-12-10	2020-12-11	52.415167	13.005267	20201211	0
Germany	Germany EastD	45	2020-12-08	2020-12-10	2020-12-11	52.415167	13.005267	20201211	0
Germany	Germany EastD	46	2020-12-08	2020-12-10	2020-12-11	52.415167	13.005267	20201211	0
Germany	Germany EastD	47	2020-12-08	2020-12-10	2020-12-11	52.415167	13.005267	20201211	0
Germany	Germany EastD	48	2020-12-08	2020-12-10	2020-12-11	52.415167	13.005267	20201211	0
Germany	Germany EastD	49	2020-12-08	2020-12-10	2020-12-11	52.415167	13.005267	20201211	0
Germany	Germany EastD	50	2020-12-08	2020-12-10	2020-12-11	52.415167	13.005267	20201211	0
Germany	Germany EastD	51	2020-12-08	2020-12-10	2020-12-11	52.415167	13.005267	20201211	0
Germany	Germany EastD	52	2020-12-08	2020-12-10	2020-12-11	52.415167	13.005267	20201211	0
Germany	Germany EastD	53	2020-12-08	2020-12-10	2020-12-11	52.415167	13.005267	20201211	0
Germany	Germany EastD	54	2020-12-08	2020-12-10	2020-12-11	52.415167	13.005267	20201211	0
Germany	Germany EastD	55	2020-12-08	2020-12-10	2020-12-11	52.415167	13.005267	20201211	0
Germany	Germany EastD	56	2020-12-08	2020-12-10	2020-12-11	52.415167	13.005267	20201211	0
Germany	Germany EastD	57	2020-12-08	2020-12-10	2020-12-11	52.415167	13.005267	20201211	0
Germany	Germany EastD	58	2020-12-08	2020-12-10	2020-12-11	52.415167	13.005267	20201211	0
Germany	Germany EastD	59	2020-12-08	2020-12-10	2020-12-11	52.415167	13.005267	20201211	0
Germany	Germany EastD	60	2020-12-08	2020-12-10	2020-12-11	52.415167	13.005267	20201211	0
Germany	Germany EastD	61	2020-12-08	2020-12-10	2020-12-11	52.415167	13.005267	20201211	0
Germany	Germany EastD	62	2020-12-08	2020-12-10	2020-12-11	52.415167	13.005267	20201211	0
Germany	Germany EastD	63	2020-12-08	2020-12-10	2020-12-11	52.415167	13.005267	20201211	0
Germany	Germany EastD	64	2020-12-08	2020-12-10	2020-12-11	52.415167	13.005267	20201211	0
Germany	Germany EastD	65	2020-12-08	2020-12-10	2020-12-11	52.415167	13.005267	20201211	0
Germany	Germany EastD	66	2020-12-08	2020-12-10	2020-12-11	52.415167	13.005267	20201211	0
Germany	Germany EastD	67	2020-12-08	2020-12-10	2020-12-11	52.415167	13.005267	20201211	0
Germany	Germany EastD	68	2020-12-08	2020-12-10	2020-12-11	52.415167	13.005267	20201211	0
Germany	Germany EastD	69	2020-12-08	2020-12-10	2020-12-11	52.415167	13.005267	20201211	0
Germany	Germany EastD	70	2020-12-08	2020-12-10	2020-12-11	52.415167	13.005267	20201211	0
Germany	Germany EastD	71	2020-12-08	2020-12-10	2020-12-11	52.415167	13.005267	20201211	0
Germany	Germany EastD	72	2020-12-08	2020-12-10	2020-12-11	52.415167	13.005267	20201211	0
Germany	Germany EastD	73	2020-12-08	2020-12-10	2020-12-11	52.415167	13.005267	20201211	0
Germany	Germany EastD	74	2020-12-08	2020-12-10	2020-12-11	52.415167	13.005267	20201211	0
Germany	Germany EastD	75	2020-12-08	2020-12-10	2020-12-11	52.415167	13.005267	20201211	0
Germany	Germany EastD	76	2020-12-08	2020-12-10	2020-12-11	52.415167	13.005267	20201211	0
Germany	Germany EastD	77	2020-12-08	2020-12-10	2020-12-11	52.415167	13.005267	20201211	0
Germany	Germany EastD	78	2020-12-08	2020-12-10	2020-12-11	52.415167	13.005267	20201211	0
Germany	Germany EastD	79	2020-12-08	2020-12-10	2020-12-11	52.415167	13.005267	20201211	0
Germany	Germany EastD	80	2020-12-08	2020-12-10	2020-12-11	52.415167	13.005267	20201211	0
Germany	Germany EastD	81	2020-12-08	2020-12-10	2020-12-11	52.415167	13.005267	20201211	0
Germany	Germany EastD	82	2020-12-08	2020-12-10	2020-12-11	52.415167	13.005267	20201211	0
Germany	Germany EastD	83	2020-12-08	2020-12-10	2020-12-11	52.415167	13.005267	20201211	0
Germany	Germany EastD	84	2020-12-08	2020-12-10	2020-12-11	52.415167	13.005267	20201211	0
Germany	Germany EastD	85	2020-12-08	2020-12-10	2020-12-11	52.415167	13.005267	20201211	0
Germany	Germany EastD	86	2020-12-08	2020-12-10	2020-12-11	52.415167	13.005267	20201211	0
Germany	Germany EastD	87	2020-12-08	2020-12-10	2020-12-11	52.415167	13.005267	20201211	0
Germany	Germany EastD	88	2020-12-08	2020-12-10	2020-12-11	52.415167	13.005267	20201211	0
Germany	Germany EastD	89	2020-12-08	2020-12-10	2020-12-11	52.415167	13.005267	20201211	0
Germany	Germany EastD	90	2020-12-08	2020-12-10	2020-12-11	52.415167	13.005267	20201211	0
Germany	Germany EastD	91	2020-12-08	2020-12-10	2020-12-11	52.415167	13.005267	20201211	0
Germany	Germany EastD	92	2020-12-08	2020-12-10	2020-12-11	52.415167	13.005267	20201211	0
Germany	Germany EastD	93	2020-12-08	2020-12-10	2020-12-11	52.415167	13.005267	20201211	0
Germany	Germany EastD	94	2020-12-08	2020-12-10	2020-12-11	52.415167	13.005267	20201211	0
Germany	Germany EastD	95	2020-12-08	2020-12-10	2020-12-11	52.415167	13.005267	20201211	0
Germany	Germany EastD	96	2020-12-08	2020-12-10	2020-12-11	52.415167	13.005267	20201211	0
Germany	Germany EastD	97	2020-12-08	2020-12-10	2020-12-11	52.415167	13.005267	20201211	0
Germany	Germany EastD	98	2020-12-08	2020-12-10	2020-12-11	52.415167	13.005267	20201211	0
Germany	Germany EastD	99	2020-12-08	2020-12-10	2020-12-11	52.415167	13.005267	20201211	0
Germany	Germany EastD	100	2020-12-08	2020-12-10	2020-12-11	52.415167	13.005267	20201211	0
Germany	Germany EastD	101	2020-12-08	2020-12-10	2020-12-11	52.415167	13.005267	20201211	0
Germany	Germany EastD	102	2020-12-08	2020-12-10	2020-12-11	52.415167	13.005267	20201211	0
Germany	Germany EastD	103	2020-12-08	2020-12-10	2020-12-11	52.415167	13.005267	20201211	0
Germany	Germany EastD	104	2020-12-08	2020-12-10	2020-12-11	52.415167	13.005267	20201211	0
Germany	Germany EastD	105	2020-12-08	2020-12-10	2020-12-11	52.415167	13.005267	20201211	0
Germany	Germany EastD	106	2020-12-08	2020-12-10	2020-12-11	52.415167	13.005267	20201211	0
Germany	Germany EastD	107	2020-12-08	2020-12-10	2020-12-11	52.415167	13.005267	20201211	0
Germany	Germany EastD	108	2020-12-08	2020-12-10	2020-12-11	52.415167	13.005267	20201211	0
Germany	Germany EastD	109	2020-12-08	2020-12-10	2020-12-11	52.415167	13.005267	20201211	0
Germany	Germany EastD	110	2020-12-08	2020-12-10	2020-12-11	52.415167	13.005267	20201211	0
Germany	Germany EastD	111	2020-12-08	2020-12-10	2020-12-11	52.415167	13.005267	20201211	0
Germany	Germany EastD	112	2020-12-08	2020-12-10	2020-12-11	52.415167	13.005267	20201211	0
Germany	Germany EastD	113	2020-12-08	2020-12-10	2020-12-11	52.415167	13.005267	20201211	0
Germany	Germany EastD	114	2020-12-08	2020-12-10	2020-12-11	52.415167	13.005267	20201211	0
Germany	Germany EastD	115	2020-12-08	2020-12-10	2020-12-11	52.415167	13.005267	20201211	0
Germany	Germany EastD	116	2020-12-08	2020-12-10	2020-12-11	52.415167	13.005267	20201211	0
Germany	Germany EastD	117	2020-12-08	2020-12-10	2020-12-11	52.415167	13.005267	20201211	0
Germany	Germany EastD	118	2020-12-08	2020-12-10	2020-12-11	52.415167	13.005267	20201211	0
Germany	Germany EastD	119	2020-12-08	2020-12-10	2020-12-11	52.415167	13.005267	20201211	0
Germany	Germany EastD	120	2020-12-08	2020-12-10	2020-12-11	52.415167	13.005267	20201211	0
Germany	Germany EastD	121	2020-12-08	2020-12-10	2020-12-11	52.415167	13.005267	20201211	0
Germany	Germany EastD	122	2020-12-08	2020-12-10	2020-12-11	52.415167	13.005267	20201211	0
Germany	Germany EastD	123	2020-12-08	2020-12-10	2020-12-11	52.415167	13.005267	20201211	0
Germany	Germany EastD	124	2020-12-08	2020-12-10	2020-12-11	52.415167	13.005267	20201211	0
Germany	Germany EastD	125	2020-12-08	2020-12-10	2020-12-11	52.415167	13.005267	20201211	0
Germany	Germany EastD	126	2020-12-08	2020-12-10	2020-12-11	52.415167	13.005267	20201211	0
Germany	Germany EastD	127	2020-12-08	2020-12-10	2020-12-11	52.415167	13.005267	20201211	0
Germany	Germany EastD	128	2020-12-08	2020-12-10	2020-12-11	52.415167	13.005267	20201211	0
Germany	Germany EastD	129	2020-12-08	2020-12-10	2020-12-11	52.415167	13.005267	20201211	0
Germany	Germany EastD	130	2020-12-08	2020-12-10	2020-12-11	52.415167	13.005267	20201211	0
Germany	Germany EastD	131	2020-12-08	2020-12-10	2020-12-11	52.415167	13.005267	20201211	0
Germany	Germany EastD	132	2020-12-08	2020-12-10	2020-12-11	52.415167	13.005267	20201211	0
Germany	Germany EastD	133	2020-12-08	2020-12-10	2020-12-11	52.415167	13.005267	20201211	0
Germany	Germany EastD	134	2020-12-08	2020-12-10	2020-12-11	52.415167	13.005267	20201211	0
Germany	Germany EastD	135	2020-12-08	2020-12-10	2020-12-11	52.415167	13.005267	20201211	0
Germany	Germany EastD	136	2020-12-08	2020-12-10	2020-12-11	52.415167	13.005267	20201211	0
Germany	Germany EastD	137	2020-12-08	2020-12-10	2020-12-11	52.415167	13.005267	20201211	0
Germany	Germany EastD	138	2020-12-08	2020-12-10	2020-12-11	52.415167	13.005267	20201211	0
Germany	Germany EastD	139	2020-12-08	2020-12-10	2020-12-11	52.415167	13.005267	20201211	0
Germany	Germany EastD	140	2020-12-08	2020-12-10	2020-12-11	52.415167	13.005267	20201211	0
Germany	Germany EastD	141	2020-12-08	2020-12-10	2020-12-11	52.415167	13.005267	20201211	0
Germany	Germany EastD	142	2020-12-08	2020-12-10	2020-12-11	52.415167	13.005267	20201211	0
Germany	Germany EastD	143	2020-12-08	2020-12-10	2020-12-11	52.415167	13.005267	20201211	0
Germany	Germany EastD	144	2020-12-08	2020-12-10	2020-12-11	52.415167	13.005267	20201211	0
Germany	Germany EastD	145	2020-12-08	2020-12-10	2020-12-11	52.415167	13.005267	20201211	0
Germany	Germany EastD	146	2020-12-08	2020-12-10	2020-12-11	52.415167	13.005267	20201211	0
Germany	Germany EastD	147	2020-12-08	2020-12-10	2020-12-11	52.415167	13.005267	20201211	0
Germany	Germany EastD	148	2020-12-08	2020-12-10	2020-12-11	52.415167	13.005267	20201211	0
Germany	Germany EastD	149	2020-12-08	2020-12-10	2020-12-11	52.415167	13.005267	20201211	0
Germany	Germany EastD	150	2020-12-08	2020-12-10	2020-12-11	52.415167	13.005267	20201211	0
Germany	Germany EastA3	1	2020-12-11	2020-12-15	2020-12-16	52.407071	13.022085	20201216	0
Germany	Germany EastA3	2	2020-12-11	2020-12-15	2020-12-16	52.407071	13.022085	20201216	0
Germany	Germany EastA3	3	2020-12-11	2020-12-15	2020-12-16	52.407071	13.022085	20201216	0
Germany	Germany EastA3	4	2020-12-11	2020-12-15	2020-12-16	52.407071	13.022085	20201216	0
Germany	Germany EastA3	5	2020-12-11	2020-12-15	2020-12-16	52.407071	13.022085	20201216	0
Germany	Germany EastA3	6	2020-12-11	2020-12-15	2020-12-16	52.407071	13.022085	20201216	0
Germany	Germany EastA3	7	2020-12-11	2020-12-15	2020-12-16	52.407071	13.022085	20201216	0
Germany	Germany EastA3	8	2020-12-11	2020-12-15	2020-12-16	52.407071	13.022085	20201216	0
Germany	Germany EastA3	9	2020-12-11	2020-12-15	2020-12-16	52.407071	13.022085	20201216	0
Germany	Germany EastA3	10	2020-12-11	2020-12-15	2020-12-16	52.407071	13.022085	20201216	1	Apodemus flavicollis	20201216-GBG2012006	dissected
Germany	Germany EastA3	11	2020-12-11	2020-12-15	2020-12-16	52.407071	13.022085	20201216	1	Apodemus flavicollis	20201216-GBG2012007	dissected
Germany	Germany EastA3	12	2020-12-11	2020-12-15	2020-12-16	52.407071	13.022085	20201216	0
Germany	Germany EastA3	13	2020-12-11	2020-12-15	2020-12-16	52.407071	13.022085	20201216	0
Germany	Germany EastA3	14	2020-12-11	2020-12-15	2020-12-16	52.407071	13.022085	20201216	0
Germany	Germany EastA3	15	2020-12-11	2020-12-15	2020-12-16	52.407071	13.022085	20201216	0
Germany	Germany EastA3	16	2020-12-11	2020-12-15	2020-12-16	52.407071	13.022085	20201216	0
Germany	Germany EastA3	17	2020-12-11	2020-12-15	2020-12-16	52.407071	13.022085	20201216	0
Germany	Germany EastA3	18	2020-12-11	2020-12-15	2020-12-16	52.407071	13.022085	20201216	0
Germany	Germany EastA3	19	2020-12-11	2020-12-15	2020-12-16	52.407071	13.022085	20201216	0
Germany	Germany EastA3	20	2020-12-11	2020-12-15	2020-12-16	52.407071	13.022085	20201216	0
Germany	Germany EastA3	21	2020-12-11	2020-12-15	2020-12-16	52.407071	13.022085	20201216	0
Germany	Germany EastA3	22	2020-12-11	2020-12-15	2020-12-16	52.407071	13.022085	20201216	0
Germany	Germany EastA3	23	2020-12-11	2020-12-15	2020-12-16	52.407071	13.022085	20201216	0
Germany	Germany EastA3	24	2020-12-11	2020-12-15	2020-12-16	52.407071	13.022085	20201216	0
Germany	Germany EastA3	25	2020-12-11	2020-12-15	2020-12-16	52.407071	13.022085	20201216	0
Germany	Germany EastA3	26	2020-12-11	2020-12-15	2020-12-16	52.407071	13.022085	20201216	0
Germany	Germany EastA3	27	2020-12-11	2020-12-15	2020-12-16	52.407071	13.022085	20201216	1	Apodemus agrarius	20201216-GBG2012002	dissected
Germany	Germany EastA3	28	2020-12-11	2020-12-15	2020-12-16	52.407071	13.022085	20201216	0
Germany	Germany EastA3	29	2020-12-11	2020-12-15	2020-12-16	52.407071	13.022085	20201216	0
Germany	Germany EastA3	30	2020-12-11	2020-12-15	2020-12-16	52.407071	13.022085	20201216	0
Germany	Germany EastA3	31	2020-12-11	2020-12-15	2020-12-16	52.407071	13.022085	20201216	0
Germany	Germany EastA3	32	2020-12-11	2020-12-15	2020-12-16	52.407071	13.022085	20201216	0
Germany	Germany EastA3	33	2020-12-11	2020-12-15	2020-12-16	52.407071	13.022085	20201216	0
Germany	Germany EastA3	34	2020-12-11	2020-12-15	2020-12-16	52.407071	13.022085	20201216	0
Germany	Germany EastA3	35	2020-12-11	2020-12-15	2020-12-16	52.407071	13.022085	20201216	0
Germany	Germany EastA3	36	2020-12-11	2020-12-15	2020-12-16	52.407071	13.022085	20201216	0
Germany	Germany EastA3	37	2020-12-11	2020-12-15	2020-12-16	52.407071	13.022085	20201216	0
Germany	Germany EastA3	38	2020-12-11	2020-12-15	2020-12-16	52.407071	13.022085	20201216	0
Germany	Germany EastA3	39	2020-12-11	2020-12-15	2020-12-16	52.407071	13.022085	20201216	1	Myodes glareolus	20201216-GBG2012003	dissected
Germany	Germany EastA3	40	2020-12-11	2020-12-15	2020-12-16	52.407071	13.022085	20201216	1	Apodemus flavicollis	20201216-GBG2012010	dissected
Germany	Germany EastA3	41	2020-12-11	2020-12-15	2020-12-16	52.407071	13.022085	20201216	0
Germany	Germany EastA3	42	2020-12-11	2020-12-15	2020-12-16	52.407071	13.022085	20201216	0
Germany	Germany EastA3	43	2020-12-11	2020-12-15	2020-12-16	52.407071	13.022085	20201216	0
Germany	Germany EastA3	44	2020-12-11	2020-12-15	2020-12-16	52.407071	13.022085	20201216	0
Germany	Germany EastA3	45	2020-12-11	2020-12-15	2020-12-16	52.407071	13.022085	20201216	0
Germany	Germany EastA3	46	2020-12-11	2020-12-15	2020-12-16	52.407071	13.022085	20201216	0
Germany	Germany EastA3	47	2020-12-11	2020-12-15	2020-12-16	52.407071	13.022085	20201216	0
Germany	Germany EastA3	48	2020-12-11	2020-12-15	2020-12-16	52.407071	13.022085	20201216	1	Myodes glareolus	20201216-GBG2012014	dissected
Germany	Germany EastA3	49	2020-12-11	2020-12-15	2020-12-16	52.407071	13.022085	20201216	1	Apodemus flavicollis	20201216-GBG2012015	dissected
Germany	Germany EastA3	50	2020-12-11	2020-12-15	2020-12-16	52.407071	13.022085	20201216	0
Germany	Germany EastA1	51	2020-12-11	2020-12-15	2020-12-16	52.403557	13.027861	20201216	0
Germany	Germany EastA1	52	2020-12-11	2020-12-15	2020-12-16	52.403557	13.027861	20201216	0
Germany	Germany EastA1	53	2020-12-11	2020-12-15	2020-12-16	52.403557	13.027861	20201216	0
Germany	Germany EastA1	54	2020-12-11	2020-12-15	2020-12-16	52.403557	13.027861	20201216	2	Apodemus agrarius	20201216-GBG2012032	20201216-GBG2012033	dissected
Germany	Germany EastA1	55	2020-12-11	2020-12-15	2020-12-16	52.403557	13.027861	20201216	1	Myodes glareolus	20201216-GBG2012004	dissected
Germany	Germany EastA1	56	2020-12-11	2020-12-15	2020-12-16	52.403557	13.027861	20201216	1	Myodes glareolus	20201216-GBG2012005	dissected
Germany	Germany EastA1	57	2020-12-11	2020-12-15	2020-12-16	52.403557	13.027861	20201216	0
Germany	Germany EastA1	58	2020-12-11	2020-12-15	2020-12-16	52.403557	13.027861	20201216	0
Germany	Germany EastA1	59	2020-12-11	2020-12-15	2020-12-16	52.403557	13.027861	20201216	0
Germany	Germany EastA1	60	2020-12-11	2020-12-15	2020-12-16	52.403557	13.027861	20201216	1	Apodemus agrarius	20201216-GBG2012034	dissected
Germany	Germany EastA1	61	2020-12-11	2020-12-15	2020-12-16	52.403557	13.027861	20201216	0
Germany	Germany EastA1	62	2020-12-11	2020-12-15	2020-12-16	52.403557	13.027861	20201216	0
Germany	Germany EastA1	63	2020-12-11	2020-12-15	2020-12-16	52.403557	13.027861	20201216	0
Germany	Germany EastA1	64	2020-12-11	2020-12-15	2020-12-16	52.403557	13.027861	20201216	1	Myodes glareolus	20201216-GBG2012008	dissected
Germany	Germany EastA1	65	2020-12-11	2020-12-15	2020-12-16	52.403557	13.027861	20201216	0
Germany	Germany EastA1	66	2020-12-11	2020-12-15	2020-12-16	52.403557	13.027861	20201216	1	Myodes glareolus	20201216-GBG2012012	dissected
Germany	Germany EastA1	67	2020-12-11	2020-12-15	2020-12-16	52.403557	13.027861	20201216	0
Germany	Germany EastA1	68	2020-12-11	2020-12-15	2020-12-16	52.403557	13.027861	20201216	1	Myodes glareolus	20201216-GBG2012013	dissected
Germany	Germany EastA1	69	2020-12-11	2020-12-15	2020-12-16	52.403557	13.027861	20201216	1	Apodemus agrarius	20201216-GBG2012035	dissected
Germany	Germany EastA1	70	2020-12-11	2020-12-15	2020-12-16	52.403557	13.027861	20201216	1	Apodemus flavicollis	20201216-GBG2012036	dissected
Germany	Germany EastA1	71	2020-12-11	2020-12-15	2020-12-16	52.403557	13.027861	20201216	2	Apodemus agrarius	20201216-GBG2012037	20201216-GBG2012038	dissected
Germany	Germany EastA1	72	2020-12-11	2020-12-15	2020-12-16	52.403557	13.027861	20201216	1	Apodemus agrarius	20201216-GBG2012039	dissected
Germany	Germany EastA1	73	2020-12-11	2020-12-15	2020-12-16	52.403557	13.027861	20201216	3	Apodemus agrarius	20201216-GBG2012040	20201216-GBG2012041	20201216-GBG2012042	dissected
Germany	Germany EastA1	74	2020-12-11	2020-12-15	2020-12-16	52.403557	13.027861	20201216	0
Germany	Germany EastA1	75	2020-12-11	2020-12-15	2020-12-16	52.403557	13.027861	20201216	0
Germany	Germany EastA1	76	2020-12-11	2020-12-15	2020-12-16	52.403557	13.027861	20201216	0
Germany	Germany EastA1	77	2020-12-11	2020-12-15	2020-12-16	52.403557	13.027861	20201216	0
Germany	Germany EastA1	78	2020-12-11	2020-12-15	2020-12-16	52.403557	13.027861	20201216	0
Germany	Germany EastA1	79	2020-12-11	2020-12-15	2020-12-16	52.403557	13.027861	20201216	0
Germany	Germany EastA1	80	2020-12-11	2020-12-15	2020-12-16	52.403557	13.027861	20201216	0
Germany	Germany EastA1	81	2020-12-11	2020-12-15	2020-12-16	52.403557	13.027861	20201216	0
Germany	Germany EastA1	82	2020-12-11	2020-12-15	2020-12-16	52.403557	13.027861	20201216	1	Apodemus agrarius	20201216-GBG2012016	dissected
Germany	Germany EastA1	83	2020-12-11	2020-12-15	2020-12-16	52.403557	13.027861	20201216	1	Apodemus agrarius	20201216-GBG2012001	dissected
Germany	Germany EastA1	84	2020-12-11	2020-12-15	2020-12-16	52.403557	13.027861	20201216	0
Germany	Germany EastA1	85	2020-12-11	2020-12-15	2020-12-16	52.403557	13.027861	20201216	0
Germany	Germany EastA1	86	2020-12-11	2020-12-15	2020-12-16	52.403557	13.027861	20201216	0
Germany	Germany EastA1	87	2020-12-11	2020-12-15	2020-12-16	52.403557	13.027861	20201216	0
Germany	Germany EastA1	88	2020-12-11	2020-12-15	2020-12-16	52.403557	13.027861	20201216	0
Germany	Germany EastA1	89	2020-12-11	2020-12-15	2020-12-16	52.403557	13.027861	20201216	0
Germany	Germany EastA1	90	2020-12-11	2020-12-15	2020-12-16	52.403557	13.027861	20201216	0
Germany	Germany EastA1	91	2020-12-11	2020-12-15	2020-12-16	52.403557	13.027861	20201216	0
Germany	Germany EastA1	92	2020-12-11	2020-12-15	2020-12-16	52.403557	13.027861	20201216	0
Germany	Germany EastA1	93	2020-12-11	2020-12-15	2020-12-16	52.403557	13.027861	20201216	0
Germany	Germany EastA1	94	2020-12-11	2020-12-15	2020-12-16	52.403557	13.027861	20201216	0
Germany	Germany EastA1	95	2020-12-11	2020-12-15	2020-12-16	52.403557	13.027861	20201216	0
Germany	Germany EastA1	96	2020-12-11	2020-12-15	2020-12-16	52.403557	13.027861	20201216	0
Germany	Germany EastA1	97	2020-12-11	2020-12-15	2020-12-16	52.403557	13.027861	20201216	0
Germany	Germany EastA1	98	2020-12-11	2020-12-15	2020-12-16	52.403557	13.027861	20201216	0
Germany	Germany EastA1	99	2020-12-11	2020-12-15	2020-12-16	52.403557	13.027861	20201216	0
Germany	Germany EastA1	100	2020-12-11	2020-12-15	2020-12-16	52.403557	13.027861	20201216	0
Germany	Germany EastA2	101	2020-12-11	2020-12-15	2020-12-16	52.404945	13.025734	20201216	0
Germany	Germany EastA2	102	2020-12-11	2020-12-15	2020-12-16	52.404945	13.025734	20201216	0
Germany	Germany EastA2	103	2020-12-11	2020-12-15	2020-12-16	52.404945	13.025734	20201216	0
Germany	Germany EastA2	104	2020-12-11	2020-12-15	2020-12-16	52.404945	13.025734	20201216	0
Germany	Germany EastA2	105	2020-12-11	2020-12-15	2020-12-16	52.404945	13.025734	20201216	0
Germany	Germany EastA2	106	2020-12-11	2020-12-15	2020-12-16	52.404945	13.025734	20201216	0
Germany	Germany EastA2	107	2020-12-11	2020-12-15	2020-12-16	52.404945	13.025734	20201216	0
Germany	Germany EastA2	108	2020-12-11	2020-12-15	2020-12-16	52.404945	13.025734	20201216	0
Germany	Germany EastA2	109	2020-12-11	2020-12-15	2020-12-16	52.404945	13.025734	20201216	1	Apodemus agrarius	20201216-GBG2012011	dissected
Germany	Germany EastA2	110	2020-12-11	2020-12-15	2020-12-16	52.404945	13.025734	20201216	0
Germany	Germany EastA2	111	2020-12-11	2020-12-15	2020-12-16	52.404945	13.025734	20201216	0
Germany	Germany EastA2	112	2020-12-11	2020-12-15	2020-12-16	52.404945	13.025734	20201216	0
Germany	Germany EastA2	113	2020-12-11	2020-12-15	2020-12-16	52.404945	13.025734	20201216	0
Germany	Germany EastA2	114	2020-12-11	2020-12-15	2020-12-16	52.404945	13.025734	20201216	1	Apodemus agrarius	20201216-GBG2012020	dissected
Germany	Germany EastA2	115	2020-12-11	2020-12-15	2020-12-16	52.404945	13.025734	20201216	0
Germany	Germany EastA2	116	2020-12-11	2020-12-15	2020-12-16	52.404945	13.025734	20201216	0
Germany	Germany EastA2	117	2020-12-11	2020-12-15	2020-12-16	52.404945	13.025734	20201216	0
Germany	Germany EastA2	118	2020-12-11	2020-12-15	2020-12-16	52.404945	13.025734	20201216	1	Apodemus agrarius	20201216-GBG2012021	dissected
Germany	Germany EastA2	119	2020-12-11	2020-12-15	2020-12-16	52.404945	13.025734	20201216	1	Myodes glareolus	20201216-GBG2012018	dissected
Germany	Germany EastA2	120	2020-12-11	2020-12-15	2020-12-16	52.404945	13.025734	20201216	0
Germany	Germany EastA2	121	2020-12-11	2020-12-15	2020-12-16	52.404945	13.025734	20201216	1	Apodemus agrarius	20201216-GBG2012019	dissected
Germany	Germany EastA2	122	2020-12-11	2020-12-15	2020-12-16	52.404945	13.025734	20201216	2	Apodemus agrarius	20201216-GBG2012026	20201216-GBG2012027	dissected
Germany	Germany EastA2	123	2020-12-11	2020-12-15	2020-12-16	52.404945	13.025734	20201216	0
Germany	Germany EastA2	124	2020-12-11	2020-12-15	2020-12-16	52.404945	13.025734	20201216	0
Germany	Germany EastA2	125	2020-12-11	2020-12-15	2020-12-16	52.404945	13.025734	20201216	1	Apodemus agrarius	20201216-GBG2012022	dissected
Germany	Germany EastA2	126	2020-12-11	2020-12-15	2020-12-16	52.404945	13.025734	20201216	0
Germany	Germany EastA2	127	2020-12-11	2020-12-15	2020-12-16	52.404945	13.025734	20201216	0
Germany	Germany EastA2	128	2020-12-11	2020-12-15	2020-12-16	52.404945	13.025734	20201216	0
Germany	Germany EastA2	129	2020-12-11	2020-12-15	2020-12-16	52.404945	13.025734	20201216	0
Germany	Germany EastA2	130	2020-12-11	2020-12-15	2020-12-16	52.404945	13.025734	20201216	1	Myodes glareolus	20201216-GBG2012028	dissected
Germany	Germany EastA2	131	2020-12-11	2020-12-15	2020-12-16	52.404945	13.025734	20201216	3	Apodemus agrarius	20201216-GBG2012029	20201216-GBG2012030	20201216-GBG2012031	dissected
Germany	Germany EastA2	132	2020-12-11	2020-12-15	2020-12-16	52.404945	13.025734	20201216	0
Germany	Germany EastA2	133	2020-12-11	2020-12-15	2020-12-16	52.404945	13.025734	20201216	0
Germany	Germany EastA2	134	2020-12-11	2020-12-15	2020-12-16	52.404945	13.025734	20201216	0
Germany	Germany EastA2	135	2020-12-11	2020-12-15	2020-12-16	52.404945	13.025734	20201216	0
Germany	Germany EastA2	136	2020-12-11	2020-12-15	2020-12-16	52.404945	13.025734	20201216	0
Germany	Germany EastA2	137	2020-12-11	2020-12-15	2020-12-16	52.404945	13.025734	20201216	1	Myodes glareolus	20201216-GBG2012017	dissected
Germany	Germany EastA2	138	2020-12-11	2020-12-15	2020-12-16	52.404945	13.025734	20201216	0
Germany	Germany EastA2	139	2020-12-11	2020-12-15	2020-12-16	52.404945	13.025734	20201216	0
Germany	Germany EastA2	140	2020-12-11	2020-12-15	2020-12-16	52.404945	13.025734	20201216	0
Germany	Germany EastA2	141	2020-12-11	2020-12-15	2020-12-16	52.404945	13.025734	20201216	0
Germany	Germany EastA2	142	2020-12-11	2020-12-15	2020-12-16	52.404945	13.025734	20201216	0
Germany	Germany EastA2	143	2020-12-11	2020-12-15	2020-12-16	52.404945	13.025734	20201216	1	Myodes glareolus	20201216-GBG2012009	dissected
Germany	Germany EastA2	144	2020-12-11	2020-12-15	2020-12-16	52.404945	13.025734	20201216	1	Myodes glareolus	20201216-GBG2012023	dissected
Germany	Germany EastA2	145	2020-12-11	2020-12-15	2020-12-16	52.404945	13.025734	20201216	0
Germany	Germany EastA2	146	2020-12-11	2020-12-15	2020-12-16	52.404945	13.025734	20201216	1	Myodes glareolus	20201216-GBG2012025	dissected
Germany	Germany EastA2	147	2020-12-11	2020-12-15	2020-12-16	52.404945	13.025734	20201216	1	Myodes glareolus	20201216-GBG2012024	dissected
Germany	Germany EastA2	148	2020-12-11	2020-12-15	2020-12-16	52.404945	13.025734	20201216	0
Germany	Germany EastA2	149	2020-12-11	2020-12-15	2020-12-16	52.404945	13.025734	20201216	0
Germany	Germany EastA2	150	2020-12-11	2020-12-15	2020-12-16	52.404945	13.025734	20201216	0
Germany	Germany EastC	1	2020-12-14	2020-12-17	2020-12-18	52.443409	13.044809	20201218	0
Germany	Germany EastC	2	2020-12-14	2020-12-17	2020-12-18	52.443409	13.044809	20201218	0
Germany	Germany EastC	3	2020-12-14	2020-12-17	2020-12-18	52.443409	13.044809	20201218	0
Germany	Germany EastC	4	2020-12-14	2020-12-17	2020-12-18	52.443409	13.044809	20201218	0
Germany	Germany EastC	5	2020-12-14	2020-12-17	2020-12-18	52.443409	13.044809	20201218	0
Germany	Germany EastC	6	2020-12-14	2020-12-17	2020-12-18	52.443409	13.044809	20201218	0
Germany	Germany EastC	7	2020-12-14	2020-12-17	2020-12-18	52.443409	13.044809	20201218	0
Germany	Germany EastC	8	2020-12-14	2020-12-17	2020-12-18	52.443409	13.044809	20201218	0
Germany	Germany EastC	9	2020-12-14	2020-12-17	2020-12-18	52.443409	13.044809	20201218	0
Germany	Germany EastC	10	2020-12-14	2020-12-17	2020-12-18	52.443409	13.044809	20201218	0
Germany	Germany EastC	11	2020-12-14	2020-12-17	2020-12-18	52.443409	13.044809	20201218	0
Germany	Germany EastC	12	2020-12-14	2020-12-17	2020-12-18	52.443409	13.044809	20201218	0
Germany	Germany EastC	13	2020-12-14	2020-12-17	2020-12-18	52.443409	13.044809	20201218	0
Germany	Germany EastC	14	2020-12-14	2020-12-17	2020-12-18	52.443409	13.044809	20201218	0
Germany	Germany EastC	15	2020-12-14	2020-12-17	2020-12-18	52.443409	13.044809	20201218	0
Germany	Germany EastC	16	2020-12-14	2020-12-17	2020-12-18	52.443409	13.044809	20201218	0
Germany	Germany EastC	17	2020-12-14	2020-12-17	2020-12-18	52.443409	13.044809	20201218	0
Germany	Germany EastC	18	2020-12-14	2020-12-17	2020-12-18	52.443409	13.044809	20201218	0
Germany	Germany EastC	19	2020-12-14	2020-12-17	2020-12-18	52.443409	13.044809	20201218	0
Germany	Germany EastC	20	2020-12-14	2020-12-17	2020-12-18	52.443409	13.044809	20201218	0
Germany	Germany EastC	21	2020-12-14	2020-12-17	2020-12-18	52.443409	13.044809	20201218	0
Germany	Germany EastC	22	2020-12-14	2020-12-17	2020-12-18	52.443409	13.044809	20201218	0
Germany	Germany EastC	23	2020-12-14	2020-12-17	2020-12-18	52.443409	13.044809	20201218	0
Germany	Germany EastC	24	2020-12-14	2020-12-17	2020-12-18	52.443409	13.044809	20201218	0
Germany	Germany EastC	25	2020-12-14	2020-12-17	2020-12-18	52.443409	13.044809	20201218	0
Germany	Germany EastC	26	2020-12-14	2020-12-17	2020-12-18	52.443409	13.044809	20201218	0
Germany	Germany EastC	27	2020-12-14	2020-12-17	2020-12-18	52.443409	13.044809	20201218	0
Germany	Germany EastC	28	2020-12-14	2020-12-17	2020-12-18	52.443409	13.044809	20201218	0
Germany	Germany EastC	29	2020-12-14	2020-12-17	2020-12-18	52.443409	13.044809	20201218	0
Germany	Germany EastC	30	2020-12-14	2020-12-17	2020-12-18	52.443409	13.044809	20201218	0
Germany	Germany EastC	31	2020-12-14	2020-12-17	2020-12-18	52.443409	13.044809	20201218	0
Germany	Germany EastC	32	2020-12-14	2020-12-17	2020-12-18	52.443409	13.044809	20201218	0
Germany	Germany EastC	33	2020-12-14	2020-12-17	2020-12-18	52.443409	13.044809	20201218	0
Germany	Germany EastC	34	2020-12-14	2020-12-17	2020-12-18	52.443409	13.044809	20201218	0
Germany	Germany EastC	35	2020-12-14	2020-12-17	2020-12-18	52.443409	13.044809	20201218	0
Germany	Germany EastC	36	2020-12-14	2020-12-17	2020-12-18	52.443409	13.044809	20201218	0
Germany	Germany EastC	37	2020-12-14	2020-12-17	2020-12-18	52.443409	13.044809	20201218	0
Germany	Germany EastC	38	2020-12-14	2020-12-17	2020-12-18	52.443409	13.044809	20201218	0
Germany	Germany EastC	39	2020-12-14	2020-12-17	2020-12-18	52.443409	13.044809	20201218	0
Germany	Germany EastC	40	2020-12-14	2020-12-17	2020-12-18	52.443409	13.044809	20201218	0
Germany	Germany EastC	41	2020-12-14	2020-12-17	2020-12-18	52.443409	13.044809	20201218	0
Germany	Germany EastC	42	2020-12-14	2020-12-17	2020-12-18	52.443409	13.044809	20201218	0
Germany	Germany EastC	43	2020-12-14	2020-12-17	2020-12-18	52.443409	13.044809	20201218	0
Germany	Germany EastC	44	2020-12-14	2020-12-17	2020-12-18	52.443409	13.044809	20201218	0
Germany	Germany EastC	45	2020-12-14	2020-12-17	2020-12-18	52.443409	13.044809	20201218	0
Germany	Germany EastC	46	2020-12-14	2020-12-17	2020-12-18	52.443409	13.044809	20201218	0
Germany	Germany EastC	47	2020-12-14	2020-12-17	2020-12-18	52.443409	13.044809	20201218	1	Myodes glareolus	20201218-GKB2012001	dissected
Germany	Germany EastC	48	2020-12-14	2020-12-17	2020-12-18	52.443409	13.044809	20201218	0
Germany	Germany EastC	49	2020-12-14	2020-12-17	2020-12-18	52.443409	13.044809	20201218	0
Germany	Germany EastC	50	2020-12-14	2020-12-17	2020-12-18	52.443409	13.044809	20201218	0
Germany	Germany EastC	51	2020-12-14	2020-12-17	2020-12-18	52.443409	13.044809	20201218	0
Germany	Germany EastC	52	2020-12-14	2020-12-17	2020-12-18	52.443409	13.044809	20201218	0
Germany	Germany EastC	53	2020-12-14	2020-12-17	2020-12-18	52.443409	13.044809	20201218	0
Germany	Germany EastC	54	2020-12-14	2020-12-17	2020-12-18	52.443409	13.044809	20201218	0
Germany	Germany EastC	55	2020-12-14	2020-12-17	2020-12-18	52.443409	13.044809	20201218	0
Germany	Germany EastC	56	2020-12-14	2020-12-17	2020-12-18	52.443409	13.044809	20201218	0
Germany	Germany EastC	57	2020-12-14	2020-12-17	2020-12-18	52.443409	13.044809	20201218	0
Germany	Germany EastC	58	2020-12-14	2020-12-17	2020-12-18	52.443409	13.044809	20201218	0
Germany	Germany EastC	59	2020-12-14	2020-12-17	2020-12-18	52.443409	13.044809	20201218	0
Germany	Germany EastC	60	2020-12-14	2020-12-17	2020-12-18	52.443409	13.044809	20201218	0
Germany	Germany EastC	61	2020-12-14	2020-12-17	2020-12-18	52.443409	13.044809	20201218	0
Germany	Germany EastC	62	2020-12-14	2020-12-17	2020-12-18	52.443409	13.044809	20201218	0
Germany	Germany EastC	63	2020-12-14	2020-12-17	2020-12-18	52.443409	13.044809	20201218	0
Germany	Germany EastC	64	2020-12-14	2020-12-17	2020-12-18	52.443409	13.044809	20201218	0
Germany	Germany EastC	65	2020-12-14	2020-12-17	2020-12-18	52.443409	13.044809	20201218	0
Germany	Germany EastC	66	2020-12-14	2020-12-17	2020-12-18	52.443409	13.044809	20201218	0
Germany	Germany EastC	67	2020-12-14	2020-12-17	2020-12-18	52.443409	13.044809	20201218	0
Germany	Germany EastC	68	2020-12-14	2020-12-17	2020-12-18	52.443409	13.044809	20201218	0
Germany	Germany EastC	69	2020-12-14	2020-12-17	2020-12-18	52.443409	13.044809	20201218	0
Germany	Germany EastC	70	2020-12-14	2020-12-17	2020-12-18	52.443409	13.044809	20201218	0
Germany	Germany EastC	71	2020-12-14	2020-12-17	2020-12-18	52.443409	13.044809	20201218	0
Germany	Germany EastC	72	2020-12-14	2020-12-17	2020-12-18	52.443409	13.044809	20201218	0
Germany	Germany EastC	73	2020-12-14	2020-12-17	2020-12-18	52.443409	13.044809	20201218	0
Germany	Germany EastC	74	2020-12-14	2020-12-17	2020-12-18	52.443409	13.044809	20201218	0
Germany	Germany EastC	75	2020-12-14	2020-12-17	2020-12-18	52.443409	13.044809	20201218	0
Germany	Germany EastC	76	2020-12-14	2020-12-17	2020-12-18	52.443409	13.044809	20201218	0
Germany	Germany EastC	77	2020-12-14	2020-12-17	2020-12-18	52.443409	13.044809	20201218	0
Germany	Germany EastC	78	2020-12-14	2020-12-17	2020-12-18	52.443409	13.044809	20201218	0
Germany	Germany EastC	79	2020-12-14	2020-12-17	2020-12-18	52.443409	13.044809	20201218	0
Germany	Germany EastC	80	2020-12-14	2020-12-17	2020-12-18	52.443409	13.044809	20201218	0
Germany	Germany EastC	81	2020-12-14	2020-12-17	2020-12-18	52.443409	13.044809	20201218	0
Germany	Germany EastC	82	2020-12-14	2020-12-17	2020-12-18	52.443409	13.044809	20201218	0
Germany	Germany EastC	83	2020-12-14	2020-12-17	2020-12-18	52.443409	13.044809	20201218	0
Germany	Germany EastC	84	2020-12-14	2020-12-17	2020-12-18	52.443409	13.044809	20201218	0
Germany	Germany EastC	85	2020-12-14	2020-12-17	2020-12-18	52.443409	13.044809	20201218	0
Germany	Germany EastC	86	2020-12-14	2020-12-17	2020-12-18	52.443409	13.044809	20201218	0
Germany	Germany EastC	87	2020-12-14	2020-12-17	2020-12-18	52.443409	13.044809	20201218	0
Germany	Germany EastC	88	2020-12-14	2020-12-17	2020-12-18	52.443409	13.044809	20201218	0
Germany	Germany EastC	89	2020-12-14	2020-12-17	2020-12-18	52.443409	13.044809	20201218	0
Germany	Germany EastC	90	2020-12-14	2020-12-17	2020-12-18	52.443409	13.044809	20201218	0
Germany	Germany EastC	91	2020-12-14	2020-12-17	2020-12-18	52.443409	13.044809	20201218	0
Germany	Germany EastC	92	2020-12-14	2020-12-17	2020-12-18	52.443409	13.044809	20201218	0
Germany	Germany EastC	93	2020-12-14	2020-12-17	2020-12-18	52.443409	13.044809	20201218	0
Germany	Germany EastC	94	2020-12-14	2020-12-17	2020-12-18	52.443409	13.044809	20201218	0
Germany	Germany EastC	95	2020-12-14	2020-12-17	2020-12-18	52.443409	13.044809	20201218	0
Germany	Germany EastC	96	2020-12-14	2020-12-17	2020-12-18	52.443409	13.044809	20201218	0
Germany	Germany EastC	97	2020-12-14	2020-12-17	2020-12-18	52.443409	13.044809	20201218	0
Germany	Germany EastC	98	2020-12-14	2020-12-17	2020-12-18	52.443409	13.044809	20201218	0
Germany	Germany EastC	99	2020-12-14	2020-12-17	2020-12-18	52.443409	13.044809	20201218	0
Germany	Germany EastC	100	2020-12-14	2020-12-17	2020-12-18	52.443409	13.044809	20201218	0
Germany	Germany EastC	101	2020-12-14	2020-12-17	2020-12-18	52.443409	13.044809	20201218	0
Germany	Germany EastC	102	2020-12-14	2020-12-17	2020-12-18	52.443409	13.044809	20201218	0
Germany	Germany EastC	103	2020-12-14	2020-12-17	2020-12-18	52.443409	13.044809	20201218	0
Germany	Germany EastC	104	2020-12-14	2020-12-17	2020-12-18	52.443409	13.044809	20201218	0
Germany	Germany EastC	105	2020-12-14	2020-12-17	2020-12-18	52.443409	13.044809	20201218	0
Germany	Germany EastC	106	2020-12-14	2020-12-17	2020-12-18	52.443409	13.044809	20201218	0
Germany	Germany EastC	107	2020-12-14	2020-12-17	2020-12-18	52.443409	13.044809	20201218	0
Germany	Germany EastC	108	2020-12-14	2020-12-17	2020-12-18	52.443409	13.044809	20201218	0
Germany	Germany EastC	109	2020-12-14	2020-12-17	2020-12-18	52.443409	13.044809	20201218	0
Germany	Germany EastC	110	2020-12-14	2020-12-17	2020-12-18	52.443409	13.044809	20201218	0
Germany	Germany EastC	111	2020-12-14	2020-12-17	2020-12-18	52.443409	13.044809	20201218	0
Germany	Germany EastC	112	2020-12-14	2020-12-17	2020-12-18	52.443409	13.044809	20201218	0
Germany	Germany EastC	113	2020-12-14	2020-12-17	2020-12-18	52.443409	13.044809	20201218	0
Germany	Germany EastC	114	2020-12-14	2020-12-17	2020-12-18	52.443409	13.044809	20201218	0
Germany	Germany EastC	115	2020-12-14	2020-12-17	2020-12-18	52.443409	13.044809	20201218	0
Germany	Germany EastC	116	2020-12-14	2020-12-17	2020-12-18	52.443409	13.044809	20201218	0
Germany	Germany EastC	117	2020-12-14	2020-12-17	2020-12-18	52.443409	13.044809	20201218	0
Germany	Germany EastC	118	2020-12-14	2020-12-17	2020-12-18	52.443409	13.044809	20201218	0
Germany	Germany EastC	119	2020-12-14	2020-12-17	2020-12-18	52.443409	13.044809	20201218	0
Germany	Germany EastC	120	2020-12-14	2020-12-17	2020-12-18	52.443409	13.044809	20201218	0
Germany	Germany EastC	121	2020-12-14	2020-12-17	2020-12-18	52.443409	13.044809	20201218	0
Germany	Germany EastC	122	2020-12-14	2020-12-17	2020-12-18	52.443409	13.044809	20201218	0
Germany	Germany EastC	123	2020-12-14	2020-12-17	2020-12-18	52.443409	13.044809	20201218	1	Apodemus flavicollis	20201218-GKB2012002	dissected
Germany	Germany EastC	124	2020-12-14	2020-12-17	2020-12-18	52.443409	13.044809	20201218	0
Germany	Germany EastC	125	2020-12-14	2020-12-17	2020-12-18	52.443409	13.044809	20201218	0
Germany	Germany EastC	126	2020-12-14	2020-12-17	2020-12-18	52.443409	13.044809	20201218	0
Germany	Germany EastC	127	2020-12-14	2020-12-17	2020-12-18	52.443409	13.044809	20201218	0
Germany	Germany EastC	128	2020-12-14	2020-12-17	2020-12-18	52.443409	13.044809	20201218	0
Germany	Germany EastC	129	2020-12-14	2020-12-17	2020-12-18	52.443409	13.044809	20201218	0
Germany	Germany EastC	130	2020-12-14	2020-12-17	2020-12-18	52.443409	13.044809	20201218	0
Germany	Germany EastC	131	2020-12-14	2020-12-17	2020-12-18	52.443409	13.044809	20201218	0
Germany	Germany EastC	132	2020-12-14	2020-12-17	2020-12-18	52.443409	13.044809	20201218	0
Germany	Germany EastC	133	2020-12-14	2020-12-17	2020-12-18	52.443409	13.044809	20201218	0
Germany	Germany EastC	134	2020-12-14	2020-12-17	2020-12-18	52.443409	13.044809	20201218	0
Germany	Germany EastC	135	2020-12-14	2020-12-17	2020-12-18	52.443409	13.044809	20201218	0
Germany	Germany EastC	136	2020-12-14	2020-12-17	2020-12-18	52.443409	13.044809	20201218	0
Germany	Germany EastC	137	2020-12-14	2020-12-17	2020-12-18	52.443409	13.044809	20201218	0
Germany	Germany EastC	138	2020-12-14	2020-12-17	2020-12-18	52.443409	13.044809	20201218	0
Germany	Germany EastC	139	2020-12-14	2020-12-17	2020-12-18	52.443409	13.044809	20201218	0
Germany	Germany EastC	140	2020-12-14	2020-12-17	2020-12-18	52.443409	13.044809	20201218	0
Germany	Germany EastC	141	2020-12-14	2020-12-17	2020-12-18	52.443409	13.044809	20201218	0
Germany	Germany EastC	142	2020-12-14	2020-12-17	2020-12-18	52.443409	13.044809	20201218	0
Germany	Germany EastC	143	2020-12-14	2020-12-17	2020-12-18	52.443409	13.044809	20201218	0
Germany	Germany EastC	144	2020-12-14	2020-12-17	2020-12-18	52.443409	13.044809	20201218	0
Germany	Germany EastC	145	2020-12-14	2020-12-17	2020-12-18	52.443409	13.044809	20201218	0
Germany	Germany EastC	146	2020-12-14	2020-12-17	2020-12-18	52.443409	13.044809	20201218	0
Germany	Germany EastC	147	2020-12-14	2020-12-17	2020-12-18	52.443409	13.044809	20201218	0
Germany	Germany EastC	148	2020-12-14	2020-12-17	2020-12-18	52.443409	13.044809	20201218	0
Germany	Germany EastC	149	2020-12-14	2020-12-17	2020-12-18	52.443409	13.044809	20201218	0
Germany	Germany EastC	150	2020-12-14	2020-12-17	2020-12-18	52.443409	13.044809	20201218	0
Germany	Germany EastA3	1	2021-05-21	2021-05-24	2021-05-25	52.407071	13.022085	20210525	0
Germany	Germany EastA3	2	2021-05-21	2021-05-24	2021-05-25	52.407071	13.022085	20210525	0
Germany	Germany EastA3	3	2021-05-21	2021-05-24	2021-05-25	52.407071	13.022085	20210525	0
Germany	Germany EastA3	4	2021-05-21	2021-05-24	2021-05-25	52.407071	13.022085	20210525	0
Germany	Germany EastA3	5	2021-05-21	2021-05-24	2021-05-25	52.407071	13.022085	20210525	0
Germany	Germany EastA3	6	2021-05-21	2021-05-24	2021-05-25	52.407071	13.022085	20210525	1	Myodes glareolus	20210525-GEPBG210500A	released
Germany	Germany EastA3	7	2021-05-21	2021-05-24	2021-05-25	52.407071	13.022085	20210525	1	Myodes glareolus	20210525-GEPBG2105003	dissected
Germany	Germany EastA3	8	2021-05-21	2021-05-24	2021-05-25	52.407071	13.022085	20210525	1	Apodemus agrarius	20210525-GEPBG2105001	dissected
Germany	Germany EastA3	9	2021-05-21	2021-05-24	2021-05-25	52.407071	13.022085	20210525	0
Germany	Germany EastA3	10	2021-05-21	2021-05-24	2021-05-25	52.407071	13.022085	20210525	1	Myodes glareolus	20210525-GEPBG210500B	released
Germany	Germany EastA3	11	2021-05-21	2021-05-24	2021-05-25	52.407071	13.022085	20210525	0
Germany	Germany EastA3	12	2021-05-21	2021-05-24	2021-05-25	52.407071	13.022085	20210525	1	Myodes glareolus	20210525-GEPBG210500C	released
Germany	Germany EastA3	13	2021-05-21	2021-05-24	2021-05-25	52.407071	13.022085	20210525	0
Germany	Germany EastA3	14	2021-05-21	2021-05-24	2021-05-25	52.407071	13.022085	20210525	1	Apodemus agrarius	20210525-GEPBG210500D	released
Germany	Germany EastA3	15	2021-05-21	2021-05-24	2021-05-25	52.407071	13.022085	20210525	0
Germany	Germany EastA3	16	2021-05-21	2021-05-24	2021-05-25	52.407071	13.022085	20210525	0
Germany	Germany EastA3	17	2021-05-21	2021-05-24	2021-05-25	52.407071	13.022085	20210525	0
Germany	Germany EastA3	18	2021-05-21	2021-05-24	2021-05-25	52.407071	13.022085	20210525	0
Germany	Germany EastA3	19	2021-05-21	2021-05-24	2021-05-25	52.407071	13.022085	20210525	0
Germany	Germany EastA3	20	2021-05-21	2021-05-24	2021-05-25	52.407071	13.022085	20210525	0
Germany	Germany EastA3	21	2021-05-21	2021-05-24	2021-05-25	52.407071	13.022085	20210525	1	Apodemus agrarius	20210525-GEPBG210500E	released
Germany	Germany EastA3	22	2021-05-21	2021-05-24	2021-05-25	52.407071	13.022085	20210525	0
Germany	Germany EastA3	23	2021-05-21	2021-05-24	2021-05-25	52.407071	13.022085	20210525	1	Apodemus flavicollis	20210525-GEPBG210500F	released
Germany	Germany EastA3	24	2021-05-21	2021-05-24	2021-05-25	52.407071	13.022085	20210525	0
Germany	Germany EastA3	25	2021-05-21	2021-05-24	2021-05-25	52.407071	13.022085	20210525	0
Germany	Germany EastA3	26	2021-05-21	2021-05-24	2021-05-25	52.407071	13.022085	20210525	0
Germany	Germany EastA3	27	2021-05-21	2021-05-24	2021-05-25	52.407071	13.022085	20210525	0
Germany	Germany EastA3	28	2021-05-21	2021-05-24	2021-05-25	52.407071	13.022085	20210525	0
Germany	Germany EastA3	29	2021-05-21	2021-05-24	2021-05-25	52.407071	13.022085	20210525	0
Germany	Germany EastA3	30	2021-05-21	2021-05-24	2021-05-25	52.407071	13.022085	20210525	0
Germany	Germany EastA3	31	2021-05-21	2021-05-24	2021-05-25	52.407071	13.022085	20210525	0
Germany	Germany EastA3	32	2021-05-21	2021-05-24	2021-05-25	52.407071	13.022085	20210525	0
Germany	Germany EastA3	33	2021-05-21	2021-05-24	2021-05-25	52.407071	13.022085	20210525	1	Myodes glareolus	20210525-GEPBG210500G	released
Germany	Germany EastA3	34	2021-05-21	2021-05-24	2021-05-25	52.407071	13.022085	20210525	1	Myodes glareolus	20210525-GEPBG210500H	released
Germany	Germany EastA3	35	2021-05-21	2021-05-24	2021-05-25	52.407071	13.022085	20210525	1	Apodemus flavicollis	20210525-GEPBG210500I	released
Germany	Germany EastA3	36	2021-05-21	2021-05-24	2021-05-25	52.407071	13.022085	20210525	0
Germany	Germany EastA3	37	2021-05-21	2021-05-24	2021-05-25	52.407071	13.022085	20210525	0
Germany	Germany EastA3	38	2021-05-21	2021-05-24	2021-05-25	52.407071	13.022085	20210525	0
Germany	Germany EastA3	39	2021-05-21	2021-05-24	2021-05-25	52.407071	13.022085	20210525	1	Apodemus agrarius	20210525-GEPBG21050AQ	released
Germany	Germany EastA3	40	2021-05-21	2021-05-24	2021-05-25	52.407071	13.022085	20210525	0
Germany	Germany EastA3	41	2021-05-21	2021-05-24	2021-05-25	52.407071	13.022085	20210525	0
Germany	Germany EastA3	42	2021-05-21	2021-05-24	2021-05-25	52.407071	13.022085	20210525	0
Germany	Germany EastA3	43	2021-05-21	2021-05-24	2021-05-25	52.407071	13.022085	20210525	0
Germany	Germany EastA3	44	2021-05-21	2021-05-24	2021-05-25	52.407071	13.022085	20210525	0
Germany	Germany EastA3	45	2021-05-21	2021-05-24	2021-05-25	52.407071	13.022085	20210525	0
Germany	Germany EastA3	46	2021-05-21	2021-05-24	2021-05-25	52.407071	13.022085	20210525	0
Germany	Germany EastA3	47	2021-05-21	2021-05-24	2021-05-25	52.407071	13.022085	20210525	2	Apodemus flavicollis	Myodes glareolus	20210525-GEPBG210500J	20210525-GEPBG210500K	released
Germany	Germany EastA3	48	2021-05-21	2021-05-24	2021-05-25	52.407071	13.022085	20210525	1	Apodemus flavicollis	20210525-GEPBG210500L	released
Germany	Germany EastA3	49	2021-05-21	2021-05-24	2021-05-25	52.407071	13.022085	20210525	1	Apodemus flavicollis	20210525-GEPBG2105002	dissected
Germany	Germany EastA3	50	2021-05-21	2021-05-24	2021-05-25	52.407071	13.022085	20210525	0
Germany	Germany EastA1	51	2021-05-21	2021-05-24	2021-05-25	52.403557	13.027861	20210525	1	Apodemus flavicollis	20210525-GEPBG210500M	released
Germany	Germany EastA1	52	2021-05-21	2021-05-24	2021-05-25	52.403557	13.027861	20210525	0
Germany	Germany EastA1	53	2021-05-21	2021-05-24	2021-05-25	52.403557	13.027861	20210525	0
Germany	Germany EastA1	54	2021-05-21	2021-05-24	2021-05-25	52.403557	13.027861	20210525	0
Germany	Germany EastA1	55	2021-05-21	2021-05-24	2021-05-25	52.403557	13.027861	20210525	0
Germany	Germany EastA1	56	2021-05-21	2021-05-24	2021-05-25	52.403557	13.027861	20210525	0
Germany	Germany EastA1	57	2021-05-21	2021-05-24	2021-05-25	52.403557	13.027861	20210525	1	Apodemus agrarius	20210525-GEPBG210500N	released
Germany	Germany EastA1	58	2021-05-21	2021-05-24	2021-05-25	52.403557	13.027861	20210525	1	Apodemus agrarius	20210525-GEPBG210500O	released
Germany	Germany EastA1	59	2021-05-21	2021-05-24	2021-05-25	52.403557	13.027861	20210525	0
Germany	Germany EastA1	60	2021-05-21	2021-05-24	2021-05-25	52.403557	13.027861	20210525	1	Apodemus agrarius	20210525-GEPBG210500P	released
Germany	Germany EastA1	61	2021-05-21	2021-05-24	2021-05-25	52.403557	13.027861	20210525	0
Germany	Germany EastA1	62	2021-05-21	2021-05-24	2021-05-25	52.403557	13.027861	20210525	0
Germany	Germany EastA1	63	2021-05-21	2021-05-24	2021-05-25	52.403557	13.027861	20210525	1	Apodemus flavicollis	20210525-GEPBG210500Q	released
Germany	Germany EastA1	64	2021-05-21	2021-05-24	2021-05-25	52.403557	13.027861	20210525	0
Germany	Germany EastA1	65	2021-05-21	2021-05-24	2021-05-25	52.403557	13.027861	20210525	1	Apodemus agrarius	20210525-GEPBG210500R	released
Germany	Germany EastA1	66	2021-05-21	2021-05-24	2021-05-25	52.403557	13.027861	20210525	2	Apodemus agrarius	20210525-GEPBG210500S	20210525-GEPBG210500T	released
Germany	Germany EastA1	67	2021-05-21	2021-05-24	2021-05-25	52.403557	13.027861	20210525	2	Apodemus agrarius	20210525-GEPBG210500U	20210525-GEPBG210500V	released
Germany	Germany EastA1	68	2021-05-21	2021-05-24	2021-05-25	52.403557	13.027861	20210525	0
Germany	Germany EastA1	69	2021-05-21	2021-05-24	2021-05-25	52.403557	13.027861	20210525	0
Germany	Germany EastA1	70	2021-05-21	2021-05-24	2021-05-25	52.403557	13.027861	20210525	0
Germany	Germany EastA1	71	2021-05-21	2021-05-24	2021-05-25	52.403557	13.027861	20210525	1	Apodemus flavicollis	20210525-GEPBG210500W	released
Germany	Germany EastA1	72	2021-05-21	2021-05-24	2021-05-25	52.403557	13.027861	20210525	1	Myodes glareolus	20210525-GEPBG210500X	released
Germany	Germany EastA1	73	2021-05-21	2021-05-24	2021-05-25	52.403557	13.027861	20210525	0
Germany	Germany EastA1	74	2021-05-21	2021-05-24	2021-05-25	52.403557	13.027861	20210525	0
Germany	Germany EastA1	75	2021-05-21	2021-05-24	2021-05-25	52.403557	13.027861	20210525	0
Germany	Germany EastA1	76	2021-05-21	2021-05-24	2021-05-25	52.403557	13.027861	20210525	0
Germany	Germany EastA1	77	2021-05-21	2021-05-24	2021-05-25	52.403557	13.027861	20210525	0
Germany	Germany EastA1	78	2021-05-21	2021-05-24	2021-05-25	52.403557	13.027861	20210525	0
Germany	Germany EastA1	79	2021-05-21	2021-05-24	2021-05-25	52.403557	13.027861	20210525	0
Germany	Germany EastA1	80	2021-05-21	2021-05-24	2021-05-25	52.403557	13.027861	20210525	0
Germany	Germany EastA1	81	2021-05-21	2021-05-24	2021-05-25	52.403557	13.027861	20210525	0
Germany	Germany EastA1	82	2021-05-21	2021-05-24	2021-05-25	52.403557	13.027861	20210525	1	Apodemus agrarius	20210525-GEPBG2105008	dissected
Germany	Germany EastA1	83	2021-05-21	2021-05-24	2021-05-25	52.403557	13.027861	20210525	1	Apodemus agrarius	20210525-GEPBG210500Y	released
Germany	Germany EastA1	84	2021-05-21	2021-05-24	2021-05-25	52.403557	13.027861	20210525	0
Germany	Germany EastA1	85	2021-05-21	2021-05-24	2021-05-25	52.403557	13.027861	20210525	0
Germany	Germany EastA1	86	2021-05-21	2021-05-24	2021-05-25	52.403557	13.027861	20210525	0
Germany	Germany EastA1	87	2021-05-21	2021-05-24	2021-05-25	52.403557	13.027861	20210525	1	Apodemus agrarius	20210525-GEPBG210500Z	released
Germany	Germany EastA1	88	2021-05-21	2021-05-24	2021-05-25	52.403557	13.027861	20210525	0
Germany	Germany EastA1	89	2021-05-21	2021-05-24	2021-05-25	52.403557	13.027861	20210525	0
Germany	Germany EastA1	90	2021-05-21	2021-05-24	2021-05-25	52.403557	13.027861	20210525	0
Germany	Germany EastA1	91	2021-05-21	2021-05-24	2021-05-25	52.403557	13.027861	20210525	0
Germany	Germany EastA1	92	2021-05-21	2021-05-24	2021-05-25	52.403557	13.027861	20210525	1	Apodemus flavicollis	20210525-GEPBG21050AA	released
Germany	Germany EastA1	93	2021-05-21	2021-05-24	2021-05-25	52.403557	13.027861	20210525	0
Germany	Germany EastA1	94	2021-05-21	2021-05-24	2021-05-25	52.403557	13.027861	20210525	0
Germany	Germany EastA1	95	2021-05-21	2021-05-24	2021-05-25	52.403557	13.027861	20210525	0
Germany	Germany EastA1	96	2021-05-21	2021-05-24	2021-05-25	52.403557	13.027861	20210525	0
Germany	Germany EastA1	97	2021-05-21	2021-05-24	2021-05-25	52.403557	13.027861	20210525	0
Germany	Germany EastA1	98	2021-05-21	2021-05-24	2021-05-25	52.403557	13.027861	20210525	0
Germany	Germany EastA1	99	2021-05-21	2021-05-24	2021-05-25	52.403557	13.027861	20210525	0
Germany	Germany EastA1	100	2021-05-21	2021-05-24	2021-05-25	52.403557	13.027861	20210525	1	Apodemus agrarius	20210525-GEPBG2105007	dissected
Germany	Germany EastA2	101	2021-05-21	2021-05-24	2021-05-25	52.404945	13.025734	20210525	0
Germany	Germany EastA2	102	2021-05-21	2021-05-24	2021-05-25	52.404945	13.025734	20210525	1	Myodes glareolus	20210525-GEPBG21050AB	released
Germany	Germany EastA2	103	2021-05-21	2021-05-24	2021-05-25	52.404945	13.025734	20210525	0
Germany	Germany EastA2	104	2021-05-21	2021-05-24	2021-05-25	52.404945	13.025734	20210525	0
Germany	Germany EastA2	105	2021-05-21	2021-05-24	2021-05-25	52.404945	13.025734	20210525	0
Germany	Germany EastA2	106	2021-05-21	2021-05-24	2021-05-25	52.404945	13.025734	20210525	0
Germany	Germany EastA2	107	2021-05-21	2021-05-24	2021-05-25	52.404945	13.025734	20210525	0
Germany	Germany EastA2	108	2021-05-21	2021-05-24	2021-05-25	52.404945	13.025734	20210525	0
Germany	Germany EastA2	109	2021-05-21	2021-05-24	2021-05-25	52.404945	13.025734	20210525	0
Germany	Germany EastA2	110	2021-05-21	2021-05-24	2021-05-25	52.404945	13.025734	20210525	0
Germany	Germany EastA2	111	2021-05-21	2021-05-24	2021-05-25	52.404945	13.025734	20210525	0
Germany	Germany EastA2	112	2021-05-21	2021-05-24	2021-05-25	52.404945	13.025734	20210525	0
Germany	Germany EastA2	113	2021-05-21	2021-05-24	2021-05-25	52.404945	13.025734	20210525	0
Germany	Germany EastA2	114	2021-05-21	2021-05-24	2021-05-25	52.404945	13.025734	20210525	1	Myodes glareolus	20210525-GEPBG21050AC	released
Germany	Germany EastA2	115	2021-05-21	2021-05-24	2021-05-25	52.404945	13.025734	20210525	0
Germany	Germany EastA2	116	2021-05-21	2021-05-24	2021-05-25	52.404945	13.025734	20210525	0
Germany	Germany EastA2	117	2021-05-21	2021-05-24	2021-05-25	52.404945	13.025734	20210525	0
Germany	Germany EastA2	118	2021-05-21	2021-05-24	2021-05-25	52.404945	13.025734	20210525	0
Germany	Germany EastA2	119	2021-05-21	2021-05-24	2021-05-25	52.404945	13.025734	20210525	0
Germany	Germany EastA2	120	2021-05-21	2021-05-24	2021-05-25	52.404945	13.025734	20210525	0
Germany	Germany EastA2	121	2021-05-21	2021-05-24	2021-05-25	52.404945	13.025734	20210525	1	Myodes glareolus	20210525-GEPBG21050AD	released
Germany	Germany EastA2	122	2021-05-21	2021-05-24	2021-05-25	52.404945	13.025734	20210525	0
Germany	Germany EastA2	123	2021-05-21	2021-05-24	2021-05-25	52.404945	13.025734	20210525	0
Germany	Germany EastA2	124	2021-05-21	2021-05-24	2021-05-25	52.404945	13.025734	20210525	0
Germany	Germany EastA2	125	2021-05-21	2021-05-24	2021-05-25	52.404945	13.025734	20210525	1	Apodemus flavicollis	20210525-GEPBG2105004	dissected
Germany	Germany EastA2	126	2021-05-21	2021-05-24	2021-05-25	52.404945	13.025734	20210525	1	Apodemus flavicollis	20210525-GEPBG2105006	dissected
Germany	Germany EastA2	127	2021-05-21	2021-05-24	2021-05-25	52.404945	13.025734	20210525	0
Germany	Germany EastA2	128	2021-05-21	2021-05-24	2021-05-25	52.404945	13.025734	20210525	0
Germany	Germany EastA2	129	2021-05-21	2021-05-24	2021-05-25	52.404945	13.025734	20210525	0
Germany	Germany EastA2	130	2021-05-21	2021-05-24	2021-05-25	52.404945	13.025734	20210525	0
Germany	Germany EastA2	131	2021-05-21	2021-05-24	2021-05-25	52.404945	13.025734	20210525	0
Germany	Germany EastA2	132	2021-05-21	2021-05-24	2021-05-25	52.404945	13.025734	20210525	0
Germany	Germany EastA2	133	2021-05-21	2021-05-24	2021-05-25	52.404945	13.025734	20210525	0
Germany	Germany EastA2	134	2021-05-21	2021-05-24	2021-05-25	52.404945	13.025734	20210525	0
Germany	Germany EastA2	135	2021-05-21	2021-05-24	2021-05-25	52.404945	13.025734	20210525	0
Germany	Germany EastA2	136	2021-05-21	2021-05-24	2021-05-25	52.404945	13.025734	20210525	0
Germany	Germany EastA2	137	2021-05-21	2021-05-24	2021-05-25	52.404945	13.025734	20210525	0
Germany	Germany EastA2	138	2021-05-21	2021-05-24	2021-05-25	52.404945	13.025734	20210525	0
Germany	Germany EastA2	139	2021-05-21	2021-05-24	2021-05-25	52.404945	13.025734	20210525	0
Germany	Germany EastA2	140	2021-05-21	2021-05-24	2021-05-25	52.404945	13.025734	20210525	1	Myodes glareolus	20210525-GEPBG2105005	dissected
Germany	Germany EastA2	141	2021-05-21	2021-05-24	2021-05-25	52.404945	13.025734	20210525	0
Germany	Germany EastA2	142	2021-05-21	2021-05-24	2021-05-25	52.404945	13.025734	20210525	0
Germany	Germany EastA2	143	2021-05-21	2021-05-24	2021-05-25	52.404945	13.025734	20210525	0
Germany	Germany EastA2	144	2021-05-21	2021-05-24	2021-05-25	52.404945	13.025734	20210525	0
Germany	Germany EastA2	145	2021-05-21	2021-05-24	2021-05-25	52.404945	13.025734	20210525	0
Germany	Germany EastA2	146	2021-05-21	2021-05-24	2021-05-25	52.404945	13.025734	20210525	0
Germany	Germany EastA2	147	2021-05-21	2021-05-24	2021-05-25	52.404945	13.025734	20210525	0
Germany	Germany EastA2	148	2021-05-21	2021-05-24	2021-05-25	52.404945	13.025734	20210525	0
Germany	Germany EastA2	149	2021-05-21	2021-05-24	2021-05-25	52.404945	13.025734	20210525	0
Germany	Germany EastA2	150	2021-05-21	2021-05-24	2021-05-25	52.404945	13.025734	20210525	0
Germany	Germany EastA3	1	2021-05-21	2021-05-25	2021-05-26	52.407071	13.022085	20210526	0
Germany	Germany EastA3	2	2021-05-21	2021-05-25	2021-05-26	52.407071	13.022085	20210526	0
Germany	Germany EastA3	3	2021-05-21	2021-05-25	2021-05-26	52.407071	13.022085	20210526	0
Germany	Germany EastA3	4	2021-05-21	2021-05-25	2021-05-26	52.407071	13.022085	20210526	0
Germany	Germany EastA3	5	2021-05-21	2021-05-25	2021-05-26	52.407071	13.022085	20210526	1	Apodemus agrarius	20210526-GEPBG2105032	dissected
Germany	Germany EastA3	6	2021-05-21	2021-05-25	2021-05-26	52.407071	13.022085	20210526	0
Germany	Germany EastA3	7	2021-05-21	2021-05-25	2021-05-26	52.407071	13.022085	20210526	0
Germany	Germany EastA3	8	2021-05-21	2021-05-25	2021-05-26	52.407071	13.022085	20210526	1	Apodemus agrarius	20210526-GEPBG2105030	dissected
Germany	Germany EastA3	9	2021-05-21	2021-05-25	2021-05-26	52.407071	13.022085	20210526	0
Germany	Germany EastA3	10	2021-05-21	2021-05-25	2021-05-26	52.407071	13.022085	20210526	0
Germany	Germany EastA3	11	2021-05-21	2021-05-25	2021-05-26	52.407071	13.022085	20210526	0
Germany	Germany EastA3	12	2021-05-21	2021-05-25	2021-05-26	52.407071	13.022085	20210526	0
Germany	Germany EastA3	13	2021-05-21	2021-05-25	2021-05-26	52.407071	13.022085	20210526	0
Germany	Germany EastA3	14	2021-05-21	2021-05-25	2021-05-26	52.407071	13.022085	20210526	0
Germany	Germany EastA3	15	2021-05-21	2021-05-25	2021-05-26	52.407071	13.022085	20210526	1	Apodemus agrarius	20210526-GEPBG21050AE	lactating	released
Germany	Germany EastA3	16	2021-05-21	2021-05-25	2021-05-26	52.407071	13.022085	20210526	1	Myodes glareolus	20210526-GEPBG2105020	dissected
Germany	Germany EastA3	17	2021-05-21	2021-05-25	2021-05-26	52.407071	13.022085	20210526	0
Germany	Germany EastA3	18	2021-05-21	2021-05-25	2021-05-26	52.407071	13.022085	20210526	0
Germany	Germany EastA3	19	2021-05-21	2021-05-25	2021-05-26	52.407071	13.022085	20210526	0
Germany	Germany EastA3	20	2021-05-21	2021-05-25	2021-05-26	52.407071	13.022085	20210526	0
Germany	Germany EastA3	21	2021-05-21	2021-05-25	2021-05-26	52.407071	13.022085	20210526	1	Myodes glareolus	20210526-GEPBG2105019	dissected
Germany	Germany EastA3	22	2021-05-21	2021-05-25	2021-05-26	52.407071	13.022085	20210526	0
Germany	Germany EastA3	23	2021-05-21	2021-05-25	2021-05-26	52.407071	13.022085	20210526	0
Germany	Germany EastA3	24	2021-05-21	2021-05-25	2021-05-26	52.407071	13.022085	20210526	0
Germany	Germany EastA3	25	2021-05-21	2021-05-25	2021-05-26	52.407071	13.022085	20210526	1	Apodemus flavicollis	20210526-GEPBG21050AF	escaped
Germany	Germany EastA3	26	2021-05-21	2021-05-25	2021-05-26	52.407071	13.022085	20210526	0
Germany	Germany EastA3	27	2021-05-21	2021-05-25	2021-05-26	52.407071	13.022085	20210526	0
Germany	Germany EastA3	28	2021-05-21	2021-05-25	2021-05-26	52.407071	13.022085	20210526	0
Germany	Germany EastA3	29	2021-05-21	2021-05-25	2021-05-26	52.407071	13.022085	20210526	0
Germany	Germany EastA3	30	2021-05-21	2021-05-25	2021-05-26	52.407071	13.022085	20210526	0
Germany	Germany EastA3	31	2021-05-21	2021-05-25	2021-05-26	52.407071	13.022085	20210526	0
Germany	Germany EastA3	32	2021-05-21	2021-05-25	2021-05-26	52.407071	13.022085	20210526	0
Germany	Germany EastA3	33	2021-05-21	2021-05-25	2021-05-26	52.407071	13.022085	20210526	0
Germany	Germany EastA3	34	2021-05-21	2021-05-25	2021-05-26	52.407071	13.022085	20210526	1	Myodes glareolus	20210526-GEPBG2105025	dissected
Germany	Germany EastA3	35	2021-05-21	2021-05-25	2021-05-26	52.407071	13.022085	20210526	0
Germany	Germany EastA3	36	2021-05-21	2021-05-25	2021-05-26	52.407071	13.022085	20210526	1	Myodes glareolus	20210526-GEPBG2105021	dissected
Germany	Germany EastA3	37	2021-05-21	2021-05-25	2021-05-26	52.407071	13.022085	20210526	0
Germany	Germany EastA3	38	2021-05-21	2021-05-25	2021-05-26	52.407071	13.022085	20210526	1	Myodes glareolus	20210526-GEPBG21050AG	lactating	released
Germany	Germany EastA3	39	2021-05-21	2021-05-25	2021-05-26	52.407071	13.022085	20210526	0
Germany	Germany EastA3	40	2021-05-21	2021-05-25	2021-05-26	52.407071	13.022085	20210526	0
Germany	Germany EastA3	41	2021-05-21	2021-05-25	2021-05-26	52.407071	13.022085	20210526	0
Germany	Germany EastA3	42	2021-05-21	2021-05-25	2021-05-26	52.407071	13.022085	20210526	0
Germany	Germany EastA3	43	2021-05-21	2021-05-25	2021-05-26	52.407071	13.022085	20210526	0
Germany	Germany EastA3	44	2021-05-21	2021-05-25	2021-05-26	52.407071	13.022085	20210526	0
Germany	Germany EastA3	45	2021-05-21	2021-05-25	2021-05-26	52.407071	13.022085	20210526	0
Germany	Germany EastA3	46	2021-05-21	2021-05-25	2021-05-26	52.407071	13.022085	20210526	0
Germany	Germany EastA3	47	2021-05-21	2021-05-25	2021-05-26	52.407071	13.022085	20210526	1	Myodes glareolus	20210526-GEPBG2105026	dissected
Germany	Germany EastA3	48	2021-05-21	2021-05-25	2021-05-26	52.407071	13.022085	20210526	0
Germany	Germany EastA3	49	2021-05-21	2021-05-25	2021-05-26	52.407071	13.022085	20210526	1	Myodes glareolus	20210526-GEPBG2105027	dissected
Germany	Germany EastA3	50	2021-05-21	2021-05-25	2021-05-26	52.407071	13.022085	20210526	0
Germany	Germany EastA1	51	2021-05-21	2021-05-25	2021-05-26	52.403557	13.027861	20210526	0
Germany	Germany EastA1	52	2021-05-21	2021-05-25	2021-05-26	52.403557	13.027861	20210526	1	Apodemus agrarius	20210526-GEPBG2105012	dissected
Germany	Germany EastA1	53	2021-05-21	2021-05-25	2021-05-26	52.403557	13.027861	20210526	0
Germany	Germany EastA1	54	2021-05-21	2021-05-25	2021-05-26	52.403557	13.027861	20210526	1	Apodemus flavicollis	20210526-GEPBG2105014	dissected
Germany	Germany EastA1	55	2021-05-21	2021-05-25	2021-05-26	52.403557	13.027861	20210526	0
Germany	Germany EastA1	56	2021-05-21	2021-05-25	2021-05-26	52.403557	13.027861	20210526	1	Apodemus agrarius	20210526-GEPBG21050AH	lactating	released
Germany	Germany EastA1	57	2021-05-21	2021-05-25	2021-05-26	52.403557	13.027861	20210526	1	Apodemus agrarius	20210526-GEPBG2105011	dissected
Germany	Germany EastA1	58	2021-05-21	2021-05-25	2021-05-26	52.403557	13.027861	20210526	1	Apodemus agrarius	20210526-GEPBG2105031	dissected
Germany	Germany EastA1	59	2021-05-21	2021-05-25	2021-05-26	52.403557	13.027861	20210526	0
Germany	Germany EastA1	60	2021-05-21	2021-05-25	2021-05-26	52.403557	13.027861	20210526	2	Apodemus agrarius	20210526-GEPBG21050AI	20210526-GEPBG21050AJ
Germany	Germany EastA1	61	2021-05-21	2021-05-25	2021-05-26	52.403557	13.027861	20210526	1	Apodemus agrarius	20210526-GEPBG2105029	released
Germany	Germany EastA1	62	2021-05-21	2021-05-25	2021-05-26	52.403557	13.027861	20210526	1	Myodes glareolus	20210526-GEPBG2105024	dissected
Germany	Germany EastA1	63	2021-05-21	2021-05-25	2021-05-26	52.403557	13.027861	20210526	2	Apodemus agrarius	20210526-GEPBG21050AK	20210526-GEPBG21050AL
Germany	Germany EastA1	64	2021-05-21	2021-05-25	2021-05-26	52.403557	13.027861	20210526	0
Germany	Germany EastA1	65	2021-05-21	2021-05-25	2021-05-26	52.403557	13.027861	20210526	1	Apodemus agrarius	20210526-GEPBG2105033	dissected
Germany	Germany EastA1	66	2021-05-21	2021-05-25	2021-05-26	52.403557	13.027861	20210526	0
Germany	Germany EastA1	67	2021-05-21	2021-05-25	2021-05-26	52.403557	13.027861	20210526	1	Apodemus agrarius	20210526-GEPBG21050AM	released
Germany	Germany EastA1	68	2021-05-21	2021-05-25	2021-05-26	52.403557	13.027861	20210526	0
Germany	Germany EastA1	69	2021-05-21	2021-05-25	2021-05-26	52.403557	13.027861	20210526	0
Germany	Germany EastA1	70	2021-05-21	2021-05-25	2021-05-26	52.403557	13.027861	20210526	1	Apodemus flavicollis	20210526-GEPBG2105015	dissected
Germany	Germany EastA1	71	2021-05-21	2021-05-25	2021-05-26	52.403557	13.027861	20210526	0
Germany	Germany EastA1	72	2021-05-21	2021-05-25	2021-05-26	52.403557	13.027861	20210526	0
Germany	Germany EastA1	73	2021-05-21	2021-05-25	2021-05-26	52.403557	13.027861	20210526	0
Germany	Germany EastA1	74	2021-05-21	2021-05-25	2021-05-26	52.403557	13.027861	20210526	0
Germany	Germany EastA1	75	2021-05-21	2021-05-25	2021-05-26	52.403557	13.027861	20210526	0
Germany	Germany EastA1	76	2021-05-21	2021-05-25	2021-05-26	52.403557	13.027861	20210526	0
Germany	Germany EastA1	77	2021-05-21	2021-05-25	2021-05-26	52.403557	13.027861	20210526	1	Apodemus agrarius	20210526-GEPBG2105028	dissected
Germany	Germany EastA1	78	2021-05-21	2021-05-25	2021-05-26	52.403557	13.027861	20210526	0
Germany	Germany EastA1	79	2021-05-21	2021-05-25	2021-05-26	52.403557	13.027861	20210526	0
Germany	Germany EastA1	80	2021-05-21	2021-05-25	2021-05-26	52.403557	13.027861	20210526	0
Germany	Germany EastA1	81	2021-05-21	2021-05-25	2021-05-26	52.403557	13.027861	20210526	0
Germany	Germany EastA1	82	2021-05-21	2021-05-25	2021-05-26	52.403557	13.027861	20210526	1	Apodemus flavicollis	20210526-GEPBG2105016	dissected
Germany	Germany EastA1	83	2021-05-21	2021-05-25	2021-05-26	52.403557	13.027861	20210526	0
Germany	Germany EastA1	84	2021-05-21	2021-05-25	2021-05-26	52.403557	13.027861	20210526	0
Germany	Germany EastA1	85	2021-05-21	2021-05-25	2021-05-26	52.403557	13.027861	20210526	1	Apodemus flavicollis	20210526-GEPBG2105017	dissected
Germany	Germany EastA1	86	2021-05-21	2021-05-25	2021-05-26	52.403557	13.027861	20210526	0
Germany	Germany EastA1	87	2021-05-21	2021-05-25	2021-05-26	52.403557	13.027861	20210526	0
Germany	Germany EastA1	88	2021-05-21	2021-05-25	2021-05-26	52.403557	13.027861	20210526	1	Apodemus agrarius	20210526-GEPBG2105018	dissected
Germany	Germany EastA1	89	2021-05-21	2021-05-25	2021-05-26	52.403557	13.027861	20210526	0
Germany	Germany EastA1	90	2021-05-21	2021-05-25	2021-05-26	52.403557	13.027861	20210526	1	Apodemus agrarius	20210526-GEPBG2105023	dissected
Germany	Germany EastA1	91	2021-05-21	2021-05-25	2021-05-26	52.403557	13.027861	20210526	0
Germany	Germany EastA1	92	2021-05-21	2021-05-25	2021-05-26	52.403557	13.027861	20210526	0
Germany	Germany EastA1	93	2021-05-21	2021-05-25	2021-05-26	52.403557	13.027861	20210526	1	Apodemus flavicollis	20210526-GEPBG21050AN	released
Germany	Germany EastA1	94	2021-05-21	2021-05-25	2021-05-26	52.403557	13.027861	20210526	0
Germany	Germany EastA1	95	2021-05-21	2021-05-25	2021-05-26	52.403557	13.027861	20210526	0
Germany	Germany EastA1	96	2021-05-21	2021-05-25	2021-05-26	52.403557	13.027861	20210526	0
Germany	Germany EastA1	97	2021-05-21	2021-05-25	2021-05-26	52.403557	13.027861	20210526	0
Germany	Germany EastA1	98	2021-05-21	2021-05-25	2021-05-26	52.403557	13.027861	20210526	0
Germany	Germany EastA1	99	2021-05-21	2021-05-25	2021-05-26	52.403557	13.027861	20210526	0
Germany	Germany EastA1	100	2021-05-21	2021-05-25	2021-05-26	52.403557	13.027861	20210526	0
Germany	Germany EastA2	101	2021-05-21	2021-05-25	2021-05-26	52.404945	13.025734	20210526	0
Germany	Germany EastA2	102	2021-05-21	2021-05-25	2021-05-26	52.404945	13.025734	20210526	1	Myodes glareolus	20210526-GEPBG21050AO	released
Germany	Germany EastA2	103	2021-05-21	2021-05-25	2021-05-26	52.404945	13.025734	20210526	0
Germany	Germany EastA2	104	2021-05-21	2021-05-25	2021-05-26	52.404945	13.025734	20210526	0
Germany	Germany EastA2	105	2021-05-21	2021-05-25	2021-05-26	52.404945	13.025734	20210526	1	Myodes glareolus	20210526-GEPBG2105022	dissected
Germany	Germany EastA2	106	2021-05-21	2021-05-25	2021-05-26	52.404945	13.025734	20210526	0
Germany	Germany EastA2	107	2021-05-21	2021-05-25	2021-05-26	52.404945	13.025734	20210526	0
Germany	Germany EastA2	108	2021-05-21	2021-05-25	2021-05-26	52.404945	13.025734	20210526	0
Germany	Germany EastA2	109	2021-05-21	2021-05-25	2021-05-26	52.404945	13.025734	20210526	0
Germany	Germany EastA2	110	2021-05-21	2021-05-25	2021-05-26	52.404945	13.025734	20210526	1	Apodemus flavicollis	20210526-GEPBG2105013	dissected
Germany	Germany EastA2	111	2021-05-21	2021-05-25	2021-05-26	52.404945	13.025734	20210526	1	Apodemus flavicollis	20210526-GEPBG21050AP	released
Germany	Germany EastA2	112	2021-05-21	2021-05-25	2021-05-26	52.404945	13.025734	20210526	0
Germany	Germany EastA2	113	2021-05-21	2021-05-25	2021-05-26	52.404945	13.025734	20210526	0
Germany	Germany EastA2	114	2021-05-21	2021-05-25	2021-05-26	52.404945	13.025734	20210526	0
Germany	Germany EastA2	115	2021-05-21	2021-05-25	2021-05-26	52.404945	13.025734	20210526	0
Germany	Germany EastA2	116	2021-05-21	2021-05-25	2021-05-26	52.404945	13.025734	20210526	0
Germany	Germany EastA2	117	2021-05-21	2021-05-25	2021-05-26	52.404945	13.025734	20210526	0
Germany	Germany EastA2	118	2021-05-21	2021-05-25	2021-05-26	52.404945	13.025734	20210526	0
Germany	Germany EastA2	119	2021-05-21	2021-05-25	2021-05-26	52.404945	13.025734	20210526	0
Germany	Germany EastA2	120	2021-05-21	2021-05-25	2021-05-26	52.404945	13.025734	20210526	0
Germany	Germany EastA2	121	2021-05-21	2021-05-25	2021-05-26	52.404945	13.025734	20210526	0
Germany	Germany EastA2	122	2021-05-21	2021-05-25	2021-05-26	52.404945	13.025734	20210526	0
Germany	Germany EastA2	123	2021-05-21	2021-05-25	2021-05-26	52.404945	13.025734	20210526	0
Germany	Germany EastA2	124	2021-05-21	2021-05-25	2021-05-26	52.404945	13.025734	20210526	0
Germany	Germany EastA2	125	2021-05-21	2021-05-25	2021-05-26	52.404945	13.025734	20210526	0
Germany	Germany EastA2	126	2021-05-21	2021-05-25	2021-05-26	52.404945	13.025734	20210526	2	Myodes glareolus	20210526-GEPBG2105009	20210526-GEPBG2105010
Germany	Germany EastA2	127	2021-05-21	2021-05-25	2021-05-26	52.404945	13.025734	20210526	0
Germany	Germany EastA2	128	2021-05-21	2021-05-25	2021-05-26	52.404945	13.025734	20210526	0
Germany	Germany EastA2	129	2021-05-21	2021-05-25	2021-05-26	52.404945	13.025734	20210526	0
Germany	Germany EastA2	130	2021-05-21	2021-05-25	2021-05-26	52.404945	13.025734	20210526	0
Germany	Germany EastA2	131	2021-05-21	2021-05-25	2021-05-26	52.404945	13.025734	20210526	0
Germany	Germany EastA2	132	2021-05-21	2021-05-25	2021-05-26	52.404945	13.025734	20210526	0
Germany	Germany EastA2	133	2021-05-21	2021-05-25	2021-05-26	52.404945	13.025734	20210526	0
Germany	Germany EastA2	134	2021-05-21	2021-05-25	2021-05-26	52.404945	13.025734	20210526	0
Germany	Germany EastA2	135	2021-05-21	2021-05-25	2021-05-26	52.404945	13.025734	20210526	0
Germany	Germany EastA2	136	2021-05-21	2021-05-25	2021-05-26	52.404945	13.025734	20210526	0
Germany	Germany EastA2	137	2021-05-21	2021-05-25	2021-05-26	52.404945	13.025734	20210526	0
Germany	Germany EastA2	138	2021-05-21	2021-05-25	2021-05-26	52.404945	13.025734	20210526	0
Germany	Germany EastA2	139	2021-05-21	2021-05-25	2021-05-26	52.404945	13.025734	20210526	0
Germany	Germany EastA2	140	2021-05-21	2021-05-25	2021-05-26	52.404945	13.025734	20210526	0
Germany	Germany EastA2	141	2021-05-21	2021-05-25	2021-05-26	52.404945	13.025734	20210526	0
Germany	Germany EastA2	142	2021-05-21	2021-05-25	2021-05-26	52.404945	13.025734	20210526	0
Germany	Germany EastA2	143	2021-05-21	2021-05-25	2021-05-26	52.404945	13.025734	20210526	0
Germany	Germany EastA2	144	2021-05-21	2021-05-25	2021-05-26	52.404945	13.025734	20210526	0
Germany	Germany EastA2	145	2021-05-21	2021-05-25	2021-05-26	52.404945	13.025734	20210526	0
Germany	Germany EastA2	146	2021-05-21	2021-05-25	2021-05-26	52.404945	13.025734	20210526	0
Germany	Germany EastA2	147	2021-05-21	2021-05-25	2021-05-26	52.404945	13.025734	20210526	0
Germany	Germany EastA2	148	2021-05-21	2021-05-25	2021-05-26	52.404945	13.025734	20210526	0
Germany	Germany EastA2	149	2021-05-21	2021-05-25	2021-05-26	52.404945	13.025734	20210526	0
Germany	Germany EastA2	150	2021-05-21	2021-05-25	2021-05-26	52.404945	13.025734	20210526	0
Germany	Germany EastD	1	2021-05-28	2021-05-31	2021-06-01	52.415167	13.005267	20210601	0
Germany	Germany EastD	2	2021-05-28	2021-05-31	2021-06-01	52.415167	13.005267	20210601	0
Germany	Germany EastD	3	2021-05-28	2021-05-31	2021-06-01	52.415167	13.005267	20210601	0
Germany	Germany EastD	4	2021-05-28	2021-05-31	2021-06-01	52.415167	13.005267	20210601	0
Germany	Germany EastD	5	2021-05-28	2021-05-31	2021-06-01	52.415167	13.005267	20210601	0
Germany	Germany EastD	6	2021-05-28	2021-05-31	2021-06-01	52.415167	13.005267	20210601	0
Germany	Germany EastD	7	2021-05-28	2021-05-31	2021-06-01	52.415167	13.005267	20210601	0
Germany	Germany EastD	8	2021-05-28	2021-05-31	2021-06-01	52.415167	13.005267	20210601	0
Germany	Germany EastD	9	2021-05-28	2021-05-31	2021-06-01	52.415167	13.005267	20210601	0
Germany	Germany EastD	10	2021-05-28	2021-05-31	2021-06-01	52.415167	13.005267	20210601	0
Germany	Germany EastD	11	2021-05-28	2021-05-31	2021-06-01	52.415167	13.005267	20210601	0
Germany	Germany EastD	12	2021-05-28	2021-05-31	2021-06-01	52.415167	13.005267	20210601	0
Germany	Germany EastD	13	2021-05-28	2021-05-31	2021-06-01	52.415167	13.005267	20210601	0
Germany	Germany EastD	14	2021-05-28	2021-05-31	2021-06-01	52.415167	13.005267	20210601	0
Germany	Germany EastD	15	2021-05-28	2021-05-31	2021-06-01	52.415167	13.005267	20210601	0
Germany	Germany EastD	16	2021-05-28	2021-05-31	2021-06-01	52.415167	13.005267	20210601	0
Germany	Germany EastD	17	2021-05-28	2021-05-31	2021-06-01	52.415167	13.005267	20210601	0
Germany	Germany EastD	18	2021-05-28	2021-05-31	2021-06-01	52.415167	13.005267	20210601	0
Germany	Germany EastD	19	2021-05-28	2021-05-31	2021-06-01	52.415167	13.005267	20210601	0
Germany	Germany EastD	20	2021-05-28	2021-05-31	2021-06-01	52.415167	13.005267	20210601	0
Germany	Germany EastD	21	2021-05-28	2021-05-31	2021-06-01	52.415167	13.005267	20210601	0
Germany	Germany EastD	22	2021-05-28	2021-05-31	2021-06-01	52.415167	13.005267	20210601	0
Germany	Germany EastD	23	2021-05-28	2021-05-31	2021-06-01	52.415167	13.005267	20210601	1	Apodemus flavicollis	20210601-GEFKAT210600A	released
Germany	Germany EastD	24	2021-05-28	2021-05-31	2021-06-01	52.415167	13.005267	20210601	0
Germany	Germany EastD	25	2021-05-28	2021-05-31	2021-06-01	52.415167	13.005267	20210601	0
Germany	Germany EastD	26	2021-05-28	2021-05-31	2021-06-01	52.415167	13.005267	20210601	0
Germany	Germany EastD	27	2021-05-28	2021-05-31	2021-06-01	52.415167	13.005267	20210601	1	Myodes glareolus	20210601-GEFKAT2106003	dissected
Germany	Germany EastD	28	2021-05-28	2021-05-31	2021-06-01	52.415167	13.005267	20210601	1	Apodemus flavicollis	20210601-GEFKAT210600B	released
Germany	Germany EastD	29	2021-05-28	2021-05-31	2021-06-01	52.415167	13.005267	20210601	0
Germany	Germany EastD	30	2021-05-28	2021-05-31	2021-06-01	52.415167	13.005267	20210601	0
Germany	Germany EastD	31	2021-05-28	2021-05-31	2021-06-01	52.415167	13.005267	20210601	0
Germany	Germany EastD	32	2021-05-28	2021-05-31	2021-06-01	52.415167	13.005267	20210601	0
Germany	Germany EastD	33	2021-05-28	2021-05-31	2021-06-01	52.415167	13.005267	20210601	0
Germany	Germany EastD	34	2021-05-28	2021-05-31	2021-06-01	52.415167	13.005267	20210601	0
Germany	Germany EastD	35	2021-05-28	2021-05-31	2021-06-01	52.415167	13.005267	20210601	0
Germany	Germany EastD	36	2021-05-28	2021-05-31	2021-06-01	52.415167	13.005267	20210601	0
Germany	Germany EastD	37	2021-05-28	2021-05-31	2021-06-01	52.415167	13.005267	20210601	0
Germany	Germany EastD	38	2021-05-28	2021-05-31	2021-06-01	52.415167	13.005267	20210601	0
Germany	Germany EastD	39	2021-05-28	2021-05-31	2021-06-01	52.415167	13.005267	20210601	0
Germany	Germany EastD	40	2021-05-28	2021-05-31	2021-06-01	52.415167	13.005267	20210601	0
Germany	Germany EastD	41	2021-05-28	2021-05-31	2021-06-01	52.415167	13.005267	20210601	0
Germany	Germany EastD	42	2021-05-28	2021-05-31	2021-06-01	52.415167	13.005267	20210601	0
Germany	Germany EastD	43	2021-05-28	2021-05-31	2021-06-01	52.415167	13.005267	20210601	0
Germany	Germany EastD	44	2021-05-28	2021-05-31	2021-06-01	52.415167	13.005267	20210601	0
Germany	Germany EastD	45	2021-05-28	2021-05-31	2021-06-01	52.415167	13.005267	20210601	0
Germany	Germany EastD	46	2021-05-28	2021-05-31	2021-06-01	52.415167	13.005267	20210601	1	Apodemus flavicollis	20210601-GEFKAT210600C	released
Germany	Germany EastD	47	2021-05-28	2021-05-31	2021-06-01	52.415167	13.005267	20210601	0
Germany	Germany EastD	48	2021-05-28	2021-05-31	2021-06-01	52.415167	13.005267	20210601	0
Germany	Germany EastD	49	2021-05-28	2021-05-31	2021-06-01	52.415167	13.005267	20210601	1	Myodes glareolus	20210601-GEFKAT2106002	dissected
Germany	Germany EastD	50	2021-05-28	2021-05-31	2021-06-01	52.415167	13.005267	20210601	0
Germany	Germany EastD	51	2021-05-28	2021-05-31	2021-06-01	52.415167	13.005267	20210601	0
Germany	Germany EastD	52	2021-05-28	2021-05-31	2021-06-01	52.415167	13.005267	20210601	0
Germany	Germany EastD	53	2021-05-28	2021-05-31	2021-06-01	52.415167	13.005267	20210601	0
Germany	Germany EastD	54	2021-05-28	2021-05-31	2021-06-01	52.415167	13.005267	20210601	0
Germany	Germany EastD	55	2021-05-28	2021-05-31	2021-06-01	52.415167	13.005267	20210601	0
Germany	Germany EastD	56	2021-05-28	2021-05-31	2021-06-01	52.415167	13.005267	20210601	0
Germany	Germany EastD	57	2021-05-28	2021-05-31	2021-06-01	52.415167	13.005267	20210601	0
Germany	Germany EastD	58	2021-05-28	2021-05-31	2021-06-01	52.415167	13.005267	20210601	0
Germany	Germany EastD	59	2021-05-28	2021-05-31	2021-06-01	52.415167	13.005267	20210601	0
Germany	Germany EastD	60	2021-05-28	2021-05-31	2021-06-01	52.415167	13.005267	20210601	0
Germany	Germany EastD	61	2021-05-28	2021-05-31	2021-06-01	52.415167	13.005267	20210601	1	Apodemus flavicollis	20210601-GEFKAT2106001	dissected
Germany	Germany EastD	62	2021-05-28	2021-05-31	2021-06-01	52.415167	13.005267	20210601	0
Germany	Germany EastD	63	2021-05-28	2021-05-31	2021-06-01	52.415167	13.005267	20210601	0
Germany	Germany EastD	64	2021-05-28	2021-05-31	2021-06-01	52.415167	13.005267	20210601	0
Germany	Germany EastD	65	2021-05-28	2021-05-31	2021-06-01	52.415167	13.005267	20210601	0
Germany	Germany EastD	66	2021-05-28	2021-05-31	2021-06-01	52.415167	13.005267	20210601	0
Germany	Germany EastD	67	2021-05-28	2021-05-31	2021-06-01	52.415167	13.005267	20210601	0
Germany	Germany EastD	68	2021-05-28	2021-05-31	2021-06-01	52.415167	13.005267	20210601	0
Germany	Germany EastD	69	2021-05-28	2021-05-31	2021-06-01	52.415167	13.005267	20210601	0
Germany	Germany EastD	70	2021-05-28	2021-05-31	2021-06-01	52.415167	13.005267	20210601	0
Germany	Germany EastD	71	2021-05-28	2021-05-31	2021-06-01	52.415167	13.005267	20210601	0
Germany	Germany EastD	72	2021-05-28	2021-05-31	2021-06-01	52.415167	13.005267	20210601	0
Germany	Germany EastD	73	2021-05-28	2021-05-31	2021-06-01	52.415167	13.005267	20210601	0
Germany	Germany EastD	74	2021-05-28	2021-05-31	2021-06-01	52.415167	13.005267	20210601	0
Germany	Germany EastD	75	2021-05-28	2021-05-31	2021-06-01	52.415167	13.005267	20210601	0
Germany	Germany EastD	76	2021-05-28	2021-05-31	2021-06-01	52.415167	13.005267	20210601	0
Germany	Germany EastD	77	2021-05-28	2021-05-31	2021-06-01	52.415167	13.005267	20210601	0
Germany	Germany EastD	78	2021-05-28	2021-05-31	2021-06-01	52.415167	13.005267	20210601	0
Germany	Germany EastD	79	2021-05-28	2021-05-31	2021-06-01	52.415167	13.005267	20210601	0
Germany	Germany EastD	80	2021-05-28	2021-05-31	2021-06-01	52.415167	13.005267	20210601	0
Germany	Germany EastD	81	2021-05-28	2021-05-31	2021-06-01	52.415167	13.005267	20210601	0
Germany	Germany EastD	82	2021-05-28	2021-05-31	2021-06-01	52.415167	13.005267	20210601	0
Germany	Germany EastD	83	2021-05-28	2021-05-31	2021-06-01	52.415167	13.005267	20210601	0
Germany	Germany EastD	84	2021-05-28	2021-05-31	2021-06-01	52.415167	13.005267	20210601	0
Germany	Germany EastD	85	2021-05-28	2021-05-31	2021-06-01	52.415167	13.005267	20210601	0
Germany	Germany EastD	86	2021-05-28	2021-05-31	2021-06-01	52.415167	13.005267	20210601	0
Germany	Germany EastD	87	2021-05-28	2021-05-31	2021-06-01	52.415167	13.005267	20210601	0
Germany	Germany EastD	88	2021-05-28	2021-05-31	2021-06-01	52.415167	13.005267	20210601	0
Germany	Germany EastD	89	2021-05-28	2021-05-31	2021-06-01	52.415167	13.005267	20210601	0
Germany	Germany EastD	90	2021-05-28	2021-05-31	2021-06-01	52.415167	13.005267	20210601	0
Germany	Germany EastD	91	2021-05-28	2021-05-31	2021-06-01	52.415167	13.005267	20210601	0
Germany	Germany EastD	92	2021-05-28	2021-05-31	2021-06-01	52.415167	13.005267	20210601	0
Germany	Germany EastD	93	2021-05-28	2021-05-31	2021-06-01	52.415167	13.005267	20210601	0
Germany	Germany EastD	94	2021-05-28	2021-05-31	2021-06-01	52.415167	13.005267	20210601	0
Germany	Germany EastD	95	2021-05-28	2021-05-31	2021-06-01	52.415167	13.005267	20210601	0
Germany	Germany EastD	96	2021-05-28	2021-05-31	2021-06-01	52.415167	13.005267	20210601	0
Germany	Germany EastD	97	2021-05-28	2021-05-31	2021-06-01	52.415167	13.005267	20210601	0
Germany	Germany EastD	98	2021-05-28	2021-05-31	2021-06-01	52.415167	13.005267	20210601	0
Germany	Germany EastD	99	2021-05-28	2021-05-31	2021-06-01	52.415167	13.005267	20210601	0
Germany	Germany EastD	100	2021-05-28	2021-05-31	2021-06-01	52.415167	13.005267	20210601	0
Germany	Germany EastD	101	2021-05-28	2021-05-31	2021-06-01	52.415167	13.005267	20210601	0
Germany	Germany EastD	102	2021-05-28	2021-05-31	2021-06-01	52.415167	13.005267	20210601	0
Germany	Germany EastD	103	2021-05-28	2021-05-31	2021-06-01	52.415167	13.005267	20210601	0
Germany	Germany EastD	104	2021-05-28	2021-05-31	2021-06-01	52.415167	13.005267	20210601	0
Germany	Germany EastD	105	2021-05-28	2021-05-31	2021-06-01	52.415167	13.005267	20210601	0
Germany	Germany EastD	106	2021-05-28	2021-05-31	2021-06-01	52.415167	13.005267	20210601	0
Germany	Germany EastD	107	2021-05-28	2021-05-31	2021-06-01	52.415167	13.005267	20210601	0
Germany	Germany EastD	108	2021-05-28	2021-05-31	2021-06-01	52.415167	13.005267	20210601	0
Germany	Germany EastD	109	2021-05-28	2021-05-31	2021-06-01	52.415167	13.005267	20210601	0
Germany	Germany EastD	110	2021-05-28	2021-05-31	2021-06-01	52.415167	13.005267	20210601	0
Germany	Germany EastD	111	2021-05-28	2021-05-31	2021-06-01	52.415167	13.005267	20210601	0
Germany	Germany EastD	112	2021-05-28	2021-05-31	2021-06-01	52.415167	13.005267	20210601	0
Germany	Germany EastD	113	2021-05-28	2021-05-31	2021-06-01	52.415167	13.005267	20210601	0
Germany	Germany EastD	114	2021-05-28	2021-05-31	2021-06-01	52.415167	13.005267	20210601	0
Germany	Germany EastD	115	2021-05-28	2021-05-31	2021-06-01	52.415167	13.005267	20210601	0
Germany	Germany EastD	116	2021-05-28	2021-05-31	2021-06-01	52.415167	13.005267	20210601	0
Germany	Germany EastD	117	2021-05-28	2021-05-31	2021-06-01	52.415167	13.005267	20210601	0
Germany	Germany EastD	118	2021-05-28	2021-05-31	2021-06-01	52.415167	13.005267	20210601	0
Germany	Germany EastD	119	2021-05-28	2021-05-31	2021-06-01	52.415167	13.005267	20210601	0
Germany	Germany EastD	120	2021-05-28	2021-05-31	2021-06-01	52.415167	13.005267	20210601	0
Germany	Germany EastD	121	2021-05-28	2021-05-31	2021-06-01	52.415167	13.005267	20210601	0
Germany	Germany EastD	122	2021-05-28	2021-05-31	2021-06-01	52.415167	13.005267	20210601	0
Germany	Germany EastD	123	2021-05-28	2021-05-31	2021-06-01	52.415167	13.005267	20210601	0
Germany	Germany EastD	124	2021-05-28	2021-05-31	2021-06-01	52.415167	13.005267	20210601	0
Germany	Germany EastD	125	2021-05-28	2021-05-31	2021-06-01	52.415167	13.005267	20210601	0
Germany	Germany EastD	126	2021-05-28	2021-05-31	2021-06-01	52.415167	13.005267	20210601	0
Germany	Germany EastD	127	2021-05-28	2021-05-31	2021-06-01	52.415167	13.005267	20210601	0
Germany	Germany EastD	128	2021-05-28	2021-05-31	2021-06-01	52.415167	13.005267	20210601	0
Germany	Germany EastD	129	2021-05-28	2021-05-31	2021-06-01	52.415167	13.005267	20210601	0
Germany	Germany EastD	130	2021-05-28	2021-05-31	2021-06-01	52.415167	13.005267	20210601	0
Germany	Germany EastD	131	2021-05-28	2021-05-31	2021-06-01	52.415167	13.005267	20210601	0
Germany	Germany EastD	132	2021-05-28	2021-05-31	2021-06-01	52.415167	13.005267	20210601	0
Germany	Germany EastD	133	2021-05-28	2021-05-31	2021-06-01	52.415167	13.005267	20210601	0
Germany	Germany EastD	134	2021-05-28	2021-05-31	2021-06-01	52.415167	13.005267	20210601	0
Germany	Germany EastD	135	2021-05-28	2021-05-31	2021-06-01	52.415167	13.005267	20210601	0
Germany	Germany EastD	136	2021-05-28	2021-05-31	2021-06-01	52.415167	13.005267	20210601	0
Germany	Germany EastD	137	2021-05-28	2021-05-31	2021-06-01	52.415167	13.005267	20210601	0
Germany	Germany EastD	138	2021-05-28	2021-05-31	2021-06-01	52.415167	13.005267	20210601	0
Germany	Germany EastD	139	2021-05-28	2021-05-31	2021-06-01	52.415167	13.005267	20210601	0
Germany	Germany EastD	140	2021-05-28	2021-05-31	2021-06-01	52.415167	13.005267	20210601	0
Germany	Germany EastD	141	2021-05-28	2021-05-31	2021-06-01	52.415167	13.005267	20210601	0
Germany	Germany EastD	142	2021-05-28	2021-05-31	2021-06-01	52.415167	13.005267	20210601	0
Germany	Germany EastD	143	2021-05-28	2021-05-31	2021-06-01	52.415167	13.005267	20210601	0
Germany	Germany EastD	144	2021-05-28	2021-05-31	2021-06-01	52.415167	13.005267	20210601	0
Germany	Germany EastD	145	2021-05-28	2021-05-31	2021-06-01	52.415167	13.005267	20210601	0
Germany	Germany EastD	146	2021-05-28	2021-05-31	2021-06-01	52.415167	13.005267	20210601	0
Germany	Germany EastD	147	2021-05-28	2021-05-31	2021-06-01	52.415167	13.005267	20210601	0
Germany	Germany EastD	148	2021-05-28	2021-05-31	2021-06-01	52.415167	13.005267	20210601	1	Myodes glareolus	20210601-GEFKAT210600D	released
Germany	Germany EastD	149	2021-05-28	2021-05-31	2021-06-01	52.415167	13.005267	20210601	0
Germany	Germany EastD	150	2021-05-28	2021-05-31	2021-06-01	52.415167	13.005267	20210601	0
Germany	Germany EastD	1	2021-05-28	2021-06-01	2021-06-02	52.415167	13.005267	20210602	0
Germany	Germany EastD	2	2021-05-28	2021-06-01	2021-06-02	52.415167	13.005267	20210602	0
Germany	Germany EastD	3	2021-05-28	2021-06-01	2021-06-02	52.415167	13.005267	20210602	0
Germany	Germany EastD	4	2021-05-28	2021-06-01	2021-06-02	52.415167	13.005267	20210602	0
Germany	Germany EastD	5	2021-05-28	2021-06-01	2021-06-02	52.415167	13.005267	20210602	0
Germany	Germany EastD	6	2021-05-28	2021-06-01	2021-06-02	52.415167	13.005267	20210602	0
Germany	Germany EastD	7	2021-05-28	2021-06-01	2021-06-02	52.415167	13.005267	20210602	0
Germany	Germany EastD	8	2021-05-28	2021-06-01	2021-06-02	52.415167	13.005267	20210602	0
Germany	Germany EastD	9	2021-05-28	2021-06-01	2021-06-02	52.415167	13.005267	20210602	0
Germany	Germany EastD	10	2021-05-28	2021-06-01	2021-06-02	52.415167	13.005267	20210602	0
Germany	Germany EastD	11	2021-05-28	2021-06-01	2021-06-02	52.415167	13.005267	20210602	0
Germany	Germany EastD	12	2021-05-28	2021-06-01	2021-06-02	52.415167	13.005267	20210602	0
Germany	Germany EastD	13	2021-05-28	2021-06-01	2021-06-02	52.415167	13.005267	20210602	0
Germany	Germany EastD	14	2021-05-28	2021-06-01	2021-06-02	52.415167	13.005267	20210602	0
Germany	Germany EastD	15	2021-05-28	2021-06-01	2021-06-02	52.415167	13.005267	20210602	0
Germany	Germany EastD	16	2021-05-28	2021-06-01	2021-06-02	52.415167	13.005267	20210602	0
Germany	Germany EastD	17	2021-05-28	2021-06-01	2021-06-02	52.415167	13.005267	20210602	0
Germany	Germany EastD	18	2021-05-28	2021-06-01	2021-06-02	52.415167	13.005267	20210602	0
Germany	Germany EastD	19	2021-05-28	2021-06-01	2021-06-02	52.415167	13.005267	20210602	0
Germany	Germany EastD	20	2021-05-28	2021-06-01	2021-06-02	52.415167	13.005267	20210602	0
Germany	Germany EastD	21	2021-05-28	2021-06-01	2021-06-02	52.415167	13.005267	20210602	0
Germany	Germany EastD	22	2021-05-28	2021-06-01	2021-06-02	52.415167	13.005267	20210602	0
Germany	Germany EastD	23	2021-05-28	2021-06-01	2021-06-02	52.415167	13.005267	20210602	0
Germany	Germany EastD	24	2021-05-28	2021-06-01	2021-06-02	52.415167	13.005267	20210602	0
Germany	Germany EastD	25	2021-05-28	2021-06-01	2021-06-02	52.415167	13.005267	20210602	0
Germany	Germany EastD	26	2021-05-28	2021-06-01	2021-06-02	52.415167	13.005267	20210602	0
Germany	Germany EastD	27	2021-05-28	2021-06-01	2021-06-02	52.415167	13.005267	20210602	1	Apodemus flavicollis	20210602-GEFKAT210600E	released
Germany	Germany EastD	28	2021-05-28	2021-06-01	2021-06-02	52.415167	13.005267	20210602	0
Germany	Germany EastD	29	2021-05-28	2021-06-01	2021-06-02	52.415167	13.005267	20210602	0
Germany	Germany EastD	30	2021-05-28	2021-06-01	2021-06-02	52.415167	13.005267	20210602	0
Germany	Germany EastD	31	2021-05-28	2021-06-01	2021-06-02	52.415167	13.005267	20210602	0
Germany	Germany EastD	32	2021-05-28	2021-06-01	2021-06-02	52.415167	13.005267	20210602	0
Germany	Germany EastD	33	2021-05-28	2021-06-01	2021-06-02	52.415167	13.005267	20210602	0
Germany	Germany EastD	34	2021-05-28	2021-06-01	2021-06-02	52.415167	13.005267	20210602	0
Germany	Germany EastD	35	2021-05-28	2021-06-01	2021-06-02	52.415167	13.005267	20210602	0
Germany	Germany EastD	36	2021-05-28	2021-06-01	2021-06-02	52.415167	13.005267	20210602	0
Germany	Germany EastD	37	2021-05-28	2021-06-01	2021-06-02	52.415167	13.005267	20210602	0
Germany	Germany EastD	38	2021-05-28	2021-06-01	2021-06-02	52.415167	13.005267	20210602	0
Germany	Germany EastD	39	2021-05-28	2021-06-01	2021-06-02	52.415167	13.005267	20210602	0
Germany	Germany EastD	40	2021-05-28	2021-06-01	2021-06-02	52.415167	13.005267	20210602	0
Germany	Germany EastD	41	2021-05-28	2021-06-01	2021-06-02	52.415167	13.005267	20210602	0
Germany	Germany EastD	42	2021-05-28	2021-06-01	2021-06-02	52.415167	13.005267	20210602	0
Germany	Germany EastD	43	2021-05-28	2021-06-01	2021-06-02	52.415167	13.005267	20210602	0
Germany	Germany EastD	44	2021-05-28	2021-06-01	2021-06-02	52.415167	13.005267	20210602	0
Germany	Germany EastD	45	2021-05-28	2021-06-01	2021-06-02	52.415167	13.005267	20210602	0
Germany	Germany EastD	46	2021-05-28	2021-06-01	2021-06-02	52.415167	13.005267	20210602	0
Germany	Germany EastD	47	2021-05-28	2021-06-01	2021-06-02	52.415167	13.005267	20210602	0
Germany	Germany EastD	48	2021-05-28	2021-06-01	2021-06-02	52.415167	13.005267	20210602	0
Germany	Germany EastD	49	2021-05-28	2021-06-01	2021-06-02	52.415167	13.005267	20210602	0
Germany	Germany EastD	50	2021-05-28	2021-06-01	2021-06-02	52.415167	13.005267	20210602	0
Germany	Germany EastD	51	2021-05-28	2021-06-01	2021-06-02	52.415167	13.005267	20210602	0
Germany	Germany EastD	52	2021-05-28	2021-06-01	2021-06-02	52.415167	13.005267	20210602	0
Germany	Germany EastD	53	2021-05-28	2021-06-01	2021-06-02	52.415167	13.005267	20210602	0
Germany	Germany EastD	54	2021-05-28	2021-06-01	2021-06-02	52.415167	13.005267	20210602	0
Germany	Germany EastD	55	2021-05-28	2021-06-01	2021-06-02	52.415167	13.005267	20210602	0
Germany	Germany EastD	56	2021-05-28	2021-06-01	2021-06-02	52.415167	13.005267	20210602	0
Germany	Germany EastD	57	2021-05-28	2021-06-01	2021-06-02	52.415167	13.005267	20210602	0
Germany	Germany EastD	58	2021-05-28	2021-06-01	2021-06-02	52.415167	13.005267	20210602	0
Germany	Germany EastD	59	2021-05-28	2021-06-01	2021-06-02	52.415167	13.005267	20210602	0
Germany	Germany EastD	60	2021-05-28	2021-06-01	2021-06-02	52.415167	13.005267	20210602	0
Germany	Germany EastD	61	2021-05-28	2021-06-01	2021-06-02	52.415167	13.005267	20210602	0
Germany	Germany EastD	62	2021-05-28	2021-06-01	2021-06-02	52.415167	13.005267	20210602	0
Germany	Germany EastD	63	2021-05-28	2021-06-01	2021-06-02	52.415167	13.005267	20210602	0
Germany	Germany EastD	64	2021-05-28	2021-06-01	2021-06-02	52.415167	13.005267	20210602	0
Germany	Germany EastD	65	2021-05-28	2021-06-01	2021-06-02	52.415167	13.005267	20210602	0
Germany	Germany EastD	66	2021-05-28	2021-06-01	2021-06-02	52.415167	13.005267	20210602	0
Germany	Germany EastD	67	2021-05-28	2021-06-01	2021-06-02	52.415167	13.005267	20210602	0
Germany	Germany EastD	68	2021-05-28	2021-06-01	2021-06-02	52.415167	13.005267	20210602	0
Germany	Germany EastD	69	2021-05-28	2021-06-01	2021-06-02	52.415167	13.005267	20210602	0
Germany	Germany EastD	70	2021-05-28	2021-06-01	2021-06-02	52.415167	13.005267	20210602	0
Germany	Germany EastD	71	2021-05-28	2021-06-01	2021-06-02	52.415167	13.005267	20210602	0
Germany	Germany EastD	72	2021-05-28	2021-06-01	2021-06-02	52.415167	13.005267	20210602	0
Germany	Germany EastD	73	2021-05-28	2021-06-01	2021-06-02	52.415167	13.005267	20210602	0
Germany	Germany EastD	74	2021-05-28	2021-06-01	2021-06-02	52.415167	13.005267	20210602	0
Germany	Germany EastD	75	2021-05-28	2021-06-01	2021-06-02	52.415167	13.005267	20210602	0
Germany	Germany EastD	76	2021-05-28	2021-06-01	2021-06-02	52.415167	13.005267	20210602	0
Germany	Germany EastD	77	2021-05-28	2021-06-01	2021-06-02	52.415167	13.005267	20210602	0
Germany	Germany EastD	78	2021-05-28	2021-06-01	2021-06-02	52.415167	13.005267	20210602	0
Germany	Germany EastD	79	2021-05-28	2021-06-01	2021-06-02	52.415167	13.005267	20210602	0
Germany	Germany EastD	80	2021-05-28	2021-06-01	2021-06-02	52.415167	13.005267	20210602	0
Germany	Germany EastD	81	2021-05-28	2021-06-01	2021-06-02	52.415167	13.005267	20210602	0
Germany	Germany EastD	82	2021-05-28	2021-06-01	2021-06-02	52.415167	13.005267	20210602	0
Germany	Germany EastD	83	2021-05-28	2021-06-01	2021-06-02	52.415167	13.005267	20210602	0
Germany	Germany EastD	84	2021-05-28	2021-06-01	2021-06-02	52.415167	13.005267	20210602	0
Germany	Germany EastD	85	2021-05-28	2021-06-01	2021-06-02	52.415167	13.005267	20210602	0
Germany	Germany EastD	86	2021-05-28	2021-06-01	2021-06-02	52.415167	13.005267	20210602	0
Germany	Germany EastD	87	2021-05-28	2021-06-01	2021-06-02	52.415167	13.005267	20210602	0
Germany	Germany EastD	88	2021-05-28	2021-06-01	2021-06-02	52.415167	13.005267	20210602	1	Myodes glareolus	20210602-GEFKAT210600F	released
Germany	Germany EastD	89	2021-05-28	2021-06-01	2021-06-02	52.415167	13.005267	20210602	0
Germany	Germany EastD	90	2021-05-28	2021-06-01	2021-06-02	52.415167	13.005267	20210602	0
Germany	Germany EastD	91	2021-05-28	2021-06-01	2021-06-02	52.415167	13.005267	20210602	0
Germany	Germany EastD	92	2021-05-28	2021-06-01	2021-06-02	52.415167	13.005267	20210602	0
Germany	Germany EastD	93	2021-05-28	2021-06-01	2021-06-02	52.415167	13.005267	20210602	0
Germany	Germany EastD	94	2021-05-28	2021-06-01	2021-06-02	52.415167	13.005267	20210602	0
Germany	Germany EastD	95	2021-05-28	2021-06-01	2021-06-02	52.415167	13.005267	20210602	0
Germany	Germany EastD	96	2021-05-28	2021-06-01	2021-06-02	52.415167	13.005267	20210602	0
Germany	Germany EastD	97	2021-05-28	2021-06-01	2021-06-02	52.415167	13.005267	20210602	0
Germany	Germany EastD	98	2021-05-28	2021-06-01	2021-06-02	52.415167	13.005267	20210602	0
Germany	Germany EastD	99	2021-05-28	2021-06-01	2021-06-02	52.415167	13.005267	20210602	0
Germany	Germany EastD	100	2021-05-28	2021-06-01	2021-06-02	52.415167	13.005267	20210602	0
Germany	Germany EastD	101	2021-05-28	2021-06-01	2021-06-02	52.415167	13.005267	20210602	0
Germany	Germany EastD	102	2021-05-28	2021-06-01	2021-06-02	52.415167	13.005267	20210602	0
Germany	Germany EastD	103	2021-05-28	2021-06-01	2021-06-02	52.415167	13.005267	20210602	0
Germany	Germany EastD	104	2021-05-28	2021-06-01	2021-06-02	52.415167	13.005267	20210602	0
Germany	Germany EastD	105	2021-05-28	2021-06-01	2021-06-02	52.415167	13.005267	20210602	0
Germany	Germany EastD	106	2021-05-28	2021-06-01	2021-06-02	52.415167	13.005267	20210602	0
Germany	Germany EastD	107	2021-05-28	2021-06-01	2021-06-02	52.415167	13.005267	20210602	0
Germany	Germany EastD	108	2021-05-28	2021-06-01	2021-06-02	52.415167	13.005267	20210602	0
Germany	Germany EastD	109	2021-05-28	2021-06-01	2021-06-02	52.415167	13.005267	20210602	0
Germany	Germany EastD	110	2021-05-28	2021-06-01	2021-06-02	52.415167	13.005267	20210602	0
Germany	Germany EastD	111	2021-05-28	2021-06-01	2021-06-02	52.415167	13.005267	20210602	0
Germany	Germany EastD	112	2021-05-28	2021-06-01	2021-06-02	52.415167	13.005267	20210602	0
Germany	Germany EastD	113	2021-05-28	2021-06-01	2021-06-02	52.415167	13.005267	20210602	0
Germany	Germany EastD	114	2021-05-28	2021-06-01	2021-06-02	52.415167	13.005267	20210602	0
Germany	Germany EastD	115	2021-05-28	2021-06-01	2021-06-02	52.415167	13.005267	20210602	0
Germany	Germany EastD	116	2021-05-28	2021-06-01	2021-06-02	52.415167	13.005267	20210602	0
Germany	Germany EastD	117	2021-05-28	2021-06-01	2021-06-02	52.415167	13.005267	20210602	0
Germany	Germany EastD	118	2021-05-28	2021-06-01	2021-06-02	52.415167	13.005267	20210602	0
Germany	Germany EastD	119	2021-05-28	2021-06-01	2021-06-02	52.415167	13.005267	20210602	0
Germany	Germany EastD	120	2021-05-28	2021-06-01	2021-06-02	52.415167	13.005267	20210602	0
Germany	Germany EastD	121	2021-05-28	2021-06-01	2021-06-02	52.415167	13.005267	20210602	0
Germany	Germany EastD	122	2021-05-28	2021-06-01	2021-06-02	52.415167	13.005267	20210602	0
Germany	Germany EastD	123	2021-05-28	2021-06-01	2021-06-02	52.415167	13.005267	20210602	0
Germany	Germany EastD	124	2021-05-28	2021-06-01	2021-06-02	52.415167	13.005267	20210602	0
Germany	Germany EastD	125	2021-05-28	2021-06-01	2021-06-02	52.415167	13.005267	20210602	0
Germany	Germany EastD	126	2021-05-28	2021-06-01	2021-06-02	52.415167	13.005267	20210602	0
Germany	Germany EastD	127	2021-05-28	2021-06-01	2021-06-02	52.415167	13.005267	20210602	0
Germany	Germany EastD	128	2021-05-28	2021-06-01	2021-06-02	52.415167	13.005267	20210602	0
Germany	Germany EastD	129	2021-05-28	2021-06-01	2021-06-02	52.415167	13.005267	20210602	0
Germany	Germany EastD	130	2021-05-28	2021-06-01	2021-06-02	52.415167	13.005267	20210602	0
Germany	Germany EastD	131	2021-05-28	2021-06-01	2021-06-02	52.415167	13.005267	20210602	0
Germany	Germany EastD	132	2021-05-28	2021-06-01	2021-06-02	52.415167	13.005267	20210602	0
Germany	Germany EastD	133	2021-05-28	2021-06-01	2021-06-02	52.415167	13.005267	20210602	0
Germany	Germany EastD	134	2021-05-28	2021-06-01	2021-06-02	52.415167	13.005267	20210602	0
Germany	Germany EastD	135	2021-05-28	2021-06-01	2021-06-02	52.415167	13.005267	20210602	0
Germany	Germany EastD	136	2021-05-28	2021-06-01	2021-06-02	52.415167	13.005267	20210602	0
Germany	Germany EastD	137	2021-05-28	2021-06-01	2021-06-02	52.415167	13.005267	20210602	0
Germany	Germany EastD	138	2021-05-28	2021-06-01	2021-06-02	52.415167	13.005267	20210602	0
Germany	Germany EastD	139	2021-05-28	2021-06-01	2021-06-02	52.415167	13.005267	20210602	0
Germany	Germany EastD	140	2021-05-28	2021-06-01	2021-06-02	52.415167	13.005267	20210602	0
Germany	Germany EastD	141	2021-05-28	2021-06-01	2021-06-02	52.415167	13.005267	20210602	0
Germany	Germany EastD	142	2021-05-28	2021-06-01	2021-06-02	52.415167	13.005267	20210602	0
Germany	Germany EastD	143	2021-05-28	2021-06-01	2021-06-02	52.415167	13.005267	20210602	0
Germany	Germany EastD	144	2021-05-28	2021-06-01	2021-06-02	52.415167	13.005267	20210602	0
Germany	Germany EastD	145	2021-05-28	2021-06-01	2021-06-02	52.415167	13.005267	20210602	0
Germany	Germany EastD	146	2021-05-28	2021-06-01	2021-06-02	52.415167	13.005267	20210602	0
Germany	Germany EastD	147	2021-05-28	2021-06-01	2021-06-02	52.415167	13.005267	20210602	0
Germany	Germany EastD	148	2021-05-28	2021-06-01	2021-06-02	52.415167	13.005267	20210602	1	Myodes glareolus	20210602-GEFKAT2106004	dissected
Germany	Germany EastD	149	2021-05-28	2021-06-01	2021-06-02	52.415167	13.005267	20210602	0
Germany	Germany EastD	150	2021-05-28	2021-06-01	2021-06-02	52.415167	13.005267	20210602	0
Germany	Germany EastB1	1	2021-06-04	2021-06-07	2021-06-08	52.397256	12.991057	20210608	0
Germany	Germany EastB1	2	2021-06-04	2021-06-07	2021-06-08	52.397256	12.991057	20210608	0
Germany	Germany EastB1	3	2021-06-04	2021-06-07	2021-06-08	52.397256	12.991057	20210608	0
Germany	Germany EastB1	4	2021-06-04	2021-06-07	2021-06-08	52.397256	12.991057	20210608	0
Germany	Germany EastB1	5	2021-06-04	2021-06-07	2021-06-08	52.397256	12.991057	20210608	0
Germany	Germany EastB1	6	2021-06-04	2021-06-07	2021-06-08	52.397256	12.991057	20210608	1	Apodemus flavicollis	20210608-GEFWIN210600A	escaped
Germany	Germany EastB1	7	2021-06-04	2021-06-07	2021-06-08	52.397256	12.991057	20210608	0
Germany	Germany EastB1	8	2021-06-04	2021-06-07	2021-06-08	52.397256	12.991057	20210608	1	Apodemus flavicollis	20210608-GEFWIN2106011	dissected
Germany	Germany EastB1	9	2021-06-04	2021-06-07	2021-06-08	52.397256	12.991057	20210608	0
Germany	Germany EastB1	10	2021-06-04	2021-06-07	2021-06-08	52.397256	12.991057	20210608	0
Germany	Germany EastB1	11	2021-06-04	2021-06-07	2021-06-08	52.397256	12.991057	20210608	0
Germany	Germany EastB1	12	2021-06-04	2021-06-07	2021-06-08	52.397256	12.991057	20210608	0
Germany	Germany EastB1	13	2021-06-04	2021-06-07	2021-06-08	52.397256	12.991057	20210608	0
Germany	Germany EastB1	14	2021-06-04	2021-06-07	2021-06-08	52.397256	12.991057	20210608	0
Germany	Germany EastB1	15	2021-06-04	2021-06-07	2021-06-08	52.397256	12.991057	20210608	0
Germany	Germany EastB1	16	2021-06-04	2021-06-07	2021-06-08	52.397256	12.991057	20210608	0
Germany	Germany EastB1	17	2021-06-04	2021-06-07	2021-06-08	52.397256	12.991057	20210608	0
Germany	Germany EastB1	18	2021-06-04	2021-06-07	2021-06-08	52.397256	12.991057	20210608	0
Germany	Germany EastB1	19	2021-06-04	2021-06-07	2021-06-08	52.397256	12.991057	20210608	0
Germany	Germany EastB1	20	2021-06-04	2021-06-07	2021-06-08	52.397256	12.991057	20210608	0
Germany	Germany EastB1	21	2021-06-04	2021-06-07	2021-06-08	52.397256	12.991057	20210608	0
Germany	Germany EastB1	22	2021-06-04	2021-06-07	2021-06-08	52.397256	12.991057	20210608	0
Germany	Germany EastB1	23	2021-06-04	2021-06-07	2021-06-08	52.397256	12.991057	20210608	0
Germany	Germany EastB1	24	2021-06-04	2021-06-07	2021-06-08	52.397256	12.991057	20210608	0
Germany	Germany EastB1	25	2021-06-04	2021-06-07	2021-06-08	52.397256	12.991057	20210608	0
Germany	Germany EastB1	26	2021-06-04	2021-06-07	2021-06-08	52.397256	12.991057	20210608	0
Germany	Germany EastB1	27	2021-06-04	2021-06-07	2021-06-08	52.397256	12.991057	20210608	1	Apodemus flavicollis	20210608-GEFWIN2106007	dissected
Germany	Germany EastB1	28	2021-06-04	2021-06-07	2021-06-08	52.397256	12.991057	20210608	1	Apodemus flavicollis	20210608-GEFWIN210600B	released
Germany	Germany EastB1	29	2021-06-04	2021-06-07	2021-06-08	52.397256	12.991057	20210608	1	Apodemus flavicollis	20210608-GEFWIN210600C	lactating
Germany	Germany EastB1	30	2021-06-04	2021-06-07	2021-06-08	52.397256	12.991057	20210608	0
Germany	Germany EastB1	31	2021-06-04	2021-06-07	2021-06-08	52.397256	12.991057	20210608	1	Apodemus flavicollis	20210608-GEFWIN2106003	dissected
Germany	Germany EastB1	32	2021-06-04	2021-06-07	2021-06-08	52.397256	12.991057	20210608	1	Apodemus flavicollis	20210608-GEFWIN2106004	dissected
Germany	Germany EastB1	33	2021-06-04	2021-06-07	2021-06-08	52.397256	12.991057	20210608	1	Apodemus flavicollis	20210608-GEFWIN2106005	dissected
Germany	Germany EastB1	34	2021-06-04	2021-06-07	2021-06-08	52.397256	12.991057	20210608	0
Germany	Germany EastB1	35	2021-06-04	2021-06-07	2021-06-08	52.397256	12.991057	20210608	1	Apodemus flavicollis	20210608-GEFWIN210600D	released
Germany	Germany EastB1	36	2021-06-04	2021-06-07	2021-06-08	52.397256	12.991057	20210608	0
Germany	Germany EastB1	37	2021-06-04	2021-06-07	2021-06-08	52.397256	12.991057	20210608	1	Apodemus flavicollis	20210608-GEFWIN210600E	released
Germany	Germany EastB1	38	2021-06-04	2021-06-07	2021-06-08	52.397256	12.991057	20210608	0
Germany	Germany EastB1	39	2021-06-04	2021-06-07	2021-06-08	52.397256	12.991057	20210608	1	Apodemus flavicollis	20210608-GEFWIN2106008	dissected
Germany	Germany EastB1	40	2021-06-04	2021-06-07	2021-06-08	52.397256	12.991057	20210608	1	Apodemus flavicollis	20210608-GEFWIN210600F	released
Germany	Germany EastB1	41	2021-06-04	2021-06-07	2021-06-08	52.397256	12.991057	20210608	0
Germany	Germany EastB1	42	2021-06-04	2021-06-07	2021-06-08	52.397256	12.991057	20210608	0
Germany	Germany EastB1	43	2021-06-04	2021-06-07	2021-06-08	52.397256	12.991057	20210608	0
Germany	Germany EastB1	44	2021-06-04	2021-06-07	2021-06-08	52.397256	12.991057	20210608	0
Germany	Germany EastB1	45	2021-06-04	2021-06-07	2021-06-08	52.397256	12.991057	20210608	0
Germany	Germany EastB1	46	2021-06-04	2021-06-07	2021-06-08	52.397256	12.991057	20210608	0
Germany	Germany EastB1	47	2021-06-04	2021-06-07	2021-06-08	52.397256	12.991057	20210608	1	Apodemus flavicollis	20210608-GEFWIN2106012	dissected
Germany	Germany EastB1	48	2021-06-04	2021-06-07	2021-06-08	52.397256	12.991057	20210608	0
Germany	Germany EastB1	49	2021-06-04	2021-06-07	2021-06-08	52.397256	12.991057	20210608	1	Apodemus flavicollis	20210608-GEFWIN210600G	released
Germany	Germany EastB1	50	2021-06-04	2021-06-07	2021-06-08	52.397256	12.991057	20210608	1	Apodemus flavicollis	20210608-GEFWIN2106010	dissected
Germany	Germany EastB1	51	2021-06-04	2021-06-07	2021-06-08	52.397256	12.991057	20210608	0
Germany	Germany EastB1	52	2021-06-04	2021-06-07	2021-06-08	52.397256	12.991057	20210608	0
Germany	Germany EastB1	53	2021-06-04	2021-06-07	2021-06-08	52.397256	12.991057	20210608	0
Germany	Germany EastB1	54	2021-06-04	2021-06-07	2021-06-08	52.397256	12.991057	20210608	0
Germany	Germany EastB1	55	2021-06-04	2021-06-07	2021-06-08	52.397256	12.991057	20210608	0
Germany	Germany EastB1	56	2021-06-04	2021-06-07	2021-06-08	52.397256	12.991057	20210608	0
Germany	Germany EastB1	57	2021-06-04	2021-06-07	2021-06-08	52.397256	12.991057	20210608	0
Germany	Germany EastB1	58	2021-06-04	2021-06-07	2021-06-08	52.397256	12.991057	20210608	0
Germany	Germany EastB1	59	2021-06-04	2021-06-07	2021-06-08	52.397256	12.991057	20210608	0
Germany	Germany EastB1	60	2021-06-04	2021-06-07	2021-06-08	52.397256	12.991057	20210608	0
Germany	Germany EastB1	61	2021-06-04	2021-06-07	2021-06-08	52.397256	12.991057	20210608	0
Germany	Germany EastB1	62	2021-06-04	2021-06-07	2021-06-08	52.397256	12.991057	20210608	0
Germany	Germany EastB1	63	2021-06-04	2021-06-07	2021-06-08	52.397256	12.991057	20210608	1	Myodes glareolus	20210608-GEFWIN2106006	dissected
Germany	Germany EastB1	64	2021-06-04	2021-06-07	2021-06-08	52.397256	12.991057	20210608	0
Germany	Germany EastB1	65	2021-06-04	2021-06-07	2021-06-08	52.397256	12.991057	20210608	1	Myodes glareolus	20210608-GEFWIN2106009	dissected
Germany	Germany EastB1	66	2021-06-04	2021-06-07	2021-06-08	52.397256	12.991057	20210608	0
Germany	Germany EastB1	67	2021-06-04	2021-06-07	2021-06-08	52.397256	12.991057	20210608	0
Germany	Germany EastB1	68	2021-06-04	2021-06-07	2021-06-08	52.397256	12.991057	20210608	0
Germany	Germany EastB1	69	2021-06-04	2021-06-07	2021-06-08	52.397256	12.991057	20210608	0
Germany	Germany EastB1	70	2021-06-04	2021-06-07	2021-06-08	52.397256	12.991057	20210608	0
Germany	Germany EastB1	71	2021-06-04	2021-06-07	2021-06-08	52.397256	12.991057	20210608	0
Germany	Germany EastB1	72	2021-06-04	2021-06-07	2021-06-08	52.397256	12.991057	20210608	0
Germany	Germany EastB1	73	2021-06-04	2021-06-07	2021-06-08	52.397256	12.991057	20210608	0
Germany	Germany EastB1	74	2021-06-04	2021-06-07	2021-06-08	52.397256	12.991057	20210608	0
Germany	Germany EastB1	75	2021-06-04	2021-06-07	2021-06-08	52.397256	12.991057	20210608	0
Germany	Germany EastB2	76	2021-06-04	2021-06-07	2021-06-08	52.395063	12.989588	20210608	0
Germany	Germany EastB2	77	2021-06-04	2021-06-07	2021-06-08	52.395063	12.989588	20210608	1	Apodemus flavicollis	20210608-GEFWIN210600H	released
Germany	Germany EastB2	78	2021-06-04	2021-06-07	2021-06-08	52.395063	12.989588	20210608	0
Germany	Germany EastB2	79	2021-06-04	2021-06-07	2021-06-08	52.395063	12.989588	20210608	0
Germany	Germany EastB2	80	2021-06-04	2021-06-07	2021-06-08	52.395063	12.989588	20210608	0
Germany	Germany EastB2	81	2021-06-04	2021-06-07	2021-06-08	52.395063	12.989588	20210608	0
Germany	Germany EastB2	82	2021-06-04	2021-06-07	2021-06-08	52.395063	12.989588	20210608	0
Germany	Germany EastB2	83	2021-06-04	2021-06-07	2021-06-08	52.395063	12.989588	20210608	0
Germany	Germany EastB2	84	2021-06-04	2021-06-07	2021-06-08	52.395063	12.989588	20210608	0
Germany	Germany EastB2	85	2021-06-04	2021-06-07	2021-06-08	52.395063	12.989588	20210608	0
Germany	Germany EastB2	86	2021-06-04	2021-06-07	2021-06-08	52.395063	12.989588	20210608	0
Germany	Germany EastB2	87	2021-06-04	2021-06-07	2021-06-08	52.395063	12.989588	20210608	0
Germany	Germany EastB2	88	2021-06-04	2021-06-07	2021-06-08	52.395063	12.989588	20210608	0
Germany	Germany EastB2	89	2021-06-04	2021-06-07	2021-06-08	52.395063	12.989588	20210608	0
Germany	Germany EastB2	90	2021-06-04	2021-06-07	2021-06-08	52.395063	12.989588	20210608	0
Germany	Germany EastB2	91	2021-06-04	2021-06-07	2021-06-08	52.395063	12.989588	20210608	0
Germany	Germany EastB2	92	2021-06-04	2021-06-07	2021-06-08	52.395063	12.989588	20210608	0
Germany	Germany EastB2	93	2021-06-04	2021-06-07	2021-06-08	52.395063	12.989588	20210608	0
Germany	Germany EastB2	94	2021-06-04	2021-06-07	2021-06-08	52.395063	12.989588	20210608	0
Germany	Germany EastB2	95	2021-06-04	2021-06-07	2021-06-08	52.395063	12.989588	20210608	0
Germany	Germany EastB2	96	2021-06-04	2021-06-07	2021-06-08	52.395063	12.989588	20210608	0
Germany	Germany EastB2	97	2021-06-04	2021-06-07	2021-06-08	52.395063	12.989588	20210608	0
Germany	Germany EastB2	98	2021-06-04	2021-06-07	2021-06-08	52.395063	12.989588	20210608	0
Germany	Germany EastB2	99	2021-06-04	2021-06-07	2021-06-08	52.395063	12.989588	20210608	0
Germany	Germany EastB2	100	2021-06-04	2021-06-07	2021-06-08	52.395063	12.989588	20210608	0
Germany	Germany EastB2	101	2021-06-04	2021-06-07	2021-06-08	52.395063	12.989588	20210608	0
Germany	Germany EastB2	102	2021-06-04	2021-06-07	2021-06-08	52.395063	12.989588	20210608	0
Germany	Germany EastB2	103	2021-06-04	2021-06-07	2021-06-08	52.395063	12.989588	20210608	0
Germany	Germany EastB2	104	2021-06-04	2021-06-07	2021-06-08	52.395063	12.989588	20210608	0
Germany	Germany EastB2	105	2021-06-04	2021-06-07	2021-06-08	52.395063	12.989588	20210608	0
Germany	Germany EastB2	106	2021-06-04	2021-06-07	2021-06-08	52.395063	12.989588	20210608	0
Germany	Germany EastB2	107	2021-06-04	2021-06-07	2021-06-08	52.395063	12.989588	20210608	0
Germany	Germany EastB2	108	2021-06-04	2021-06-07	2021-06-08	52.395063	12.989588	20210608	0
Germany	Germany EastB2	109	2021-06-04	2021-06-07	2021-06-08	52.395063	12.989588	20210608	0
Germany	Germany EastB2	110	2021-06-04	2021-06-07	2021-06-08	52.395063	12.989588	20210608	0
Germany	Germany EastB2	111	2021-06-04	2021-06-07	2021-06-08	52.395063	12.989588	20210608	0
Germany	Germany EastB2	112	2021-06-04	2021-06-07	2021-06-08	52.395063	12.989588	20210608	0
Germany	Germany EastB2	113	2021-06-04	2021-06-07	2021-06-08	52.395063	12.989588	20210608	0
Germany	Germany EastB2	114	2021-06-04	2021-06-07	2021-06-08	52.395063	12.989588	20210608	0
Germany	Germany EastB2	115	2021-06-04	2021-06-07	2021-06-08	52.395063	12.989588	20210608	0
Germany	Germany EastB2	116	2021-06-04	2021-06-07	2021-06-08	52.395063	12.989588	20210608	0
Germany	Germany EastB2	117	2021-06-04	2021-06-07	2021-06-08	52.395063	12.989588	20210608	0
Germany	Germany EastB2	118	2021-06-04	2021-06-07	2021-06-08	52.395063	12.989588	20210608	0
Germany	Germany EastB2	119	2021-06-04	2021-06-07	2021-06-08	52.395063	12.989588	20210608	0
Germany	Germany EastB2	120	2021-06-04	2021-06-07	2021-06-08	52.395063	12.989588	20210608	0
Germany	Germany EastB2	121	2021-06-04	2021-06-07	2021-06-08	52.395063	12.989588	20210608	0
Germany	Germany EastB2	122	2021-06-04	2021-06-07	2021-06-08	52.395063	12.989588	20210608	0
Germany	Germany EastB2	123	2021-06-04	2021-06-07	2021-06-08	52.395063	12.989588	20210608	0
Germany	Germany EastB2	124	2021-06-04	2021-06-07	2021-06-08	52.395063	12.989588	20210608	0
Germany	Germany EastB2	125	2021-06-04	2021-06-07	2021-06-08	52.395063	12.989588	20210608	0
Germany	Germany EastB2	126	2021-06-04	2021-06-07	2021-06-08	52.395063	12.989588	20210608	2	Apodemus flavicollis	20210608-GEFWIN2106001	20210608-GEFWIN2106002	released
Germany	Germany EastB2	127	2021-06-04	2021-06-07	2021-06-08	52.395063	12.989588	20210608	0
Germany	Germany EastB2	128	2021-06-04	2021-06-07	2021-06-08	52.395063	12.989588	20210608	0
Germany	Germany EastB2	129	2021-06-04	2021-06-07	2021-06-08	52.395063	12.989588	20210608	0
Germany	Germany EastB2	130	2021-06-04	2021-06-07	2021-06-08	52.395063	12.989588	20210608	0
Germany	Germany EastB2	131	2021-06-04	2021-06-07	2021-06-08	52.395063	12.989588	20210608	0
Germany	Germany EastB2	132	2021-06-04	2021-06-07	2021-06-08	52.395063	12.989588	20210608	0
Germany	Germany EastB2	133	2021-06-04	2021-06-07	2021-06-08	52.395063	12.989588	20210608	0
Germany	Germany EastB2	134	2021-06-04	2021-06-07	2021-06-08	52.395063	12.989588	20210608	0
Germany	Germany EastB2	135	2021-06-04	2021-06-07	2021-06-08	52.395063	12.989588	20210608	0
Germany	Germany EastB2	136	2021-06-04	2021-06-07	2021-06-08	52.395063	12.989588	20210608	0
Germany	Germany EastB2	137	2021-06-04	2021-06-07	2021-06-08	52.395063	12.989588	20210608	0
Germany	Germany EastB2	138	2021-06-04	2021-06-07	2021-06-08	52.395063	12.989588	20210608	0
Germany	Germany EastB2	139	2021-06-04	2021-06-07	2021-06-08	52.395063	12.989588	20210608	0
Germany	Germany EastB2	140	2021-06-04	2021-06-07	2021-06-08	52.395063	12.989588	20210608	0
Germany	Germany EastB2	141	2021-06-04	2021-06-07	2021-06-08	52.395063	12.989588	20210608	0
Germany	Germany EastB2	142	2021-06-04	2021-06-07	2021-06-08	52.395063	12.989588	20210608	0
Germany	Germany EastB2	143	2021-06-04	2021-06-07	2021-06-08	52.395063	12.989588	20210608	0
Germany	Germany EastB2	144	2021-06-04	2021-06-07	2021-06-08	52.395063	12.989588	20210608	0
Germany	Germany EastB2	145	2021-06-04	2021-06-07	2021-06-08	52.395063	12.989588	20210608	0
Germany	Germany EastB2	146	2021-06-04	2021-06-07	2021-06-08	52.395063	12.989588	20210608	0
Germany	Germany EastB2	147	2021-06-04	2021-06-07	2021-06-08	52.395063	12.989588	20210608	0
Germany	Germany EastB2	148	2021-06-04	2021-06-07	2021-06-08	52.395063	12.989588	20210608	0
Germany	Germany EastB2	149	2021-06-04	2021-06-07	2021-06-08	52.395063	12.989588	20210608	0
Germany	Germany EastB2	150	2021-06-04	2021-06-07	2021-06-08	52.395063	12.989588	20210608	0
Germany	Germany EastB2	1	2021-10-15	2021-10-17	2021-10-18	52.395063	12.989588	20211018	0
Germany	Germany EastB2	2	2021-10-15	2021-10-17	2021-10-18	52.395063	12.989588	20211018	1	Apodemus flavicollis	20211018-GEFWIN211000A	released
Germany	Germany EastB2	3	2021-10-15	2021-10-17	2021-10-18	52.395063	12.989588	20211018	1	Apodemus agrarius	20211018-GEFWIN2110006	released
Germany	Germany EastB2	4	2021-10-15	2021-10-17	2021-10-18	52.395063	12.989588	20211018	1	Apodemus agrarius	20211018-GEFWIN2110023	released
Germany	Germany EastB2	5	2021-10-15	2021-10-17	2021-10-18	52.395063	12.989588	20211018	1	Apodemus agrarius	20211018-GEFWIN211000B	released
Germany	Germany EastB2	6	2021-10-15	2021-10-17	2021-10-18	52.395063	12.989588	20211018	1	Myodes glareolus	20211018-GEFWIN211000C	released
Germany	Germany EastB2	7	2021-10-15	2021-10-17	2021-10-18	52.395063	12.989588	20211018	0
Germany	Germany EastB2	8	2021-10-15	2021-10-17	2021-10-18	52.395063	12.989588	20211018	0
Germany	Germany EastB2	9	2021-10-15	2021-10-17	2021-10-18	52.395063	12.989588	20211018	0
Germany	Germany EastB2	10	2021-10-15	2021-10-17	2021-10-18	52.395063	12.989588	20211018	0
Germany	Germany EastB2	11	2021-10-15	2021-10-17	2021-10-18	52.395063	12.989588	20211018	0
Germany	Germany EastB2	12	2021-10-15	2021-10-17	2021-10-18	52.395063	12.989588	20211018	0
Germany	Germany EastB2	13	2021-10-15	2021-10-17	2021-10-18	52.395063	12.989588	20211018	0
Germany	Germany EastB2	14	2021-10-15	2021-10-17	2021-10-18	52.395063	12.989588	20211018	1	Apodemus agrarius	20211018-GEFWIN211000D	released
Germany	Germany EastB2	15	2021-10-15	2021-10-17	2021-10-18	52.395063	12.989588	20211018	1	Myodes glareolus	20211018-GEFWIN211000E	released
Germany	Germany EastB2	16	2021-10-15	2021-10-17	2021-10-18	52.395063	12.989588	20211018	0
Germany	Germany EastB2	17	2021-10-15	2021-10-17	2021-10-18	52.395063	12.989588	20211018	0
Germany	Germany EastB2	18	2021-10-15	2021-10-17	2021-10-18	52.395063	12.989588	20211018	1	Myodes glareolus	20211018-GEFWIN2110048	released
Germany	Germany EastB2	19	2021-10-15	2021-10-17	2021-10-18	52.395063	12.989588	20211018	0
Germany	Germany EastB2	20	2021-10-15	2021-10-17	2021-10-18	52.395063	12.989588	20211018	0
Germany	Germany EastB2	21	2021-10-15	2021-10-17	2021-10-18	52.395063	12.989588	20211018	0
Germany	Germany EastB2	22	2021-10-15	2021-10-17	2021-10-18	52.395063	12.989588	20211018	0
Germany	Germany EastB2	23	2021-10-15	2021-10-17	2021-10-18	52.395063	12.989588	20211018	0
Germany	Germany EastB2	24	2021-10-15	2021-10-17	2021-10-18	52.395063	12.989588	20211018	0
Germany	Germany EastB2	25	2021-10-15	2021-10-17	2021-10-18	52.395063	12.989588	20211018	0
Germany	Germany EastB1	51	2021-10-15	2021-10-17	2021-10-18	52.397256	12.991057	20211018	0
Germany	Germany EastB1	52	2021-10-15	2021-10-17	2021-10-18	52.397256	12.991057	20211018	1	Myodes glareolus	20211018-GEFWIN2110010	released
Germany	Germany EastB1	53	2021-10-15	2021-10-17	2021-10-18	52.397256	12.991057	20211018	1	Myodes glareolus	20211018-GEFWIN2110032	released
Germany	Germany EastB1	54	2021-10-15	2021-10-17	2021-10-18	52.397256	12.991057	20211018	0
Germany	Germany EastB1	55	2021-10-15	2021-10-17	2021-10-18	52.397256	12.991057	20211018	1	Myodes glareolus	20211018-GEFWIN2110007	released
Germany	Germany EastB1	56	2021-10-15	2021-10-17	2021-10-18	52.397256	12.991057	20211018	0
Germany	Germany EastB1	57	2021-10-15	2021-10-17	2021-10-18	52.397256	12.991057	20211018	1	Myodes glareolus	20211018-GEFWIN211000F	released
Germany	Germany EastB1	58	2021-10-15	2021-10-17	2021-10-18	52.397256	12.991057	20211018	0
Germany	Germany EastB1	59	2021-10-15	2021-10-17	2021-10-18	52.397256	12.991057	20211018	0
Germany	Germany EastB1	60	2021-10-15	2021-10-17	2021-10-18	52.397256	12.991057	20211018	2	Myodes glareolus	20211018-GEFWIN2110008	20211018-GEFWIN2110013	released
Germany	Germany EastB1	61	2021-10-15	2021-10-17	2021-10-18	52.397256	12.991057	20211018	0
Germany	Germany EastB1	62	2021-10-15	2021-10-17	2021-10-18	52.397256	12.991057	20211018	0
Germany	Germany EastB1	63	2021-10-15	2021-10-17	2021-10-18	52.397256	12.991057	20211018	0
Germany	Germany EastB1	64	2021-10-15	2021-10-17	2021-10-18	52.397256	12.991057	20211018	0
Germany	Germany EastB1	65	2021-10-15	2021-10-17	2021-10-18	52.397256	12.991057	20211018	1	Myodes glareolus	20211018-GEFWIN211000G	released
Germany	Germany EastB1	66	2021-10-15	2021-10-17	2021-10-18	52.397256	12.991057	20211018	0
Germany	Germany EastB1	67	2021-10-15	2021-10-17	2021-10-18	52.397256	12.991057	20211018	0
Germany	Germany EastB1	68	2021-10-15	2021-10-17	2021-10-18	52.397256	12.991057	20211018	0
Germany	Germany EastB1	69	2021-10-15	2021-10-17	2021-10-18	52.397256	12.991057	20211018	0
Germany	Germany EastB1	70	2021-10-15	2021-10-17	2021-10-18	52.397256	12.991057	20211018	0
Germany	Germany EastB1	71	2021-10-15	2021-10-17	2021-10-18	52.397256	12.991057	20211018	1	Apodemus flavicollis	20211018-GEFWIN2110015	released
Germany	Germany EastB1	72	2021-10-15	2021-10-17	2021-10-18	52.397256	12.991057	20211018	1	Apodemus flavicollis	20211018-GEFWIN2110037	released
Germany	Germany EastB1	73	2021-10-15	2021-10-17	2021-10-18	52.397256	12.991057	20211018	0
Germany	Germany EastB1	74	2021-10-15	2021-10-17	2021-10-18	52.397256	12.991057	20211018	1	Myodes glareolus	20211018-GEFWIN2110018	released
Germany	Germany EastB1	75	2021-10-15	2021-10-17	2021-10-18	52.397256	12.991057	20211018	0
Germany	Germany EastB1	76	2021-10-15	2021-10-17	2021-10-18	52.397256	12.991057	20211018	0
Germany	Germany EastB1	77	2021-10-15	2021-10-17	2021-10-18	52.397256	12.991057	20211018	1	Apodemus flavicollis	20211018-GEFWIN2110026	released
Germany	Germany EastB1	78	2021-10-15	2021-10-17	2021-10-18	52.397256	12.991057	20211018	1	Apodemus agrarius	20211018-GEFWIN211000H	released
Germany	Germany EastB1	79	2021-10-15	2021-10-17	2021-10-18	52.397256	12.991057	20211018	0
Germany	Germany EastB1	80	2021-10-15	2021-10-17	2021-10-18	52.397256	12.991057	20211018	0
Germany	Germany EastB1	81	2021-10-15	2021-10-17	2021-10-18	52.397256	12.991057	20211018	1	Apodemus flavicollis	20211018-GEFWIN211000I	released
Germany	Germany EastB1	82	2021-10-15	2021-10-17	2021-10-18	52.397256	12.991057	20211018	0
Germany	Germany EastB1	83	2021-10-15	2021-10-17	2021-10-18	52.397256	12.991057	20211018	1	Apodemus flavicollis	20211018-GEFWIN2110016	released
Germany	Germany EastB1	84	2021-10-15	2021-10-17	2021-10-18	52.397256	12.991057	20211018	1	Apodemus flavicollis	20211018-GEFWIN2110028	released
Germany	Germany EastB1	85	2021-10-15	2021-10-17	2021-10-18	52.397256	12.991057	20211018	1	Myodes glareolus	20211018-GEFWIN2110020	released
Germany	Germany EastB1	86	2021-10-15	2021-10-17	2021-10-18	52.397256	12.991057	20211018	1	Apodemus agrarius	20211018-GEFWIN211000L	released
Germany	Germany EastB1	87	2021-10-15	2021-10-17	2021-10-18	52.397256	12.991057	20211018	1	Myodes glareolus	20211018-GEFWIN211000J	released
Germany	Germany EastB1	88	2021-10-15	2021-10-17	2021-10-18	52.397256	12.991057	20211018	0
Germany	Germany EastB1	89	2021-10-15	2021-10-17	2021-10-18	52.397256	12.991057	20211018	0
Germany	Germany EastB1	90	2021-10-15	2021-10-17	2021-10-18	52.397256	12.991057	20211018	0
Germany	Germany EastB1	91	2021-10-15	2021-10-17	2021-10-18	52.397256	12.991057	20211018	0
Germany	Germany EastB1	92	2021-10-15	2021-10-17	2021-10-18	52.397256	12.991057	20211018	0
Germany	Germany EastB1	93	2021-10-15	2021-10-17	2021-10-18	52.397256	12.991057	20211018	0
Germany	Germany EastB1	94	2021-10-15	2021-10-17	2021-10-18	52.397256	12.991057	20211018	0
Germany	Germany EastB1	95	2021-10-15	2021-10-17	2021-10-18	52.397256	12.991057	20211018	0
Germany	Germany EastB1	96	2021-10-15	2021-10-17	2021-10-18	52.397256	12.991057	20211018	1	Apodemus agrarius	20211018-GEFWIN211000K	released
Germany	Germany EastB1	97	2021-10-15	2021-10-17	2021-10-18	52.397256	12.991057	20211018	0
Germany	Germany EastB1	98	2021-10-15	2021-10-17	2021-10-18	52.397256	12.991057	20211018	0
Germany	Germany EastB1	99	2021-10-15	2021-10-17	2021-10-18	52.397256	12.991057	20211018	0
Germany	Germany EastB1	100	2021-10-15	2021-10-17	2021-10-18	52.397256	12.991057	20211018	0
Germany	Germany EastB2	1	2021-10-15	2021-10-18	2021-10-19	52.395063	12.989588	20211019	2	Apodemus agrarius	20211019-GEFWIN211000L	20211019-GEFWIN211000M	released
Germany	Germany EastB2	2	2021-10-15	2021-10-18	2021-10-19	52.395063	12.989588	20211019	2	Microtus arvalis	20211019-GEFWIN211000N	20211019-GEFWIN211000O	released
Germany	Germany EastB2	3	2021-10-15	2021-10-18	2021-10-19	52.395063	12.989588	20211019	1	Apodemus agrarius	20211019-GEFWIN2110046	released
Germany	Germany EastB2	4	2021-10-15	2021-10-18	2021-10-19	52.395063	12.989588	20211019	1	Apodemus agrarius	20211019-GEFWIN2110023	recapture	released
Germany	Germany EastB2	5	2021-10-15	2021-10-18	2021-10-19	52.395063	12.989588	20211019	1	Myodes glareolus	20211019-GEFWIN211000P	released
Germany	Germany EastB2	6	2021-10-15	2021-10-18	2021-10-19	52.395063	12.989588	20211019	1	Apodemus agrarius	20211019-GEFWIN2110006	recapture
Germany	Germany EastB2	7	2021-10-15	2021-10-18	2021-10-19	52.395063	12.989588	20211019	0
Germany	Germany EastB2	8	2021-10-15	2021-10-18	2021-10-19	52.395063	12.989588	20211019	0
Germany	Germany EastB2	9	2021-10-15	2021-10-18	2021-10-19	52.395063	12.989588	20211019	0
Germany	Germany EastB2	10	2021-10-15	2021-10-18	2021-10-19	52.395063	12.989588	20211019	0
Germany	Germany EastB2	11	2021-10-15	2021-10-18	2021-10-19	52.395063	12.989588	20211019	0
Germany	Germany EastB2	12	2021-10-15	2021-10-18	2021-10-19	52.395063	12.989588	20211019	0
Germany	Germany EastB2	13	2021-10-15	2021-10-18	2021-10-19	52.395063	12.989588	20211019	1	Myodes glareolus	20211019-GEFWIN211000E	recapture	released
Germany	Germany EastB2	14	2021-10-15	2021-10-18	2021-10-19	52.395063	12.989588	20211019	0
Germany	Germany EastB2	15	2021-10-15	2021-10-18	2021-10-19	52.395063	12.989588	20211019	0
Germany	Germany EastB2	16	2021-10-15	2021-10-18	2021-10-19	52.395063	12.989588	20211019	1	Apodemus agrarius	20211019-GEFWIN211000Q	released
Germany	Germany EastB2	17	2021-10-15	2021-10-18	2021-10-19	52.395063	12.989588	20211019	0
Germany	Germany EastB2	18	2021-10-15	2021-10-18	2021-10-19	52.395063	12.989588	20211019	0
Germany	Germany EastB2	19	2021-10-15	2021-10-18	2021-10-19	52.395063	12.989588	20211019	0
Germany	Germany EastB2	20	2021-10-15	2021-10-18	2021-10-19	52.395063	12.989588	20211019	0
Germany	Germany EastB2	21	2021-10-15	2021-10-18	2021-10-19	52.395063	12.989588	20211019	0
Germany	Germany EastB2	22	2021-10-15	2021-10-18	2021-10-19	52.395063	12.989588	20211019	1	Myodes glareolus	20211019-GEFWIN2110048	recapture	released
Germany	Germany EastB2	23	2021-10-15	2021-10-18	2021-10-19	52.395063	12.989588	20211019	0
Germany	Germany EastB2	24	2021-10-15	2021-10-18	2021-10-19	52.395063	12.989588	20211019	0
Germany	Germany EastB2	25	2021-10-15	2021-10-18	2021-10-19	52.395063	12.989588	20211019	0
Germany	Germany EastB1	51	2021-10-15	2021-10-18	2021-10-19	52.397256	12.991057	20211019	0
Germany	Germany EastB1	52	2021-10-15	2021-10-18	2021-10-19	52.397256	12.991057	20211019	0
Germany	Germany EastB1	53	2021-10-15	2021-10-18	2021-10-19	52.397256	12.991057	20211019	0
Germany	Germany EastB1	54	2021-10-15	2021-10-18	2021-10-19	52.397256	12.991057	20211019	0
Germany	Germany EastB1	55	2021-10-15	2021-10-18	2021-10-19	52.397256	12.991057	20211019	1	Myodes glareolus	20211019-GEFWIN2110007	recapture	released
Germany	Germany EastB1	56	2021-10-15	2021-10-18	2021-10-19	52.397256	12.991057	20211019	0
Germany	Germany EastB1	57	2021-10-15	2021-10-18	2021-10-19	52.397256	12.991057	20211019	0
Germany	Germany EastB1	58	2021-10-15	2021-10-18	2021-10-19	52.397256	12.991057	20211019	1	Myodes glareolus	20211019-GEFWIN2110008	recapture	released
Germany	Germany EastB1	59	2021-10-15	2021-10-18	2021-10-19	52.397256	12.991057	20211019	0
Germany	Germany EastB1	60	2021-10-15	2021-10-18	2021-10-19	52.397256	12.991057	20211019	0
Germany	Germany EastB1	61	2021-10-15	2021-10-18	2021-10-19	52.397256	12.991057	20211019	0
Germany	Germany EastB1	62	2021-10-15	2021-10-18	2021-10-19	52.397256	12.991057	20211019	0
Germany	Germany EastB1	63	2021-10-15	2021-10-18	2021-10-19	52.397256	12.991057	20211019	0
Germany	Germany EastB1	64	2021-10-15	2021-10-18	2021-10-19	52.397256	12.991057	20211019	0
Germany	Germany EastB1	65	2021-10-15	2021-10-18	2021-10-19	52.397256	12.991057	20211019	1	Apodemus flavicollis	20211019-GEFWIN2110049	released
Germany	Germany EastB1	66	2021-10-15	2021-10-18	2021-10-19	52.397256	12.991057	20211019	0
Germany	Germany EastB1	67	2021-10-15	2021-10-18	2021-10-19	52.397256	12.991057	20211019	0
Germany	Germany EastB1	68	2021-10-15	2021-10-18	2021-10-19	52.397256	12.991057	20211019	0
Germany	Germany EastB1	69	2021-10-15	2021-10-18	2021-10-19	52.397256	12.991057	20211019	1	Myodes glareolus	20211019-GEFWIN2110012	released
Germany	Germany EastB1	70	2021-10-15	2021-10-18	2021-10-19	52.397256	12.991057	20211019	0
Germany	Germany EastB1	71	2021-10-15	2021-10-18	2021-10-19	52.397256	12.991057	20211019	1	Myodes glareolus	20211019-GEFWIN211000S	released
Germany	Germany EastB1	72	2021-10-15	2021-10-18	2021-10-19	52.397256	12.991057	20211019	1	Myodes glareolus	20211019-GEFWIN2110018	recapture	released
Germany	Germany EastB1	73	2021-10-15	2021-10-18	2021-10-19	52.397256	12.991057	20211019	1	Myodes glareolus	20211019-GEFWIN211000T	released
Germany	Germany EastB1	74	2021-10-15	2021-10-18	2021-10-19	52.397256	12.991057	20211019	0
Germany	Germany EastB1	75	2021-10-15	2021-10-18	2021-10-19	52.397256	12.991057	20211019	0
Germany	Germany EastB1	76	2021-10-15	2021-10-18	2021-10-19	52.397256	12.991057	20211019	0
Germany	Germany EastB1	77	2021-10-15	2021-10-18	2021-10-19	52.397256	12.991057	20211019	1	Apodemus flavicollis	20211019-GEFWIN211000U	released
Germany	Germany EastB1	78	2021-10-15	2021-10-18	2021-10-19	52.397256	12.991057	20211019	0
Germany	Germany EastB1	79	2021-10-15	2021-10-18	2021-10-19	52.397256	12.991057	20211019	0
Germany	Germany EastB1	80	2021-10-15	2021-10-18	2021-10-19	52.397256	12.991057	20211019	0
Germany	Germany EastB1	81	2021-10-15	2021-10-18	2021-10-19	52.397256	12.991057	20211019	0
Germany	Germany EastB1	82	2021-10-15	2021-10-18	2021-10-19	52.397256	12.991057	20211019	0
Germany	Germany EastB1	83	2021-10-15	2021-10-18	2021-10-19	52.397256	12.991057	20211019	1	Apodemus flavicollis	20211019-GEFWIN2110029	released
Germany	Germany EastB1	84	2021-10-15	2021-10-18	2021-10-19	52.397256	12.991057	20211019	0
Germany	Germany EastB1	85	2021-10-15	2021-10-18	2021-10-19	52.397256	12.991057	20211019	0
Germany	Germany EastB1	86	2021-10-15	2021-10-18	2021-10-19	52.397256	12.991057	20211019	0
Germany	Germany EastB1	87	2021-10-15	2021-10-18	2021-10-19	52.397256	12.991057	20211019	0
Germany	Germany EastB1	88	2021-10-15	2021-10-18	2021-10-19	52.397256	12.991057	20211019	0
Germany	Germany EastB1	89	2021-10-15	2021-10-18	2021-10-19	52.397256	12.991057	20211019	0
Germany	Germany EastB1	90	2021-10-15	2021-10-18	2021-10-19	52.397256	12.991057	20211019	1	Apodemus flavicollis	20211019-GEFWIN2110015	recapture	released
Germany	Germany EastB1	91	2021-10-15	2021-10-18	2021-10-19	52.397256	12.991057	20211019	0
Germany	Germany EastB1	92	2021-10-15	2021-10-18	2021-10-19	52.397256	12.991057	20211019	0
Germany	Germany EastB1	93	2021-10-15	2021-10-18	2021-10-19	52.397256	12.991057	20211019	1	Myodes glareolus	20211019-GEFWIN211000R	released
Germany	Germany EastB1	94	2021-10-15	2021-10-18	2021-10-19	52.397256	12.991057	20211019	0
Germany	Germany EastB1	95	2021-10-15	2021-10-18	2021-10-19	52.397256	12.991057	20211019	0
Germany	Germany EastB1	96	2021-10-15	2021-10-18	2021-10-19	52.397256	12.991057	20211019	0
Germany	Germany EastB1	97	2021-10-15	2021-10-18	2021-10-19	52.397256	12.991057	20211019	0
Germany	Germany EastB1	98	2021-10-15	2021-10-18	2021-10-19	52.397256	12.991057	20211019	0
Germany	Germany EastB1	99	2021-10-15	2021-10-18	2021-10-19	52.397256	12.991057	20211019	0
Germany	Germany EastB1	100	2021-10-15	2021-10-18	2021-10-19	52.397256	12.991057	20211019	0
Germany	Germany EastB2	1	2021-10-15	2021-10-19	2021-10-20	52.395063	12.989588	20211020	0
Germany	Germany EastB2	2	2021-10-15	2021-10-19	2021-10-20	52.395063	12.989588	20211020	0
Germany	Germany EastB2	3	2021-10-15	2021-10-19	2021-10-20	52.395063	12.989588	20211020	1	Apodemus agrarius	20211020-GEFWIN2110023	recapture	released
Germany	Germany EastB2	4	2021-10-15	2021-10-19	2021-10-20	52.395063	12.989588	20211020	0
Germany	Germany EastB2	5	2021-10-15	2021-10-19	2021-10-20	52.395063	12.989588	20211020	0
Germany	Germany EastB2	6	2021-10-15	2021-10-19	2021-10-20	52.395063	12.989588	20211020	0
Germany	Germany EastB2	7	2021-10-15	2021-10-19	2021-10-20	52.395063	12.989588	20211020	0
Germany	Germany EastB2	8	2021-10-15	2021-10-19	2021-10-20	52.395063	12.989588	20211020	0
Germany	Germany EastB2	9	2021-10-15	2021-10-19	2021-10-20	52.395063	12.989588	20211020	0
Germany	Germany EastB2	10	2021-10-15	2021-10-19	2021-10-20	52.395063	12.989588	20211020	0
Germany	Germany EastB2	11	2021-10-15	2021-10-19	2021-10-20	52.395063	12.989588	20211020	0
Germany	Germany EastB2	12	2021-10-15	2021-10-19	2021-10-20	52.395063	12.989588	20211020	0
Germany	Germany EastB2	13	2021-10-15	2021-10-19	2021-10-20	52.395063	12.989588	20211020	0
Germany	Germany EastB2	14	2021-10-15	2021-10-19	2021-10-20	52.395063	12.989588	20211020	2	Myodes glareolus	20211020-GEFWIN2110002	20211020-GEFWIN2110005	released
Germany	Germany EastB2	15	2021-10-15	2021-10-19	2021-10-20	52.395063	12.989588	20211020	1	Myodes glareolus	20211020-GEFWIN211000E	recapture	released
Germany	Germany EastB2	16	2021-10-15	2021-10-19	2021-10-20	52.395063	12.989588	20211020	0
Germany	Germany EastB2	17	2021-10-15	2021-10-19	2021-10-20	52.395063	12.989588	20211020	0
Germany	Germany EastB2	18	2021-10-15	2021-10-19	2021-10-20	52.395063	12.989588	20211020	1	Myodes glareolus	20211020-GEFWIN2110048	recapture	released
Germany	Germany EastB2	19	2021-10-15	2021-10-19	2021-10-20	52.395063	12.989588	20211020	0
Germany	Germany EastB2	20	2021-10-15	2021-10-19	2021-10-20	52.395063	12.989588	20211020	0
Germany	Germany EastB2	21	2021-10-15	2021-10-19	2021-10-20	52.395063	12.989588	20211020	0
Germany	Germany EastB2	22	2021-10-15	2021-10-19	2021-10-20	52.395063	12.989588	20211020	0
Germany	Germany EastB2	23	2021-10-15	2021-10-19	2021-10-20	52.395063	12.989588	20211020	0
Germany	Germany EastB2	24	2021-10-15	2021-10-19	2021-10-20	52.395063	12.989588	20211020	0
Germany	Germany EastB2	25	2021-10-15	2021-10-19	2021-10-20	52.395063	12.989588	20211020	0
Germany	Germany EastB1	51	2021-10-15	2021-10-19	2021-10-20	52.397256	12.991057	20211020	0
Germany	Germany EastB1	52	2021-10-15	2021-10-19	2021-10-20	52.397256	12.991057	20211020	0
Germany	Germany EastB1	53	2021-10-15	2021-10-19	2021-10-20	52.397256	12.991057	20211020	0
Germany	Germany EastB1	54	2021-10-15	2021-10-19	2021-10-20	52.397256	12.991057	20211020	0
Germany	Germany EastB1	55	2021-10-15	2021-10-19	2021-10-20	52.397256	12.991057	20211020	0
Germany	Germany EastB1	56	2021-10-15	2021-10-19	2021-10-20	52.397256	12.991057	20211020	0
Germany	Germany EastB1	57	2021-10-15	2021-10-19	2021-10-20	52.397256	12.991057	20211020	0
Germany	Germany EastB1	58	2021-10-15	2021-10-19	2021-10-20	52.397256	12.991057	20211020	0
Germany	Germany EastB1	59	2021-10-15	2021-10-19	2021-10-20	52.397256	12.991057	20211020	0
Germany	Germany EastB1	60	2021-10-15	2021-10-19	2021-10-20	52.397256	12.991057	20211020	0
Germany	Germany EastB1	61	2021-10-15	2021-10-19	2021-10-20	52.397256	12.991057	20211020	0
Germany	Germany EastB1	62	2021-10-15	2021-10-19	2021-10-20	52.397256	12.991057	20211020	0
Germany	Germany EastB1	63	2021-10-15	2021-10-19	2021-10-20	52.397256	12.991057	20211020	0
Germany	Germany EastB1	64	2021-10-15	2021-10-19	2021-10-20	52.397256	12.991057	20211020	0
Germany	Germany EastB1	65	2021-10-15	2021-10-19	2021-10-20	52.397256	12.991057	20211020	0
Germany	Germany EastB1	66	2021-10-15	2021-10-19	2021-10-20	52.397256	12.991057	20211020	1	Myodes glareolus	20211020-GEFWIN2110009	released
Germany	Germany EastB1	67	2021-10-15	2021-10-19	2021-10-20	52.397256	12.991057	20211020	1	Myodes glareolus	20211020-GEFWIN2110012	recapture	released
Germany	Germany EastB1	68	2021-10-15	2021-10-19	2021-10-20	52.397256	12.991057	20211020	1	Microtus arvalis	20211020-GEFWIN211000V	released
Germany	Germany EastB1	69	2021-10-15	2021-10-19	2021-10-20	52.397256	12.991057	20211020	0
Germany	Germany EastB1	70	2021-10-15	2021-10-19	2021-10-20	52.397256	12.991057	20211020	0
Germany	Germany EastB1	71	2021-10-15	2021-10-19	2021-10-20	52.397256	12.991057	20211020	0
Germany	Germany EastB1	72	2021-10-15	2021-10-19	2021-10-20	52.397256	12.991057	20211020	1	Apodemus flavicollis	20211020-GEFWIN211000W	released
Germany	Germany EastB1	73	2021-10-15	2021-10-19	2021-10-20	52.397256	12.991057	20211020	0
Germany	Germany EastB1	74	2021-10-15	2021-10-19	2021-10-20	52.397256	12.991057	20211020	1	Myodes glareolus	20211020-GEFWIN2110011	released
Germany	Germany EastB1	75	2021-10-15	2021-10-19	2021-10-20	52.397256	12.991057	20211020	1	Myodes glareolus	20211020-GEFWIN211000X	released
Germany	Germany EastB1	76	2021-10-15	2021-10-19	2021-10-20	52.397256	12.991057	20211020	0
Germany	Germany EastB1	77	2021-10-15	2021-10-19	2021-10-20	52.397256	12.991057	20211020	0
Germany	Germany EastB1	78	2021-10-15	2021-10-19	2021-10-20	52.397256	12.991057	20211020	0
Germany	Germany EastB1	79	2021-10-15	2021-10-19	2021-10-20	52.397256	12.991057	20211020	0
Germany	Germany EastB1	80	2021-10-15	2021-10-19	2021-10-20	52.397256	12.991057	20211020	0
Germany	Germany EastB1	81	2021-10-15	2021-10-19	2021-10-20	52.397256	12.991057	20211020	0
Germany	Germany EastB1	82	2021-10-15	2021-10-19	2021-10-20	52.397256	12.991057	20211020	0
Germany	Germany EastB1	83	2021-10-15	2021-10-19	2021-10-20	52.397256	12.991057	20211020	0
Germany	Germany EastB1	84	2021-10-15	2021-10-19	2021-10-20	52.397256	12.991057	20211020	0
Germany	Germany EastB1	85	2021-10-15	2021-10-19	2021-10-20	52.397256	12.991057	20211020	1	Apodemus flavicollis	20211020-GEFWIN211000Y	released
Germany	Germany EastB1	86	2021-10-15	2021-10-19	2021-10-20	52.397256	12.991057	20211020	0
Germany	Germany EastB1	87	2021-10-15	2021-10-19	2021-10-20	52.397256	12.991057	20211020	1	Myodes glareolus	20211020-GEFWIN211000Z	released
Germany	Germany EastB1	88	2021-10-15	2021-10-19	2021-10-20	52.397256	12.991057	20211020	0
Germany	Germany EastB1	89	2021-10-15	2021-10-19	2021-10-20	52.397256	12.991057	20211020	0
Germany	Germany EastB1	90	2021-10-15	2021-10-19	2021-10-20	52.397256	12.991057	20211020	0
Germany	Germany EastB1	91	2021-10-15	2021-10-19	2021-10-20	52.397256	12.991057	20211020	0
Germany	Germany EastB1	92	2021-10-15	2021-10-19	2021-10-20	52.397256	12.991057	20211020	0
Germany	Germany EastB1	93	2021-10-15	2021-10-19	2021-10-20	52.397256	12.991057	20211020	0
Germany	Germany EastB1	94	2021-10-15	2021-10-19	2021-10-20	52.397256	12.991057	20211020	0
Germany	Germany EastB1	95	2021-10-15	2021-10-19	2021-10-20	52.397256	12.991057	20211020	0
Germany	Germany EastB1	96	2021-10-15	2021-10-19	2021-10-20	52.397256	12.991057	20211020	0
Germany	Germany EastB1	97	2021-10-15	2021-10-19	2021-10-20	52.397256	12.991057	20211020	0
Germany	Germany EastB1	98	2021-10-15	2021-10-19	2021-10-20	52.397256	12.991057	20211020	0
Germany	Germany EastB1	99	2021-10-15	2021-10-19	2021-10-20	52.397256	12.991057	20211020	0
Germany	Germany EastB1	100	2021-10-15	2021-10-19	2021-10-20	52.397256	12.991057	20211020	0
Germany	Germany EastB2	1	2021-10-15	2021-10-24	2021-10-25	52.395063	12.989588	20211025	0
Germany	Germany EastB2	2	2021-10-15	2021-10-24	2021-10-25	52.395063	12.989588	20211025	1	Apodemus agrarius	20211025-GEFWIN2110006	recapture	dissected
Germany	Germany EastB2	3	2021-10-15	2021-10-24	2021-10-25	52.395063	12.989588	20211025	2	Myodes glareolus	20211025-GEFWIN2110003	20211025-GEFWIN2110004	dissected
Germany	Germany EastB2	4	2021-10-15	2021-10-24	2021-10-25	52.395063	12.989588	20211025	0
Germany	Germany EastB2	5	2021-10-15	2021-10-24	2021-10-25	52.395063	12.989588	20211025	0
Germany	Germany EastB2	6	2021-10-15	2021-10-24	2021-10-25	52.395063	12.989588	20211025	0
Germany	Germany EastB2	7	2021-10-15	2021-10-24	2021-10-25	52.395063	12.989588	20211025	0
Germany	Germany EastB2	8	2021-10-15	2021-10-24	2021-10-25	52.395063	12.989588	20211025	0
Germany	Germany EastB2	9	2021-10-15	2021-10-24	2021-10-25	52.395063	12.989588	20211025	0
Germany	Germany EastB2	10	2021-10-15	2021-10-24	2021-10-25	52.395063	12.989588	20211025	0
Germany	Germany EastB2	11	2021-10-15	2021-10-24	2021-10-25	52.395063	12.989588	20211025	0
Germany	Germany EastB2	12	2021-10-15	2021-10-24	2021-10-25	52.395063	12.989588	20211025	0
Germany	Germany EastB2	13	2021-10-15	2021-10-24	2021-10-25	52.395063	12.989588	20211025	1	Myodes glareolus	20211025-GEFWIN2110002	recapture	dissected
Germany	Germany EastB2	14	2021-10-15	2021-10-24	2021-10-25	52.395063	12.989588	20211025	1	Myodes glareolus	20211025-GEFWIN2110005	recapture	dissected
Germany	Germany EastB2	15	2021-10-15	2021-10-24	2021-10-25	52.395063	12.989588	20211025	0
Germany	Germany EastB2	16	2021-10-15	2021-10-24	2021-10-25	52.395063	12.989588	20211025	0
Germany	Germany EastB2	17	2021-10-15	2021-10-24	2021-10-25	52.395063	12.989588	20211025	0
Germany	Germany EastB2	18	2021-10-15	2021-10-24	2021-10-25	52.395063	12.989588	20211025	3	Myodes glareolus	20211025-GEFWIN2110001	20211025-GEFWIN21100AA	20211025-GEFWIN21100AB	20211025-GEFWIN2110001 dissected	20211025-GEFWIN21100AA and 20211025-GEFWIN21100AB released
Germany	Germany EastB2	19	2021-10-15	2021-10-24	2021-10-25	52.395063	12.989588	20211025	0
Germany	Germany EastB2	20	2021-10-15	2021-10-24	2021-10-25	52.395063	12.989588	20211025	0
Germany	Germany EastB2	21	2021-10-15	2021-10-24	2021-10-25	52.395063	12.989588	20211025	0
Germany	Germany EastB2	22	2021-10-15	2021-10-24	2021-10-25	52.395063	12.989588	20211025	0
Germany	Germany EastB2	23	2021-10-15	2021-10-24	2021-10-25	52.395063	12.989588	20211025	0
Germany	Germany EastB2	24	2021-10-15	2021-10-24	2021-10-25	52.395063	12.989588	20211025	0
Germany	Germany EastB2	25	2021-10-15	2021-10-24	2021-10-25	52.395063	12.989588	20211025	0
Germany	Germany EastB1	51	2021-10-15	2021-10-24	2021-10-25	52.397256	12.991057	20211025	0
Germany	Germany EastB1	52	2021-10-15	2021-10-24	2021-10-25	52.397256	12.991057	20211025	0
Germany	Germany EastB1	53	2021-10-15	2021-10-24	2021-10-25	52.397256	12.991057	20211025	1	Myodes glareolus	20211025-GEFWIN2110010	recapture	dissected
Germany	Germany EastB1	54	2021-10-15	2021-10-24	2021-10-25	52.397256	12.991057	20211025	0
Germany	Germany EastB1	55	2021-10-15	2021-10-24	2021-10-25	52.397256	12.991057	20211025	1	Apodemus flavicollis	20211025-GEFWIN2110014	dissected
Germany	Germany EastB1	56	2021-10-15	2021-10-24	2021-10-25	52.397256	12.991057	20211025	0
Germany	Germany EastB1	57	2021-10-15	2021-10-24	2021-10-25	52.397256	12.991057	20211025	0
Germany	Germany EastB1	58	2021-10-15	2021-10-24	2021-10-25	52.397256	12.991057	20211025	2	Myodes glareolus	20211025-GEFWIN2110007	20211025-GEFWIN2110008	recaptures	dissected
Germany	Germany EastB1	59	2021-10-15	2021-10-24	2021-10-25	52.397256	12.991057	20211025	0
Germany	Germany EastB1	60	2021-10-15	2021-10-24	2021-10-25	52.397256	12.991057	20211025	0
Germany	Germany EastB1	61	2021-10-15	2021-10-24	2021-10-25	52.397256	12.991057	20211025	0
Germany	Germany EastB1	62	2021-10-15	2021-10-24	2021-10-25	52.397256	12.991057	20211025	1	Apodemus flavicollis	20211025-GEFWIN21100AE	lactating	released
Germany	Germany EastB1	63	2021-10-15	2021-10-24	2021-10-25	52.397256	12.991057	20211025	0
Germany	Germany EastB1	64	2021-10-15	2021-10-24	2021-10-25	52.397256	12.991057	20211025	0
Germany	Germany EastB1	65	2021-10-15	2021-10-24	2021-10-25	52.397256	12.991057	20211025	1	Myodes glareolus	20211025-GEFWIN2110013	recapture	dissected
Germany	Germany EastB1	66	2021-10-15	2021-10-24	2021-10-25	52.397256	12.991057	20211025	1	Myodes glareolus	20211025-GEFWIN2110009	recapture	dissected
Germany	Germany EastB1	67	2021-10-15	2021-10-24	2021-10-25	52.397256	12.991057	20211025	0
Germany	Germany EastB1	68	2021-10-15	2021-10-24	2021-10-25	52.397256	12.991057	20211025	0
Germany	Germany EastB1	69	2021-10-15	2021-10-24	2021-10-25	52.397256	12.991057	20211025	0
Germany	Germany EastB1	70	2021-10-15	2021-10-24	2021-10-25	52.397256	12.991057	20211025	1	Apodemus flavicollis	20211025-GEFWIN21100AD	released
Germany	Germany EastB1	71	2021-10-15	2021-10-24	2021-10-25	52.397256	12.991057	20211025	2	Myodes glareolus	20211025-GEFWIN2110011	20211025-GEFWIN2110012	recaptures	dissected
Germany	Germany EastB1	72	2021-10-15	2021-10-24	2021-10-25	52.397256	12.991057	20211025	1	Myodes glareolus	20211025-GEFWIN2110018	recapture	dissected
Germany	Germany EastB1	73	2021-10-15	2021-10-24	2021-10-25	52.397256	12.991057	20211025	0
Germany	Germany EastB1	74	2021-10-15	2021-10-24	2021-10-25	52.397256	12.991057	20211025	0
Germany	Germany EastB1	75	2021-10-15	2021-10-24	2021-10-25	52.397256	12.991057	20211025	0
Germany	Germany EastB1	76	2021-10-15	2021-10-24	2021-10-25	52.397256	12.991057	20211025	0
Germany	Germany EastB1	77	2021-10-15	2021-10-24	2021-10-25	52.397256	12.991057	20211025	0
Germany	Germany EastB1	78	2021-10-15	2021-10-24	2021-10-25	52.397256	12.991057	20211025	0
Germany	Germany EastB1	79	2021-10-15	2021-10-24	2021-10-25	52.397256	12.991057	20211025	0
Germany	Germany EastB1	80	2021-10-15	2021-10-24	2021-10-25	52.397256	12.991057	20211025	1	Myodes glareolus	20211025-GEFWIN2110020	recapture	dissected
Germany	Germany EastB1	81	2021-10-15	2021-10-24	2021-10-25	52.397256	12.991057	20211025	0
Germany	Germany EastB1	82	2021-10-15	2021-10-24	2021-10-25	52.397256	12.991057	20211025	0
Germany	Germany EastB1	83	2021-10-15	2021-10-24	2021-10-25	52.397256	12.991057	20211025	1	Apodemus flavicollis	20211025-GEFWIN2110016	recapture	dissected
Germany	Germany EastB1	84	2021-10-15	2021-10-24	2021-10-25	52.397256	12.991057	20211025	0
Germany	Germany EastB1	85	2021-10-15	2021-10-24	2021-10-25	52.397256	12.991057	20211025	1	Myodes glareolus	20211025-GEFWIN2110017	dissected
Germany	Germany EastB1	86	2021-10-15	2021-10-24	2021-10-25	52.397256	12.991057	20211025	0
Germany	Germany EastB1	87	2021-10-15	2021-10-24	2021-10-25	52.397256	12.991057	20211025	1	Myodes glareolus	20211025-GEFWIN2110019	dissected
Germany	Germany EastB1	88	2021-10-15	2021-10-24	2021-10-25	52.397256	12.991057	20211025	0
Germany	Germany EastB1	89	2021-10-15	2021-10-24	2021-10-25	52.397256	12.991057	20211025	0
Germany	Germany EastB1	90	2021-10-15	2021-10-24	2021-10-25	52.397256	12.991057	20211025	1	Apodemus flavicollis	20211025-GEFWIN2110015	recapture	dissected
Germany	Germany EastB1	91	2021-10-15	2021-10-24	2021-10-25	52.397256	12.991057	20211025	0
Germany	Germany EastB1	92	2021-10-15	2021-10-24	2021-10-25	52.397256	12.991057	20211025	1	Apodemus flavicollis	20211025-GEFWIN21100AC	escaped
Germany	Germany EastB1	93	2021-10-15	2021-10-24	2021-10-25	52.397256	12.991057	20211025	0
Germany	Germany EastB1	94	2021-10-15	2021-10-24	2021-10-25	52.397256	12.991057	20211025	0
Germany	Germany EastB1	95	2021-10-15	2021-10-24	2021-10-25	52.397256	12.991057	20211025	0
Germany	Germany EastB1	96	2021-10-15	2021-10-24	2021-10-25	52.397256	12.991057	20211025	0
Germany	Germany EastB1	97	2021-10-15	2021-10-24	2021-10-25	52.397256	12.991057	20211025	0
Germany	Germany EastB1	98	2021-10-15	2021-10-24	2021-10-25	52.397256	12.991057	20211025	0
Germany	Germany EastB1	99	2021-10-15	2021-10-24	2021-10-25	52.397256	12.991057	20211025	0
Germany	Germany EastB1	100	2021-10-15	2021-10-24	2021-10-25	52.397256	12.991057	20211025	0
Germany	Germany EastB2	1	2021-10-15	2021-10-25	2021-10-26	52.395063	12.989588	20211026	0
Germany	Germany EastB2	2	2021-10-15	2021-10-25	2021-10-26	52.395063	12.989588	20211026	0
Germany	Germany EastB2	3	2021-10-15	2021-10-25	2021-10-26	52.395063	12.989588	20211026	1	Apodemus flavicollis	20211026-GEFWIN21100AF	lactating	released
Germany	Germany EastB2	4	2021-10-15	2021-10-25	2021-10-26	52.395063	12.989588	20211026	1	Myodes glareolus	20211026-GEFWIN2110022	dissected
Germany	Germany EastB2	5	2021-10-15	2021-10-25	2021-10-26	52.395063	12.989588	20211026	0
Germany	Germany EastB2	6	2021-10-15	2021-10-25	2021-10-26	52.395063	12.989588	20211026	0
Germany	Germany EastB2	7	2021-10-15	2021-10-25	2021-10-26	52.395063	12.989588	20211026	0
Germany	Germany EastB2	8	2021-10-15	2021-10-25	2021-10-26	52.395063	12.989588	20211026	0
Germany	Germany EastB2	9	2021-10-15	2021-10-25	2021-10-26	52.395063	12.989588	20211026	1	Apodemus agrarius	20211026-GEFWIN2110023	recapture	dissected
Germany	Germany EastB2	10	2021-10-15	2021-10-25	2021-10-26	52.395063	12.989588	20211026	0
Germany	Germany EastB2	11	2021-10-15	2021-10-25	2021-10-26	52.395063	12.989588	20211026	0
Germany	Germany EastB2	12	2021-10-15	2021-10-25	2021-10-26	52.395063	12.989588	20211026	0
Germany	Germany EastB2	13	2021-10-15	2021-10-25	2021-10-26	52.395063	12.989588	20211026	0
Germany	Germany EastB2	14	2021-10-15	2021-10-25	2021-10-26	52.395063	12.989588	20211026	0
Germany	Germany EastB2	15	2021-10-15	2021-10-25	2021-10-26	52.395063	12.989588	20211026	0
Germany	Germany EastB2	16	2021-10-15	2021-10-25	2021-10-26	52.395063	12.989588	20211026	0
Germany	Germany EastB2	17	2021-10-15	2021-10-25	2021-10-26	52.395063	12.989588	20211026	1	Myodes glareolus	20211026-GEFWIN2110024	dissected
Germany	Germany EastB2	18	2021-10-15	2021-10-25	2021-10-26	52.395063	12.989588	20211026	0
Germany	Germany EastB2	19	2021-10-15	2021-10-25	2021-10-26	52.395063	12.989588	20211026	0
Germany	Germany EastB2	20	2021-10-15	2021-10-25	2021-10-26	52.395063	12.989588	20211026	0
Germany	Germany EastB2	21	2021-10-15	2021-10-25	2021-10-26	52.395063	12.989588	20211026	0
Germany	Germany EastB2	22	2021-10-15	2021-10-25	2021-10-26	52.395063	12.989588	20211026	0
Germany	Germany EastB2	23	2021-10-15	2021-10-25	2021-10-26	52.395063	12.989588	20211026	0
Germany	Germany EastB2	24	2021-10-15	2021-10-25	2021-10-26	52.395063	12.989588	20211026	0
Germany	Germany EastB2	25	2021-10-15	2021-10-25	2021-10-26	52.395063	12.989588	20211026	0
Germany	Germany EastB1	51	2021-10-15	2021-10-25	2021-10-26	52.397256	12.991057	20211026	0
Germany	Germany EastB1	52	2021-10-15	2021-10-25	2021-10-26	52.397256	12.991057	20211026	0
Germany	Germany EastB1	53	2021-10-15	2021-10-25	2021-10-26	52.397256	12.991057	20211026	1	Myodes glareolus	20211026-GEFWIN2110021	dissected
Germany	Germany EastB1	54	2021-10-15	2021-10-25	2021-10-26	52.397256	12.991057	20211026	0
Germany	Germany EastB1	55	2021-10-15	2021-10-25	2021-10-26	52.397256	12.991057	20211026	0
Germany	Germany EastB1	56	2021-10-15	2021-10-25	2021-10-26	52.397256	12.991057	20211026	0
Germany	Germany EastB1	57	2021-10-15	2021-10-25	2021-10-26	52.397256	12.991057	20211026	0
Germany	Germany EastB1	58	2021-10-15	2021-10-25	2021-10-26	52.397256	12.991057	20211026	0
Germany	Germany EastB1	59	2021-10-15	2021-10-25	2021-10-26	52.397256	12.991057	20211026	0
Germany	Germany EastB1	60	2021-10-15	2021-10-25	2021-10-26	52.397256	12.991057	20211026	0
Germany	Germany EastB1	61	2021-10-15	2021-10-25	2021-10-26	52.397256	12.991057	20211026	0
Germany	Germany EastB1	62	2021-10-15	2021-10-25	2021-10-26	52.397256	12.991057	20211026	0
Germany	Germany EastB1	63	2021-10-15	2021-10-25	2021-10-26	52.397256	12.991057	20211026	0
Germany	Germany EastB1	64	2021-10-15	2021-10-25	2021-10-26	52.397256	12.991057	20211026	0
Germany	Germany EastB1	65	2021-10-15	2021-10-25	2021-10-26	52.397256	12.991057	20211026	0
Germany	Germany EastB1	66	2021-10-15	2021-10-25	2021-10-26	52.397256	12.991057	20211026	0
Germany	Germany EastB1	67	2021-10-15	2021-10-25	2021-10-26	52.397256	12.991057	20211026	0
Germany	Germany EastB1	68	2021-10-15	2021-10-25	2021-10-26	52.397256	12.991057	20211026	0
Germany	Germany EastB1	69	2021-10-15	2021-10-25	2021-10-26	52.397256	12.991057	20211026	1	Apodemus flavicollis	20211026-GEFWIN2110025	dissected
Germany	Germany EastB1	70	2021-10-15	2021-10-25	2021-10-26	52.397256	12.991057	20211026	0
Germany	Germany EastB1	71	2021-10-15	2021-10-25	2021-10-26	52.397256	12.991057	20211026	0
Germany	Germany EastB1	72	2021-10-15	2021-10-25	2021-10-26	52.397256	12.991057	20211026	0
Germany	Germany EastB1	73	2021-10-15	2021-10-25	2021-10-26	52.397256	12.991057	20211026	0
Germany	Germany EastB1	74	2021-10-15	2021-10-25	2021-10-26	52.397256	12.991057	20211026	0
Germany	Germany EastB1	75	2021-10-15	2021-10-25	2021-10-26	52.397256	12.991057	20211026	0
Germany	Germany EastB1	76	2021-10-15	2021-10-25	2021-10-26	52.397256	12.991057	20211026	1	Myodes glareolus	20211026-GEFWIN2110027	dissected
Germany	Germany EastB1	77	2021-10-15	2021-10-25	2021-10-26	52.397256	12.991057	20211026	1	Apodemus flavicollis	20211026-GEFWIN2110026	recapture	dissected
Germany	Germany EastB1	78	2021-10-15	2021-10-25	2021-10-26	52.397256	12.991057	20211026	0
Germany	Germany EastB1	79	2021-10-15	2021-10-25	2021-10-26	52.397256	12.991057	20211026	0
Germany	Germany EastB1	80	2021-10-15	2021-10-25	2021-10-26	52.397256	12.991057	20211026	1	Myodes glareolus	20211026-GEFWIN2110030	dissected
Germany	Germany EastB1	81	2021-10-15	2021-10-25	2021-10-26	52.397256	12.991057	20211026	0
Germany	Germany EastB1	82	2021-10-15	2021-10-25	2021-10-26	52.397256	12.991057	20211026	0
Germany	Germany EastB1	83	2021-10-15	2021-10-25	2021-10-26	52.397256	12.991057	20211026	0
Germany	Germany EastB1	84	2021-10-15	2021-10-25	2021-10-26	52.397256	12.991057	20211026	1	Myodes glareolus	20211026-GEFWIN2110031	released
Germany	Germany EastB1	85	2021-10-15	2021-10-25	2021-10-26	52.397256	12.991057	20211026	1	Apodemus flavicollis	20211026-GEFWIN2110029	recapture	dissected
Germany	Germany EastB1	86	2021-10-15	2021-10-25	2021-10-26	52.397256	12.991057	20211026	0
Germany	Germany EastB1	87	2021-10-15	2021-10-25	2021-10-26	52.397256	12.991057	20211026	1	Apodemus flavicollis	20211026-GEFWIN2110028	recapture	dissected
Germany	Germany EastB1	88	2021-10-15	2021-10-25	2021-10-26	52.397256	12.991057	20211026	0
Germany	Germany EastB1	89	2021-10-15	2021-10-25	2021-10-26	52.397256	12.991057	20211026	0
Germany	Germany EastB1	90	2021-10-15	2021-10-25	2021-10-26	52.397256	12.991057	20211026	0
Germany	Germany EastB1	91	2021-10-15	2021-10-25	2021-10-26	52.397256	12.991057	20211026	0
Germany	Germany EastB1	92	2021-10-15	2021-10-25	2021-10-26	52.397256	12.991057	20211026	1	Apodemus flavicollis	20211026-GEFWIN21100AG	released
Germany	Germany EastB1	93	2021-10-15	2021-10-25	2021-10-26	52.397256	12.991057	20211026	0
Germany	Germany EastB1	94	2021-10-15	2021-10-25	2021-10-26	52.397256	12.991057	20211026	0
Germany	Germany EastB1	95	2021-10-15	2021-10-25	2021-10-26	52.397256	12.991057	20211026	0
Germany	Germany EastB1	96	2021-10-15	2021-10-25	2021-10-26	52.397256	12.991057	20211026	0
Germany	Germany EastB1	97	2021-10-15	2021-10-25	2021-10-26	52.397256	12.991057	20211026	0
Germany	Germany EastB1	98	2021-10-15	2021-10-25	2021-10-26	52.397256	12.991057	20211026	0
Germany	Germany EastB1	99	2021-10-15	2021-10-25	2021-10-26	52.397256	12.991057	20211026	0
Germany	Germany EastB1	100	2021-10-15	2021-10-25	2021-10-26	52.397256	12.991057	20211026	0
Germany	Germany EastB2	1	2021-10-15	2021-10-26	2021-10-27	52.395063	12.989588	20211027	0
Germany	Germany EastB2	2	2021-10-15	2021-10-26	2021-10-27	52.395063	12.989588	20211027	0
Germany	Germany EastB2	3	2021-10-15	2021-10-26	2021-10-27	52.395063	12.989588	20211027	1	Apodemus agrarius	20211027-GEFWIN2110034	dissected
Germany	Germany EastB2	4	2021-10-15	2021-10-26	2021-10-27	52.395063	12.989588	20211027	0
Germany	Germany EastB2	5	2021-10-15	2021-10-26	2021-10-27	52.395063	12.989588	20211027	0
Germany	Germany EastB2	6	2021-10-15	2021-10-26	2021-10-27	52.395063	12.989588	20211027	0
Germany	Germany EastB2	7	2021-10-15	2021-10-26	2021-10-27	52.395063	12.989588	20211027	0
Germany	Germany EastB2	8	2021-10-15	2021-10-26	2021-10-27	52.395063	12.989588	20211027	0
Germany	Germany EastB2	9	2021-10-15	2021-10-26	2021-10-27	52.395063	12.989588	20211027	0
Germany	Germany EastB2	10	2021-10-15	2021-10-26	2021-10-27	52.395063	12.989588	20211027	0
Germany	Germany EastB2	11	2021-10-15	2021-10-26	2021-10-27	52.395063	12.989588	20211027	0
Germany	Germany EastB2	12	2021-10-15	2021-10-26	2021-10-27	52.395063	12.989588	20211027	0
Germany	Germany EastB2	13	2021-10-15	2021-10-26	2021-10-27	52.395063	12.989588	20211027	0
Germany	Germany EastB2	14	2021-10-15	2021-10-26	2021-10-27	52.395063	12.989588	20211027	0
Germany	Germany EastB2	15	2021-10-15	2021-10-26	2021-10-27	52.395063	12.989588	20211027	0
Germany	Germany EastB2	16	2021-10-15	2021-10-26	2021-10-27	52.395063	12.989588	20211027	1	Apodemus flavicollis	20211027-GEFWIN2110035	dissected
Germany	Germany EastB2	17	2021-10-15	2021-10-26	2021-10-27	52.395063	12.989588	20211027	0
Germany	Germany EastB2	18	2021-10-15	2021-10-26	2021-10-27	52.395063	12.989588	20211027	1	Myodes glareolus	20211027-GEFWIN2110033	dissected
Germany	Germany EastB2	19	2021-10-15	2021-10-26	2021-10-27	52.395063	12.989588	20211027	0
Germany	Germany EastB2	20	2021-10-15	2021-10-26	2021-10-27	52.395063	12.989588	20211027	0
Germany	Germany EastB2	21	2021-10-15	2021-10-26	2021-10-27	52.395063	12.989588	20211027	0
Germany	Germany EastB2	22	2021-10-15	2021-10-26	2021-10-27	52.395063	12.989588	20211027	0
Germany	Germany EastB2	23	2021-10-15	2021-10-26	2021-10-27	52.395063	12.989588	20211027	0
Germany	Germany EastB2	24	2021-10-15	2021-10-26	2021-10-27	52.395063	12.989588	20211027	0
Germany	Germany EastB2	25	2021-10-15	2021-10-26	2021-10-27	52.395063	12.989588	20211027	0
Germany	Germany EastB1	51	2021-10-15	2021-10-26	2021-10-27	52.397256	12.991057	20211027	0
Germany	Germany EastB1	52	2021-10-15	2021-10-26	2021-10-27	52.397256	12.991057	20211027	0
Germany	Germany EastB1	53	2021-10-15	2021-10-26	2021-10-27	52.397256	12.991057	20211027	1	Myodes glareolus	20211027-GEFWIN2110032	recapture	dissected
Germany	Germany EastB1	54	2021-10-15	2021-10-26	2021-10-27	52.397256	12.991057	20211027	0
Germany	Germany EastB1	55	2021-10-15	2021-10-26	2021-10-27	52.397256	12.991057	20211027	0
Germany	Germany EastB1	56	2021-10-15	2021-10-26	2021-10-27	52.397256	12.991057	20211027	0
Germany	Germany EastB1	57	2021-10-15	2021-10-26	2021-10-27	52.397256	12.991057	20211027	0
Germany	Germany EastB1	58	2021-10-15	2021-10-26	2021-10-27	52.397256	12.991057	20211027	0
Germany	Germany EastB1	59	2021-10-15	2021-10-26	2021-10-27	52.397256	12.991057	20211027	0
Germany	Germany EastB1	60	2021-10-15	2021-10-26	2021-10-27	52.397256	12.991057	20211027	0
Germany	Germany EastB1	61	2021-10-15	2021-10-26	2021-10-27	52.397256	12.991057	20211027	0
Germany	Germany EastB1	62	2021-10-15	2021-10-26	2021-10-27	52.397256	12.991057	20211027	0
Germany	Germany EastB1	63	2021-10-15	2021-10-26	2021-10-27	52.397256	12.991057	20211027	0
Germany	Germany EastB1	64	2021-10-15	2021-10-26	2021-10-27	52.397256	12.991057	20211027	0
Germany	Germany EastB1	65	2021-10-15	2021-10-26	2021-10-27	52.397256	12.991057	20211027	0
Germany	Germany EastB1	66	2021-10-15	2021-10-26	2021-10-27	52.397256	12.991057	20211027	0
Germany	Germany EastB1	67	2021-10-15	2021-10-26	2021-10-27	52.397256	12.991057	20211027	1	Myodes glareolus	20211027-GEFWIN2110038	dissected
Germany	Germany EastB1	68	2021-10-15	2021-10-26	2021-10-27	52.397256	12.991057	20211027	0
Germany	Germany EastB1	69	2021-10-15	2021-10-26	2021-10-27	52.397256	12.991057	20211027	1	Apodemus agrarius	20211027-GEFWIN2110041	dissected
Germany	Germany EastB1	70	2021-10-15	2021-10-26	2021-10-27	52.397256	12.991057	20211027	1	Apodemus flavicollis	20211027-GEFWIN2110042	dissected
Germany	Germany EastB1	71	2021-10-15	2021-10-26	2021-10-27	52.397256	12.991057	20211027	1	Apodemus flavicollis	20211027-GEFWIN2110037	recapture	dissected
Germany	Germany EastB1	72	2021-10-15	2021-10-26	2021-10-27	52.397256	12.991057	20211027	0
Germany	Germany EastB1	73	2021-10-15	2021-10-26	2021-10-27	52.397256	12.991057	20211027	0
Germany	Germany EastB1	74	2021-10-15	2021-10-26	2021-10-27	52.397256	12.991057	20211027	1	Apodemus flavicollis	20211027-GEFWIN2110040	dissected
Germany	Germany EastB1	75	2021-10-15	2021-10-26	2021-10-27	52.397256	12.991057	20211027	0
Germany	Germany EastB1	76	2021-10-15	2021-10-26	2021-10-27	52.397256	12.991057	20211027	0
Germany	Germany EastB1	77	2021-10-15	2021-10-26	2021-10-27	52.397256	12.991057	20211027	0
Germany	Germany EastB1	78	2021-10-15	2021-10-26	2021-10-27	52.397256	12.991057	20211027	0
Germany	Germany EastB1	79	2021-10-15	2021-10-26	2021-10-27	52.397256	12.991057	20211027	1	Apodemus flavicollis	20211027-GEFWIN2110043	dissected
Germany	Germany EastB1	80	2021-10-15	2021-10-26	2021-10-27	52.397256	12.991057	20211027	0
Germany	Germany EastB1	81	2021-10-15	2021-10-26	2021-10-27	52.397256	12.991057	20211027	0
Germany	Germany EastB1	82	2021-10-15	2021-10-26	2021-10-27	52.397256	12.991057	20211027	0
Germany	Germany EastB1	83	2021-10-15	2021-10-26	2021-10-27	52.397256	12.991057	20211027	1	Apodemus flavicollis	20211027-GEFWIN2110044	dissected
Germany	Germany EastB1	84	2021-10-15	2021-10-26	2021-10-27	52.397256	12.991057	20211027	1	Myodes glareolus	20211027-GEFWIN2110031	dead in trap	dissected
Germany	Germany EastB1	85	2021-10-15	2021-10-26	2021-10-27	52.397256	12.991057	20211027	0
Germany	Germany EastB1	86	2021-10-15	2021-10-26	2021-10-27	52.397256	12.991057	20211027	1	Apodemus flavicollis	20211027-GEFWIN2110036	dissected
Germany	Germany EastB1	87	2021-10-15	2021-10-26	2021-10-27	52.397256	12.991057	20211027	1	Apodemus flavicollis	20211027-GEFWIN2110039	dissected
Germany	Germany EastB1	88	2021-10-15	2021-10-26	2021-10-27	52.397256	12.991057	20211027	0
Germany	Germany EastB1	89	2021-10-15	2021-10-26	2021-10-27	52.397256	12.991057	20211027	0
Germany	Germany EastB1	90	2021-10-15	2021-10-26	2021-10-27	52.397256	12.991057	20211027	0
Germany	Germany EastB1	91	2021-10-15	2021-10-26	2021-10-27	52.397256	12.991057	20211027	0
Germany	Germany EastB1	92	2021-10-15	2021-10-26	2021-10-27	52.397256	12.991057	20211027	0
Germany	Germany EastB1	93	2021-10-15	2021-10-26	2021-10-27	52.397256	12.991057	20211027	0
Germany	Germany EastB1	94	2021-10-15	2021-10-26	2021-10-27	52.397256	12.991057	20211027	0
Germany	Germany EastB1	95	2021-10-15	2021-10-26	2021-10-27	52.397256	12.991057	20211027	0
Germany	Germany EastB1	96	2021-10-15	2021-10-26	2021-10-27	52.397256	12.991057	20211027	0
Germany	Germany EastB1	97	2021-10-15	2021-10-26	2021-10-27	52.397256	12.991057	20211027	0
Germany	Germany EastB1	98	2021-10-15	2021-10-26	2021-10-27	52.397256	12.991057	20211027	0
Germany	Germany EastB1	99	2021-10-15	2021-10-26	2021-10-27	52.397256	12.991057	20211027	0
Germany	Germany EastB1	100	2021-10-15	2021-10-26	2021-10-27	52.397256	12.991057	20211027	0
Germany	Germany EastB2	1	2021-10-15	2021-10-27	2021-10-28	52.395063	12.989588	20211028	1	Apodemus agrarius	20211028-GEFWIN211000L	recapture	released
Germany	Germany EastB2	2	2021-10-15	2021-10-27	2021-10-28	52.395063	12.989588	20211028	1	Apodemus agrarius	20211028-GEFWIN2110046	recapture	dissected
Germany	Germany EastB2	3	2021-10-15	2021-10-27	2021-10-28	52.395063	12.989588	20211028	0
Germany	Germany EastB2	4	2021-10-15	2021-10-27	2021-10-28	52.395063	12.989588	20211028	1	Apodemus flavicollis	20211028-GEFWIN211000U	recapture	released
Germany	Germany EastB2	5	2021-10-15	2021-10-27	2021-10-28	52.395063	12.989588	20211028	0
Germany	Germany EastB2	6	2021-10-15	2021-10-27	2021-10-28	52.395063	12.989588	20211028	0
Germany	Germany EastB2	7	2021-10-15	2021-10-27	2021-10-28	52.395063	12.989588	20211028	0
Germany	Germany EastB2	8	2021-10-15	2021-10-27	2021-10-28	52.395063	12.989588	20211028	0
Germany	Germany EastB2	9	2021-10-15	2021-10-27	2021-10-28	52.395063	12.989588	20211028	0
Germany	Germany EastB2	10	2021-10-15	2021-10-27	2021-10-28	52.395063	12.989588	20211028	0
Germany	Germany EastB2	11	2021-10-15	2021-10-27	2021-10-28	52.395063	12.989588	20211028	0
Germany	Germany EastB2	12	2021-10-15	2021-10-27	2021-10-28	52.395063	12.989588	20211028	0
Germany	Germany EastB2	13	2021-10-15	2021-10-27	2021-10-28	52.395063	12.989588	20211028	0
Germany	Germany EastB2	14	2021-10-15	2021-10-27	2021-10-28	52.395063	12.989588	20211028	0
Germany	Germany EastB2	15	2021-10-15	2021-10-27	2021-10-28	52.395063	12.989588	20211028	0
Germany	Germany EastB2	16	2021-10-15	2021-10-27	2021-10-28	52.395063	12.989588	20211028	0
Germany	Germany EastB2	17	2021-10-15	2021-10-27	2021-10-28	52.395063	12.989588	20211028	0
Germany	Germany EastB2	18	2021-10-15	2021-10-27	2021-10-28	52.395063	12.989588	20211028	1	Myodes glareolus	20211028-GEFWIN2110048	recapture	dissected
Germany	Germany EastB2	19	2021-10-15	2021-10-27	2021-10-28	52.395063	12.989588	20211028	0
Germany	Germany EastB2	20	2021-10-15	2021-10-27	2021-10-28	52.395063	12.989588	20211028	0
Germany	Germany EastB2	21	2021-10-15	2021-10-27	2021-10-28	52.395063	12.989588	20211028	0
Germany	Germany EastB2	22	2021-10-15	2021-10-27	2021-10-28	52.395063	12.989588	20211028	0
Germany	Germany EastB2	23	2021-10-15	2021-10-27	2021-10-28	52.395063	12.989588	20211028	0
Germany	Germany EastB2	24	2021-10-15	2021-10-27	2021-10-28	52.395063	12.989588	20211028	0
Germany	Germany EastB2	25	2021-10-15	2021-10-27	2021-10-28	52.395063	12.989588	20211028	0
Germany	Germany EastB1	51	2021-10-15	2021-10-27	2021-10-28	52.397256	12.991057	20211028	0
Germany	Germany EastB1	52	2021-10-15	2021-10-27	2021-10-28	52.397256	12.991057	20211028	0
Germany	Germany EastB1	53	2021-10-15	2021-10-27	2021-10-28	52.397256	12.991057	20211028	0
Germany	Germany EastB1	54	2021-10-15	2021-10-27	2021-10-28	52.397256	12.991057	20211028	0
Germany	Germany EastB1	55	2021-10-15	2021-10-27	2021-10-28	52.397256	12.991057	20211028	0
Germany	Germany EastB1	56	2021-10-15	2021-10-27	2021-10-28	52.397256	12.991057	20211028	0
Germany	Germany EastB1	57	2021-10-15	2021-10-27	2021-10-28	52.397256	12.991057	20211028	0
Germany	Germany EastB1	58	2021-10-15	2021-10-27	2021-10-28	52.397256	12.991057	20211028	0
Germany	Germany EastB1	59	2021-10-15	2021-10-27	2021-10-28	52.397256	12.991057	20211028	0
Germany	Germany EastB1	60	2021-10-15	2021-10-27	2021-10-28	52.397256	12.991057	20211028	0
Germany	Germany EastB1	61	2021-10-15	2021-10-27	2021-10-28	52.397256	12.991057	20211028	0
Germany	Germany EastB1	62	2021-10-15	2021-10-27	2021-10-28	52.397256	12.991057	20211028	0
Germany	Germany EastB1	63	2021-10-15	2021-10-27	2021-10-28	52.397256	12.991057	20211028	0
Germany	Germany EastB1	64	2021-10-15	2021-10-27	2021-10-28	52.397256	12.991057	20211028	0
Germany	Germany EastB1	65	2021-10-15	2021-10-27	2021-10-28	52.397256	12.991057	20211028	1	Myodes glareolus	20211028-GEFWIN2110049	recapture	dissected
Germany	Germany EastB1	66	2021-10-15	2021-10-27	2021-10-28	52.397256	12.991057	20211028	0
Germany	Germany EastB1	67	2021-10-15	2021-10-27	2021-10-28	52.397256	12.991057	20211028	0
Germany	Germany EastB1	68	2021-10-15	2021-10-27	2021-10-28	52.397256	12.991057	20211028	0
Germany	Germany EastB1	69	2021-10-15	2021-10-27	2021-10-28	52.397256	12.991057	20211028	0
Germany	Germany EastB1	70	2021-10-15	2021-10-27	2021-10-28	52.397256	12.991057	20211028	0
Germany	Germany EastB1	71	2021-10-15	2021-10-27	2021-10-28	52.397256	12.991057	20211028	1	Myodes glareolus	20211028-GEFWIN2110050	dissected
Germany	Germany EastB1	72	2021-10-15	2021-10-27	2021-10-28	52.397256	12.991057	20211028	0
Germany	Germany EastB1	73	2021-10-15	2021-10-27	2021-10-28	52.397256	12.991057	20211028	0
Germany	Germany EastB1	74	2021-10-15	2021-10-27	2021-10-28	52.397256	12.991057	20211028	0
Germany	Germany EastB1	75	2021-10-15	2021-10-27	2021-10-28	52.397256	12.991057	20211028	1	Myodes glareolus	20211028-GEFWIN2110051	dissected
Germany	Germany EastB1	76	2021-10-15	2021-10-27	2021-10-28	52.397256	12.991057	20211028	0
Germany	Germany EastB1	77	2021-10-15	2021-10-27	2021-10-28	52.397256	12.991057	20211028	0
Germany	Germany EastB1	78	2021-10-15	2021-10-27	2021-10-28	52.397256	12.991057	20211028	0
Germany	Germany EastB1	79	2021-10-15	2021-10-27	2021-10-28	52.397256	12.991057	20211028	0
Germany	Germany EastB1	80	2021-10-15	2021-10-27	2021-10-28	52.397256	12.991057	20211028	1	Myodes glareolus	20211028-GEFWIN2110052	dissected
Germany	Germany EastB1	81	2021-10-15	2021-10-27	2021-10-28	52.397256	12.991057	20211028	1	Apodemus agrarius	20211028-GEFWIN2110053	dissected
Germany	Germany EastB1	82	2021-10-15	2021-10-27	2021-10-28	52.397256	12.991057	20211028	0
Germany	Germany EastB1	83	2021-10-15	2021-10-27	2021-10-28	52.397256	12.991057	20211028	0
Germany	Germany EastB1	84	2021-10-15	2021-10-27	2021-10-28	52.397256	12.991057	20211028	0
Germany	Germany EastB1	85	2021-10-15	2021-10-27	2021-10-28	52.397256	12.991057	20211028	1	Apodemus flavicollis	20211028-GEFWIN2110055	dissected
Germany	Germany EastB1	86	2021-10-15	2021-10-27	2021-10-28	52.397256	12.991057	20211028	0
Germany	Germany EastB1	87	2021-10-15	2021-10-27	2021-10-28	52.397256	12.991057	20211028	0
Germany	Germany EastB1	88	2021-10-15	2021-10-27	2021-10-28	52.397256	12.991057	20211028	0
Germany	Germany EastB1	89	2021-10-15	2021-10-27	2021-10-28	52.397256	12.991057	20211028	1	Apodemus agrarius	20211028-GEFWIN2110045	dissected
Germany	Germany EastB1	90	2021-10-15	2021-10-27	2021-10-28	52.397256	12.991057	20211028	1	Apodemus flavicollis	20211028-GEFWIN2110047	dissected
Germany	Germany EastB1	91	2021-10-15	2021-10-27	2021-10-28	52.397256	12.991057	20211028	0
Germany	Germany EastB1	92	2021-10-15	2021-10-27	2021-10-28	52.397256	12.991057	20211028	0
Germany	Germany EastB1	93	2021-10-15	2021-10-27	2021-10-28	52.397256	12.991057	20211028	0
Germany	Germany EastB1	94	2021-10-15	2021-10-27	2021-10-28	52.397256	12.991057	20211028	0
Germany	Germany EastB1	95	2021-10-15	2021-10-27	2021-10-28	52.397256	12.991057	20211028	0
Germany	Germany EastB1	96	2021-10-15	2021-10-27	2021-10-28	52.397256	12.991057	20211028	0
Germany	Germany EastB1	97	2021-10-15	2021-10-27	2021-10-28	52.397256	12.991057	20211028	0
Germany	Germany EastB1	98	2021-10-15	2021-10-27	2021-10-28	52.397256	12.991057	20211028	0
Germany	Germany EastB1	99	2021-10-15	2021-10-27	2021-10-28	52.397256	12.991057	20211028	0
Germany	Germany EastB1	100	2021-10-15	2021-10-27	2021-10-28	52.397256	12.991057	20211028	1	Apodemus flavicollis	20211028-GEFWIN2110054	dissected
Germany	Germany EastA2	1	2021-10-01	2021-10-03	2021-10-04	52.404945	13.025734	20211004	0
Germany	Germany EastA2	2	2021-10-01	2021-10-03	2021-10-04	52.404945	13.025734	20211004	1	Myodes glareolus	20211004-GEPBGP211000A	released
Germany	Germany EastA2	3	2021-10-01	2021-10-03	2021-10-04	52.404945	13.025734	20211004	0
Germany	Germany EastA2	4	2021-10-01	2021-10-03	2021-10-04	52.404945	13.025734	20211004	1	Myodes glareolus	20211004-GEPBGP211000B	released
Germany	Germany EastA2	5	2021-10-01	2021-10-03	2021-10-04	52.404945	13.025734	20211004	0
Germany	Germany EastA2	6	2021-10-01	2021-10-03	2021-10-04	52.404945	13.025734	20211004	1	Myodes glareolus	20211004-GEPBGP211000C	released
Germany	Germany EastA2	7	2021-10-01	2021-10-03	2021-10-04	52.404945	13.025734	20211004	0
Germany	Germany EastA2	8	2021-10-01	2021-10-03	2021-10-04	52.404945	13.025734	20211004	0
Germany	Germany EastA2	9	2021-10-01	2021-10-03	2021-10-04	52.404945	13.025734	20211004	0
Germany	Germany EastA2	10	2021-10-01	2021-10-03	2021-10-04	52.404945	13.025734	20211004	0
Germany	Germany EastA2	11	2021-10-01	2021-10-03	2021-10-04	52.404945	13.025734	20211004	0
Germany	Germany EastA2	12	2021-10-01	2021-10-03	2021-10-04	52.404945	13.025734	20211004	0
Germany	Germany EastA2	13	2021-10-01	2021-10-03	2021-10-04	52.404945	13.025734	20211004	0
Germany	Germany EastA2	14	2021-10-01	2021-10-03	2021-10-04	52.404945	13.025734	20211004	0
Germany	Germany EastA2	15	2021-10-01	2021-10-03	2021-10-04	52.404945	13.025734	20211004	0
Germany	Germany EastA2	16	2021-10-01	2021-10-03	2021-10-04	52.404945	13.025734	20211004	0
Germany	Germany EastA2	17	2021-10-01	2021-10-03	2021-10-04	52.404945	13.025734	20211004	0
Germany	Germany EastA2	18	2021-10-01	2021-10-03	2021-10-04	52.404945	13.025734	20211004	0
Germany	Germany EastA2	19	2021-10-01	2021-10-03	2021-10-04	52.404945	13.025734	20211004	0
Germany	Germany EastA2	20	2021-10-01	2021-10-03	2021-10-04	52.404945	13.025734	20211004	0
Germany	Germany EastA2	21	2021-10-01	2021-10-03	2021-10-04	52.404945	13.025734	20211004	0
Germany	Germany EastA2	22	2021-10-01	2021-10-03	2021-10-04	52.404945	13.025734	20211004	0
Germany	Germany EastA2	23	2021-10-01	2021-10-03	2021-10-04	52.404945	13.025734	20211004	1	Myodes glareolus	20211004-GEPBGP211000D	released
Germany	Germany EastA2	24	2021-10-01	2021-10-03	2021-10-04	52.404945	13.025734	20211004	1	Apodemus agrarius	20211004-GEPBGP211000E	released
Germany	Germany EastA2	25	2021-10-01	2021-10-03	2021-10-04	52.404945	13.025734	20211004	0
Germany	Germany EastA3	26	2021-10-01	2021-10-03	2021-10-04	52.407071	13.022085	20211004	0
Germany	Germany EastA3	27	2021-10-01	2021-10-03	2021-10-04	52.407071	13.022085	20211004	0
Germany	Germany EastA3	28	2021-10-01	2021-10-03	2021-10-04	52.407071	13.022085	20211004	0
Germany	Germany EastA3	29	2021-10-01	2021-10-03	2021-10-04	52.407071	13.022085	20211004	0
Germany	Germany EastA3	30	2021-10-01	2021-10-03	2021-10-04	52.407071	13.022085	20211004	0
Germany	Germany EastA3	31	2021-10-01	2021-10-03	2021-10-04	52.407071	13.022085	20211004	0
Germany	Germany EastA3	32	2021-10-01	2021-10-03	2021-10-04	52.407071	13.022085	20211004	0
Germany	Germany EastA3	33	2021-10-01	2021-10-03	2021-10-04	52.407071	13.022085	20211004	0
Germany	Germany EastA3	34	2021-10-01	2021-10-03	2021-10-04	52.407071	13.022085	20211004	0
Germany	Germany EastA3	35	2021-10-01	2021-10-03	2021-10-04	52.407071	13.022085	20211004	0
Germany	Germany EastA3	36	2021-10-01	2021-10-03	2021-10-04	52.407071	13.022085	20211004	0
Germany	Germany EastA3	37	2021-10-01	2021-10-03	2021-10-04	52.407071	13.022085	20211004	0
Germany	Germany EastA3	38	2021-10-01	2021-10-03	2021-10-04	52.407071	13.022085	20211004	0
Germany	Germany EastA3	39	2021-10-01	2021-10-03	2021-10-04	52.407071	13.022085	20211004	0
Germany	Germany EastA3	40	2021-10-01	2021-10-03	2021-10-04	52.407071	13.022085	20211004	0
Germany	Germany EastA3	41	2021-10-01	2021-10-03	2021-10-04	52.407071	13.022085	20211004	0
Germany	Germany EastA3	42	2021-10-01	2021-10-03	2021-10-04	52.407071	13.022085	20211004	0
Germany	Germany EastA3	43	2021-10-01	2021-10-03	2021-10-04	52.407071	13.022085	20211004	0
Germany	Germany EastA3	44	2021-10-01	2021-10-03	2021-10-04	52.407071	13.022085	20211004	0
Germany	Germany EastA3	45	2021-10-01	2021-10-03	2021-10-04	52.407071	13.022085	20211004	0
Germany	Germany EastA3	46	2021-10-01	2021-10-03	2021-10-04	52.407071	13.022085	20211004	0
Germany	Germany EastA3	47	2021-10-01	2021-10-03	2021-10-04	52.407071	13.022085	20211004	0
Germany	Germany EastA3	48	2021-10-01	2021-10-03	2021-10-04	52.407071	13.022085	20211004	0
Germany	Germany EastA3	49	2021-10-01	2021-10-03	2021-10-04	52.407071	13.022085	20211004	0
Germany	Germany EastA3	50	2021-10-01	2021-10-03	2021-10-04	52.407071	13.022085	20211004	0
Germany	Germany EastA1	51	2021-10-01	2021-10-03	2021-10-04	52.403557	13.027861	20211004	0
Germany	Germany EastA1	52	2021-10-01	2021-10-03	2021-10-04	52.403557	13.027861	20211004	0
Germany	Germany EastA1	53	2021-10-01	2021-10-03	2021-10-04	52.403557	13.027861	20211004	0
Germany	Germany EastA1	54	2021-10-01	2021-10-03	2021-10-04	52.403557	13.027861	20211004	0
Germany	Germany EastA1	55	2021-10-01	2021-10-03	2021-10-04	52.403557	13.027861	20211004	0
Germany	Germany EastA1	56	2021-10-01	2021-10-03	2021-10-04	52.403557	13.027861	20211004	0
Germany	Germany EastA1	57	2021-10-01	2021-10-03	2021-10-04	52.403557	13.027861	20211004	0
Germany	Germany EastA1	58	2021-10-01	2021-10-03	2021-10-04	52.403557	13.027861	20211004	0
Germany	Germany EastA1	59	2021-10-01	2021-10-03	2021-10-04	52.403557	13.027861	20211004	0
Germany	Germany EastA1	60	2021-10-01	2021-10-03	2021-10-04	52.403557	13.027861	20211004	0
Germany	Germany EastA1	61	2021-10-01	2021-10-03	2021-10-04	52.403557	13.027861	20211004	0
Germany	Germany EastA1	62	2021-10-01	2021-10-03	2021-10-04	52.403557	13.027861	20211004	1	Myodes glareolus	20211004-GEPBGP211000F	released
Germany	Germany EastA1	63	2021-10-01	2021-10-03	2021-10-04	52.403557	13.027861	20211004	0
Germany	Germany EastA1	64	2021-10-01	2021-10-03	2021-10-04	52.403557	13.027861	20211004	0
Germany	Germany EastA1	65	2021-10-01	2021-10-03	2021-10-04	52.403557	13.027861	20211004	0
Germany	Germany EastA1	66	2021-10-01	2021-10-03	2021-10-04	52.403557	13.027861	20211004	1	Apodemus agrarius	20211004-GEPBGP211000G	released
Germany	Germany EastA1	67	2021-10-01	2021-10-03	2021-10-04	52.403557	13.027861	20211004	0
Germany	Germany EastA1	68	2021-10-01	2021-10-03	2021-10-04	52.403557	13.027861	20211004	1	Apodemus agrarius	20211004-GEPBGP211000H	released
Germany	Germany EastA1	69	2021-10-01	2021-10-03	2021-10-04	52.403557	13.027861	20211004	0
Germany	Germany EastA1	70	2021-10-01	2021-10-03	2021-10-04	52.403557	13.027861	20211004	1	Apodemus agrarius	20211004-GEPBGP211000I	released
Germany	Germany EastA1	71	2021-10-01	2021-10-03	2021-10-04	52.403557	13.027861	20211004	0
Germany	Germany EastA1	72	2021-10-01	2021-10-03	2021-10-04	52.403557	13.027861	20211004	0
Germany	Germany EastA1	73	2021-10-01	2021-10-03	2021-10-04	52.403557	13.027861	20211004	0
Germany	Germany EastA1	74	2021-10-01	2021-10-03	2021-10-04	52.403557	13.027861	20211004	0
Germany	Germany EastA1	75	2021-10-01	2021-10-03	2021-10-04	52.403557	13.027861	20211004	0
Germany	Germany EastA3	76	2021-10-01	2021-10-03	2021-10-04	52.407071	13.022085	20211004	0
Germany	Germany EastA3	77	2021-10-01	2021-10-03	2021-10-04	52.407071	13.022085	20211004	0
Germany	Germany EastA3	78	2021-10-01	2021-10-03	2021-10-04	52.407071	13.022085	20211004	0
Germany	Germany EastA3	79	2021-10-01	2021-10-03	2021-10-04	52.407071	13.022085	20211004	0
Germany	Germany EastA3	80	2021-10-01	2021-10-03	2021-10-04	52.407071	13.022085	20211004	0
Germany	Germany EastA3	81	2021-10-01	2021-10-03	2021-10-04	52.407071	13.022085	20211004	0
Germany	Germany EastA3	82	2021-10-01	2021-10-03	2021-10-04	52.407071	13.022085	20211004	0
Germany	Germany EastA3	83	2021-10-01	2021-10-03	2021-10-04	52.407071	13.022085	20211004	0
Germany	Germany EastA3	84	2021-10-01	2021-10-03	2021-10-04	52.407071	13.022085	20211004	0
Germany	Germany EastA3	85	2021-10-01	2021-10-03	2021-10-04	52.407071	13.022085	20211004	0
Germany	Germany EastA3	86	2021-10-01	2021-10-03	2021-10-04	52.407071	13.022085	20211004	0
Germany	Germany EastA3	87	2021-10-01	2021-10-03	2021-10-04	52.407071	13.022085	20211004	0
Germany	Germany EastA3	88	2021-10-01	2021-10-03	2021-10-04	52.407071	13.022085	20211004	0
Germany	Germany EastA3	89	2021-10-01	2021-10-03	2021-10-04	52.407071	13.022085	20211004	0
Germany	Germany EastA3	90	2021-10-01	2021-10-03	2021-10-04	52.407071	13.022085	20211004	0
Germany	Germany EastA3	91	2021-10-01	2021-10-03	2021-10-04	52.407071	13.022085	20211004	0
Germany	Germany EastA3	92	2021-10-01	2021-10-03	2021-10-04	52.407071	13.022085	20211004	0
Germany	Germany EastA3	93	2021-10-01	2021-10-03	2021-10-04	52.407071	13.022085	20211004	0
Germany	Germany EastA3	94	2021-10-01	2021-10-03	2021-10-04	52.407071	13.022085	20211004	0
Germany	Germany EastA3	95	2021-10-01	2021-10-03	2021-10-04	52.407071	13.022085	20211004	0
Germany	Germany EastA3	96	2021-10-01	2021-10-03	2021-10-04	52.407071	13.022085	20211004	0
Germany	Germany EastA3	97	2021-10-01	2021-10-03	2021-10-04	52.407071	13.022085	20211004	0
Germany	Germany EastA3	98	2021-10-01	2021-10-03	2021-10-04	52.407071	13.022085	20211004	0
Germany	Germany EastA3	99	2021-10-01	2021-10-03	2021-10-04	52.407071	13.022085	20211004	0
Germany	Germany EastA3	100	2021-10-01	2021-10-03	2021-10-04	52.407071	13.022085	20211004	0
Germany	Germany EastA2	1	2021-10-01	2021-10-05	2021-10-06	52.404945	13.025734	20211006	1	Myodes glareolus	20211006-GEPBGP211000J	released
Germany	Germany EastA2	2	2021-10-01	2021-10-05	2021-10-06	52.404945	13.025734	20211006	2	Myodes glareolus	20211006-GEPBGP2110001	20211006-GEPBGP211000A	20211006-GEPBGP211000A recapture	both released
Germany	Germany EastA2	3	2021-10-01	2021-10-05	2021-10-06	52.404945	13.025734	20211006	0
Germany	Germany EastA2	4	2021-10-01	2021-10-05	2021-10-06	52.404945	13.025734	20211006	0
Germany	Germany EastA2	5	2021-10-01	2021-10-05	2021-10-06	52.404945	13.025734	20211006	0
Germany	Germany EastA2	6	2021-10-01	2021-10-05	2021-10-06	52.404945	13.025734	20211006	0
Germany	Germany EastA2	7	2021-10-01	2021-10-05	2021-10-06	52.404945	13.025734	20211006	0
Germany	Germany EastA2	8	2021-10-01	2021-10-05	2021-10-06	52.404945	13.025734	20211006	0
Germany	Germany EastA2	9	2021-10-01	2021-10-05	2021-10-06	52.404945	13.025734	20211006	0
Germany	Germany EastA2	10	2021-10-01	2021-10-05	2021-10-06	52.404945	13.025734	20211006	0
Germany	Germany EastA2	11	2021-10-01	2021-10-05	2021-10-06	52.404945	13.025734	20211006	0
Germany	Germany EastA2	12	2021-10-01	2021-10-05	2021-10-06	52.404945	13.025734	20211006	0
Germany	Germany EastA2	13	2021-10-01	2021-10-05	2021-10-06	52.404945	13.025734	20211006	0
Germany	Germany EastA2	14	2021-10-01	2021-10-05	2021-10-06	52.404945	13.025734	20211006	1	Myodes glareolus	20211006-GEPBGP211000K	released
Germany	Germany EastA2	15	2021-10-01	2021-10-05	2021-10-06	52.404945	13.025734	20211006	0
Germany	Germany EastA2	16	2021-10-01	2021-10-05	2021-10-06	52.404945	13.025734	20211006	0
Germany	Germany EastA2	17	2021-10-01	2021-10-05	2021-10-06	52.404945	13.025734	20211006	0
Germany	Germany EastA2	18	2021-10-01	2021-10-05	2021-10-06	52.404945	13.025734	20211006	1	Myodes glareolus	20211006-GEPBGP211000L	released
Germany	Germany EastA2	19	2021-10-01	2021-10-05	2021-10-06	52.404945	13.025734	20211006	0
Germany	Germany EastA2	20	2021-10-01	2021-10-05	2021-10-06	52.404945	13.025734	20211006	0
Germany	Germany EastA2	21	2021-10-01	2021-10-05	2021-10-06	52.404945	13.025734	20211006	0
Germany	Germany EastA2	22	2021-10-01	2021-10-05	2021-10-06	52.404945	13.025734	20211006	0
Germany	Germany EastA2	23	2021-10-01	2021-10-05	2021-10-06	52.404945	13.025734	20211006	0
Germany	Germany EastA2	24	2021-10-01	2021-10-05	2021-10-06	52.404945	13.025734	20211006	1	Apodemus agrarius	20211006-GEPBGP211000M	released
[truncated: 2,676 more rows]
