# Supplementary material for: Rodent species composition in urban and forested areas in eastern Germany
Source: Biodivers Data J. 2025 Nov 3;13:e143224. doi: 10.3897/BDJ.13.e143224 (PMC12676130; doi:10.3897/BDJ.13.e143224)
Supplement: Supplementary material 2 — Description Trapping information [file bdj-13-e143224-s002.txt]

country:		Country of sampling
locality:		The specific description of the place.
field-sessionID:	An identifier for the session of trapping.
trapNumber:		An identifier for the traps
trap-settingDate:	Date during which traps were set. A variable (""DD-MM-YYYY"")
trap-activationDate	Date during which traps were activated. A variable (""DD-MM-YYYY"")
trap-checkingDate	The date-time during which traps were checked. A variable (""DD-MM-YYYY"")
decimalLatitude:	The geographic latitude (in decimal degrees, using the spatial reference system given in geodeticDatum) of the trap. 
			Positive values are north of the Equator, negative values are south of it. Legal values lie between -90 and 90, inclusive.
decimalLongitude:	The geographic longitude (in decimal degrees, using the spatial reference system given in geodeticDatum) of the trap. 
			Positive values are north of the Equator, negative values are south of it. Legal values lie between -90 and 90, inclusive.
trapping-result:	0 (empty open), 1 (closed, 1 animal trapped), 2 (closed, 2 animals trapped)
fieldObservation:	Species trapped
dissectionID:		An identifier for the Occurrence, in this case for individuals that were dissected
occurrenceID:		An identifier for the Occurrence, in this case for individuals that were released and not dissected
notes:			notes on field observation (e.g. recapture, animal released, dead in trap..)
