# Supplementary material for: Rodent species composition in urban and forested areas in eastern Germany
Source: Biodivers Data J. 2025 Nov 3;13:e143224. doi: 10.3897/BDJ.13.e143224 (PMC12676130; doi:10.3897/BDJ.13.e143224)
Supplement: Supplementary material 3 — Occurrences [file bdj-13-e143224-s003.csv]

occurrenceID	organismID	basisOfRecord	individualCount	samplingProtocol	scientificName	taxonRank	kingdom	phylum	class	order	family	sex	eventDate	eventID	countryCode	country	locationID	decimalLatitude	decimalLongitude	geodeticDatum	institutionID	recordedBy
20201216-GBG2012001	GBG2012001	PreservedSpecimen	1	live trapping	Apodemus agrarius (Pallas	1771)	species	Animalia	Chordata	Mammalia	Rodentia	Muridae	female	2020-12-16	20201216	DE	Germany	Germany EastA1	52.403557	13.027861	WGS84	UP	Jasmin Firozpoor
20201216-GBG2012002	GBG2012002	PreservedSpecimen	1	live trapping	Apodemus agrarius (Pallas	1771)	species	Animalia	Chordata	Mammalia	Rodentia	Muridae	female	2020-12-16	20201216	DE	Germany	Germany EastA3	52.407071	13.022085	WGS84	UP	Jasmin Firozpoor
20201216-GBG2012003	GBG2012003	PreservedSpecimen	1	live trapping	Myodes glareolus (Schreber	1780)	species	Animalia	Chordata	Mammalia	Rodentia	Cricetidae	female	2020-12-16	20201216	DE	Germany	Germany EastA3	52.407071	13.022085	WGS84	UP	Jasmin Firozpoor
20201216-GBG2012004	GBG2012004	PreservedSpecimen	1	live trapping	Myodes glareolus (Schreber	1780)	species	Animalia	Chordata	Mammalia	Rodentia	Cricetidae	male	2020-12-16	20201216	DE	Germany	Germany EastA1	52.403557	13.027861	WGS84	UP	Jasmin Firozpoor
20201216-GBG2012005	GBG2012005	PreservedSpecimen	1	live trapping	Myodes glareolus (Schreber	1780)	species	Animalia	Chordata	Mammalia	Rodentia	Cricetidae	female	2020-12-16	20201216	DE	Germany	Germany EastA1	52.403557	13.027861	WGS84	UP	Jasmin Firozpoor
20201216-GBG2012006	GBG2012006	PreservedSpecimen	1	live trapping	Apodemus flavicollis (Melchior	1834)	species	Animalia	Chordata	Mammalia	Rodentia	Muridae	male	2020-12-16	20201216	DE	Germany	Germany EastA3	52.407071	13.022085	WGS84	UP	Jasmin Firozpoor
20201216-GBG2012007	GBG2012007	PreservedSpecimen	1	live trapping	Apodemus flavicollis (Melchior	1834)	species	Animalia	Chordata	Mammalia	Rodentia	Muridae	female	2020-12-16	20201216	DE	Germany	Germany EastA3	52.407071	13.022085	WGS84	UP	Jasmin Firozpoor
20201216-GBG2012008	GBG2012008	PreservedSpecimen	1	live trapping	Myodes glareolus (Schreber	1780)	species	Animalia	Chordata	Mammalia	Rodentia	Cricetidae	female	2020-12-16	20201216	DE	Germany	Germany EastA1	52.403557	13.027861	WGS84	UP	Jasmin Firozpoor
20201216-GBG2012009	GBG2012009	PreservedSpecimen	1	live trapping	Myodes glareolus (Schreber	1780)	species	Animalia	Chordata	Mammalia	Rodentia	Cricetidae	female	2020-12-16	20201216	DE	Germany	Germany EastA2	52.404945	13.025734	WGS84	UP	Jasmin Firozpoor
20201216-GBG2012010	GBG2012010	PreservedSpecimen	1	live trapping	Apodemus flavicollis (Melchior	1834)	species	Animalia	Chordata	Mammalia	Rodentia	Muridae	male	2020-12-16	20201216	DE	Germany	Germany EastA3	52.407071	13.022085	WGS84	UP	Jasmin Firozpoor
20201216-GBG2012011	GBG2012011	PreservedSpecimen	1	live trapping	Apodemus agrarius (Pallas	1771)	species	Animalia	Chordata	Mammalia	Rodentia	Muridae	male	2020-12-16	20201216	DE	Germany	Germany EastA2	52.404945	13.025734	WGS84	UP	Jasmin Firozpoor
20201216-GBG2012012	GBG2012012	PreservedSpecimen	1	live trapping	Myodes glareolus (Schreber	1780)	species	Animalia	Chordata	Mammalia	Rodentia	Cricetidae	female	2020-12-16	20201216	DE	Germany	Germany EastA1	52.403557	13.027861	WGS84	UP	Jasmin Firozpoor
20201216-GBG2012013	GBG2012013	PreservedSpecimen	1	live trapping	Myodes glareolus (Schreber	1780)	species	Animalia	Chordata	Mammalia	Rodentia	Cricetidae	male	2020-12-16	20201216	DE	Germany	Germany EastA1	52.403557	13.027861	WGS84	UP	Jasmin Firozpoor
20201216-GBG2012014	GBG2012014	PreservedSpecimen	1	live trapping	Myodes glareolus (Schreber	1780)	species	Animalia	Chordata	Mammalia	Rodentia	Cricetidae	male	2020-12-16	20201216	DE	Germany	Germany EastA3	52.407071	13.022085	WGS84	UP	Jasmin Firozpoor
20201216-GBG2012015	GBG2012015	PreservedSpecimen	1	live trapping	Apodemus flavicollis (Melchior	1834)	species	Animalia	Chordata	Mammalia	Rodentia	Muridae	female	2020-12-16	20201216	DE	Germany	Germany EastA3	52.407071	13.022085	WGS84	UP	Jasmin Firozpoor
20201216-GBG2012016	GBG2012016	PreservedSpecimen	1	live trapping	Apodemus agrarius (Pallas	1771)	species	Animalia	Chordata	Mammalia	Rodentia	Muridae	male	2020-12-16	20201216	DE	Germany	Germany EastA1	52.403557	13.027861	WGS84	UP	Jasmin Firozpoor
20201216-GBG2012017	GBG2012017	PreservedSpecimen	1	live trapping	Myodes glareolus (Schreber	1780)	species	Animalia	Chordata	Mammalia	Rodentia	Cricetidae	male	2020-12-16	20201216	DE	Germany	Germany EastA2	52.404945	13.025734	WGS84	UP	Jasmin Firozpoor
20201216-GBG2012018	GBG2012018	PreservedSpecimen	1	live trapping	Myodes glareolus (Schreber	1780)	species	Animalia	Chordata	Mammalia	Rodentia	Cricetidae	male	2020-12-16	20201216	DE	Germany	Germany EastA2	52.404945	13.025734	WGS84	UP	Jasmin Firozpoor
20201216-GBG2012019	GBG2012019	PreservedSpecimen	1	live trapping	Apodemus agrarius (Pallas	1771)	species	Animalia	Chordata	Mammalia	Rodentia	Muridae	female	2020-12-16	20201216	DE	Germany	Germany EastA2	52.404945	13.025734	WGS84	UP	Jasmin Firozpoor
20201216-GBG2012020	GBG2012020	PreservedSpecimen	1	live trapping	Apodemus agrarius (Pallas	1771)	species	Animalia	Chordata	Mammalia	Rodentia	Muridae	male	2020-12-16	20201216	DE	Germany	Germany EastA2	52.404945	13.025734	WGS84	UP	Jasmin Firozpoor
20201216-GBG2012021	GBG2012021	PreservedSpecimen	1	live trapping	Apodemus agrarius (Pallas	1771)	species	Animalia	Chordata	Mammalia	Rodentia	Muridae	male	2020-12-16	20201216	DE	Germany	Germany EastA2	52.404945	13.025734	WGS84	UP	Jasmin Firozpoor
20201216-GBG2012022	GBG2012022	PreservedSpecimen	1	live trapping	Apodemus agrarius (Pallas	1771)	species	Animalia	Chordata	Mammalia	Rodentia	Muridae	female	2020-12-16	20201216	DE	Germany	Germany EastA2	52.404945	13.025734	WGS84	UP	Jasmin Firozpoor
20201216-GBG2012023	GBG2012023	PreservedSpecimen	1	live trapping	Myodes glareolus (Schreber	1780)	species	Animalia	Chordata	Mammalia	Rodentia	Cricetidae	male	2020-12-16	20201216	DE	Germany	Germany EastA2	52.404945	13.025734	WGS84	UP	Jasmin Firozpoor
20201216-GBG2012024	GBG2012024	PreservedSpecimen	1	live trapping	Myodes glareolus (Schreber	1780)	species	Animalia	Chordata	Mammalia	Rodentia	Cricetidae	female	2020-12-16	20201216	DE	Germany	Germany EastA2	52.404945	13.025734	WGS84	UP	Jasmin Firozpoor
20201216-GBG2012025	GBG2012025	PreservedSpecimen	1	live trapping	Myodes glareolus (Schreber	1780)	species	Animalia	Chordata	Mammalia	Rodentia	Cricetidae	female	2020-12-16	20201216	DE	Germany	Germany EastA2	52.404945	13.025734	WGS84	UP	Jasmin Firozpoor
20201216-GBG2012026	GBG2012026	PreservedSpecimen	1	live trapping	Apodemus agrarius (Pallas	1771)	species	Animalia	Chordata	Mammalia	Rodentia	Muridae	female	2020-12-16	20201216	DE	Germany	Germany EastA2	52.404945	13.025734	WGS84	UP	Jasmin Firozpoor
20201216-GBG2012027	GBG2012027	PreservedSpecimen	1	live trapping	Apodemus agrarius (Pallas	1771)	species	Animalia	Chordata	Mammalia	Rodentia	Muridae	male	2020-12-16	20201216	DE	Germany	Germany EastA2	52.404945	13.025734	WGS84	UP	Jasmin Firozpoor
20201216-GBG2012028	GBG2012028	PreservedSpecimen	1	live trapping	Myodes glareolus (Schreber	1780)	species	Animalia	Chordata	Mammalia	Rodentia	Cricetidae	female	2020-12-16	20201216	DE	Germany	Germany EastA2	52.404945	13.025734	WGS84	UP	Jasmin Firozpoor
20201216-GBG2012029	GBG2012029	PreservedSpecimen	1	live trapping	Apodemus agrarius (Pallas	1771)	species	Animalia	Chordata	Mammalia	Rodentia	Muridae	female	2020-12-16	20201216	DE	Germany	Germany EastA2	52.404945	13.025734	WGS84	UP	Jasmin Firozpoor
20201216-GBG2012030	GBG2012030	PreservedSpecimen	1	live trapping	Apodemus agrarius (Pallas	1771)	species	Animalia	Chordata	Mammalia	Rodentia	Muridae	male	2020-12-16	20201216	DE	Germany	Germany EastA2	52.404945	13.025734	WGS84	UP	Jasmin Firozpoor
20201216-GBG2012031	GBG2012031	PreservedSpecimen	1	live trapping	Apodemus agrarius (Pallas	1771)	species	Animalia	Chordata	Mammalia	Rodentia	Muridae	male	2020-12-16	20201216	DE	Germany	Germany EastA2	52.404945	13.025734	WGS84	UP	Jasmin Firozpoor
20201216-GBG2012032	GBG2012032	PreservedSpecimen	1	live trapping	Apodemus agrarius (Pallas	1771)	species	Animalia	Chordata	Mammalia	Rodentia	Muridae	female	2020-12-16	20201216	DE	Germany	Germany EastA1	52.403557	13.027861	WGS84	UP	Jasmin Firozpoor
20201216-GBG2012033	GBG2012033	PreservedSpecimen	1	live trapping	Apodemus agrarius (Pallas	1771)	species	Animalia	Chordata	Mammalia	Rodentia	Muridae	female	2020-12-16	20201216	DE	Germany	Germany EastA1	52.403557	13.027861	WGS84	UP	Jasmin Firozpoor
20201216-GBG2012034	GBG2012034	PreservedSpecimen	1	live trapping	Apodemus agrarius (Pallas	1771)	species	Animalia	Chordata	Mammalia	Rodentia	Muridae	male	2020-12-16	20201216	DE	Germany	Germany EastA1	52.403557	13.027861	WGS84	UP	Jasmin Firozpoor
20201216-GBG2012035	GBG2012035	PreservedSpecimen	1	live trapping	Apodemus agrarius (Pallas	1771)	species	Animalia	Chordata	Mammalia	Rodentia	Muridae	male	2020-12-16	20201216	DE	Germany	Germany EastA1	52.403557	13.027861	WGS84	UP	Jasmin Firozpoor
20201216-GBG2012036	GBG2012036	PreservedSpecimen	1	live trapping	Apodemus flavicollis (Melchior	1834)	species	Animalia	Chordata	Mammalia	Rodentia	Muridae	male	2020-12-16	20201216	DE	Germany	Germany EastA1	52.403557	13.027861	WGS84	UP	Jasmin Firozpoor
20201216-GBG2012037	GBG2012037	PreservedSpecimen	1	live trapping	Apodemus agrarius (Pallas	1771)	species	Animalia	Chordata	Mammalia	Rodentia	Muridae	female	2020-12-16	20201216	DE	Germany	Germany EastA1	52.403557	13.027861	WGS84	UP	Jasmin Firozpoor
20201216-GBG2012038	GBG2012038	PreservedSpecimen	1	live trapping	Apodemus agrarius (Pallas	1771)	species	Animalia	Chordata	Mammalia	Rodentia	Muridae	female	2020-12-16	20201216	DE	Germany	Germany EastA1	52.403557	13.027861	WGS84	UP	Jasmin Firozpoor
20201216-GBG2012039	GBG2012039	PreservedSpecimen	1	live trapping	Apodemus agrarius (Pallas	1771)	species	Animalia	Chordata	Mammalia	Rodentia	Muridae	male	2020-12-16	20201216	DE	Germany	Germany EastA1	52.403557	13.027861	WGS84	UP	Jasmin Firozpoor
20201216-GBG2012040	GBG2012040	PreservedSpecimen	1	live trapping	Apodemus agrarius (Pallas	1771)	species	Animalia	Chordata	Mammalia	Rodentia	Muridae	male	2020-12-16	20201216	DE	Germany	Germany EastA1	52.403557	13.027861	WGS84	UP	Jasmin Firozpoor
20201216-GBG2012041	GBG2012041	PreservedSpecimen	1	live trapping	Apodemus agrarius (Pallas	1771)	species	Animalia	Chordata	Mammalia	Rodentia	Muridae	male	2020-12-16	20201216	DE	Germany	Germany EastA1	52.403557	13.027861	WGS84	UP	Jasmin Firozpoor
20201216-GBG2012042	GBG2012042	PreservedSpecimen	1	live trapping	Apodemus agrarius (Pallas	1771)	species	Animalia	Chordata	Mammalia	Rodentia	Muridae	female	2020-12-16	20201216	DE	Germany	Germany EastA1	52.403557	13.027861	WGS84	UP	Jasmin Firozpoor
20210601-GEFKAT2106001	GEFKAT2106001	PreservedSpecimen	1	live trapping	Apodemus flavicollis (Melchior	1834)	species	Animalia	Chordata	Mammalia	Rodentia	Muridae	male	2021-06-01	20210601	DE	Germany	Germany EastD	52.415167	13.005267	WGS84	UP	Jasmin Firozpoor
20210601-GEFKAT2106002	GEFKAT2106002	PreservedSpecimen	1	live trapping	Myodes glareolus (Schreber	1780)	species	Animalia	Chordata	Mammalia	Rodentia	Cricetidae	male	2021-06-01	20210601	DE	Germany	Germany EastD	52.415167	13.005267	WGS84	UP	Jasmin Firozpoor
20210601-GEFKAT2106003	GEFKAT2106003	PreservedSpecimen	1	live trapping	Myodes glareolus (Schreber	1780)	species	Animalia	Chordata	Mammalia	Rodentia	Cricetidae	male	2021-06-01	20210601	DE	Germany	Germany EastD	52.415167	13.005267	WGS84	UP	Jasmin Firozpoor
20210602-GEFKAT2106004	GEFKAT2106004	PreservedSpecimen	1	live trapping	Myodes glareolus (Schreber	1780)	species	Animalia	Chordata	Mammalia	Rodentia	Cricetidae	female	2021-06-02	20210602	DE	Germany	Germany EastD	52.415167	13.005267	WGS84	UP	Jasmin Firozpoor
20210601-GEFKAT210600A	GEFKAT210600A	LivingSpecimen	1	live trapping	Apodemus flavicollis (Melchior	1834)	species	Animalia	Chordata	Mammalia	Rodentia	Muridae		2021-06-01	20210601	DE	Germany	Germany EastD	52.415167	13.005267	WGS84	UP	Jasmin Firozpoor
20210601-GEFKAT210600B	GEFKAT210600B	LivingSpecimen	1	live trapping	Apodemus flavicollis (Melchior	1834)	species	Animalia	Chordata	Mammalia	Rodentia	Muridae		2021-06-01	20210601	DE	Germany	Germany EastD	52.415167	13.005267	WGS84	UP	Jasmin Firozpoor
20210601-GEFKAT210600C	GEFKAT210600C	LivingSpecimen	1	live trapping	Apodemus flavicollis (Melchior	1834)	species	Animalia	Chordata	Mammalia	Rodentia	Muridae		2021-06-01	20210601	DE	Germany	Germany EastD	52.415167	13.005267	WGS84	UP	Jasmin Firozpoor
20210601-GEFKAT210600D	GEFKAT210600D	LivingSpecimen	1	live trapping	Myodes glareolus (Schreber	1780)	species	Animalia	Chordata	Mammalia	Rodentia	Cricetidae		2021-06-01	20210601	DE	Germany	Germany EastD	52.415167	13.005267	WGS84	UP	Jasmin Firozpoor
20210602-GEFKAT210600E	GEFKAT210600E	LivingSpecimen	1	live trapping	Apodemus flavicollis (Melchior	1834)	species	Animalia	Chordata	Mammalia	Rodentia	Muridae		2021-06-02	20210602	DE	Germany	Germany EastD	52.415167	13.005267	WGS84	UP	Jasmin Firozpoor
20210602-GEFKAT210600F	GEFKAT210600F	LivingSpecimen	1	live trapping	Myodes glareolus (Schreber	1780)	species	Animalia	Chordata	Mammalia	Rodentia	Cricetidae	female	2021-06-02	20210602	DE	Germany	Germany EastD	52.415167	13.005267	WGS84	UP	Jasmin Firozpoor
20210608-GEFWIN2106001	GEFWIN2106001	PreservedSpecimen	1	live trapping	Apodemus flavicollis (Melchior	1834)	species	Animalia	Chordata	Mammalia	Rodentia	Muridae	male	2021-06-08	20210608	DE	Germany	Germany EastB2	52.395063	12.989588	WGS84	UP	Jasmin Firozpoor
20210608-GEFWIN2106002	GEFWIN2106002	PreservedSpecimen	1	live trapping	Apodemus flavicollis (Melchior	1834)	species	Animalia	Chordata	Mammalia	Rodentia	Muridae	female	2021-06-08	20210608	DE	Germany	Germany EastB2	52.395063	12.989588	WGS84	UP	Jasmin Firozpoor
20210608-GEFWIN2106003	GEFWIN2106003	PreservedSpecimen	1	live trapping	Apodemus flavicollis (Melchior	1834)	species	Animalia	Chordata	Mammalia	Rodentia	Muridae	male	2021-06-08	20210608	DE	Germany	Germany EastB1	52.397256	12.991057	WGS84	UP	Jasmin Firozpoor
20210608-GEFWIN2106004	GEFWIN2106004	PreservedSpecimen	1	live trapping	Apodemus flavicollis (Melchior	1834)	species	Animalia	Chordata	Mammalia	Rodentia	Muridae	male	2021-06-08	20210608	DE	Germany	Germany EastB1	52.397256	12.991057	WGS84	UP	Jasmin Firozpoor
20210608-GEFWIN2106005	GEFWIN2106005	PreservedSpecimen	1	live trapping	Apodemus flavicollis (Melchior	1834)	species	Animalia	Chordata	Mammalia	Rodentia	Muridae	female	2021-06-08	20210608	DE	Germany	Germany EastB1	52.397256	12.991057	WGS84	UP	Jasmin Firozpoor
20210608-GEFWIN2106006	GEFWIN2106006	PreservedSpecimen	1	live trapping	Myodes glareolus (Schreber	1780)	species	Animalia	Chordata	Mammalia	Rodentia	Cricetidae	male	2021-06-08	20210608	DE	Germany	Germany EastB1	52.397256	12.991057	WGS84	UP	Jasmin Firozpoor
20210608-GEFWIN2106007	GEFWIN2106007	PreservedSpecimen	1	live trapping	Apodemus flavicollis (Melchior	1834)	species	Animalia	Chordata	Mammalia	Rodentia	Muridae	male	2021-06-08	20210608	DE	Germany	Germany EastB1	52.397256	12.991057	WGS84	UP	Jasmin Firozpoor
20210608-GEFWIN2106008	GEFWIN2106008	PreservedSpecimen	1	live trapping	Apodemus flavicollis (Melchior	1834)	species	Animalia	Chordata	Mammalia	Rodentia	Muridae	female	2021-06-08	20210608	DE	Germany	Germany EastB1	52.397256	12.991057	WGS84	UP	Jasmin Firozpoor
20210608-GEFWIN2106009	GEFWIN2106009	PreservedSpecimen	1	live trapping	Myodes glareolus (Schreber	1780)	species	Animalia	Chordata	Mammalia	Rodentia	Cricetidae	female	2021-06-08	20210608	DE	Germany	Germany EastB1	52.397256	12.991057	WGS84	UP	Jasmin Firozpoor
20210608-GEFWIN210600A	GEFWIN210600A	LivingSpecimen	1	live trapping	Apodemus flavicollis (Melchior	1834)	species	Animalia	Chordata	Mammalia	Rodentia	Muridae		2021-06-08	20210608	DE	Germany	Germany EastB1	52.397256	12.991057	WGS84	UP	Jasmin Firozpoor
20210608-GEFWIN210600B	GEFWIN210600B	LivingSpecimen	1	live trapping	Apodemus flavicollis (Melchior	1834)	species	Animalia	Chordata	Mammalia	Rodentia	Muridae		2021-06-08	20210608	DE	Germany	Germany EastB1	52.397256	12.991057	WGS84	UP	Jasmin Firozpoor
20210608-GEFWIN210600C	GEFWIN210600C	LivingSpecimen	1	live trapping	Apodemus flavicollis (Melchior	1834)	species	Animalia	Chordata	Mammalia	Rodentia	Muridae	female	2021-06-08	20210608	DE	Germany	Germany EastB1	52.397256	12.991057	WGS84	UP	Jasmin Firozpoor
20210608-GEFWIN210600D	GEFWIN210600D	LivingSpecimen	1	live trapping	Apodemus flavicollis (Melchior	1834)	species	Animalia	Chordata	Mammalia	Rodentia	Muridae		2021-06-08	20210608	DE	Germany	Germany EastB1	52.397256	12.991057	WGS84	UP	Jasmin Firozpoor
20210608-GEFWIN210600E	GEFWIN210600E	LivingSpecimen	1	live trapping	Apodemus flavicollis (Melchior	1834)	species	Animalia	Chordata	Mammalia	Rodentia	Muridae		2021-06-08	20210608	DE	Germany	Germany EastB1	52.397256	12.991057	WGS84	UP	Jasmin Firozpoor
20210608-GEFWIN210600F	GEFWIN210600F	LivingSpecimen	1	live trapping	Apodemus flavicollis (Melchior	1834)	species	Animalia	Chordata	Mammalia	Rodentia	Muridae		2021-06-08	20210608	DE	Germany	Germany EastB1	52.397256	12.991057	WGS84	UP	Jasmin Firozpoor
20210608-GEFWIN210600G	GEFWIN210600G	LivingSpecimen	1	live trapping	Apodemus flavicollis (Melchior	1834)	species	Animalia	Chordata	Mammalia	Rodentia	Muridae		2021-06-08	20210608	DE	Germany	Germany EastB1	52.397256	12.991057	WGS84	UP	Jasmin Firozpoor
20210608-GEFWIN210600H	GEFWIN210600H	LivingSpecimen	1	live trapping	Apodemus flavicollis (Melchior	1834)	species	Animalia	Chordata	Mammalia	Rodentia	Muridae		2021-06-08	20210608	DE	Germany	Germany EastB2	52.395063	12.989588	WGS84	UP	Jasmin Firozpoor
20210608-GEFWIN2106010	GEFWIN2106010	PreservedSpecimen	1	live trapping	Apodemus flavicollis (Melchior	1834)	species	Animalia	Chordata	Mammalia	Rodentia	Muridae	male	2021-06-08	20210608	DE	Germany	Germany EastB1	52.397256	12.991057	WGS84	UP	Jasmin Firozpoor
20210608-GEFWIN2106011	GEFWIN2106011	PreservedSpecimen	1	live trapping	Apodemus flavicollis (Melchior	1834)	species	Animalia	Chordata	Mammalia	Rodentia	Muridae	male	2021-06-08	20210608	DE	Germany	Germany EastB1	52.397256	12.991057	WGS84	UP	Jasmin Firozpoor
20210608-GEFWIN2106012	GEFWIN2106012	PreservedSpecimen	1	live trapping	Apodemus flavicollis (Melchior	1834)	species	Animalia	Chordata	Mammalia	Rodentia	Muridae	male	2021-06-08	20210608	DE	Germany	Germany EastB1	52.397256	12.991057	WGS84	UP	Jasmin Firozpoor
20211025-GEFWIN2110001	GEFWIN2110001	PreservedSpecimen	1	live trapping	Myodes glareolus (Schreber	1780)	species	Animalia	Chordata	Mammalia	Rodentia	Cricetidae	male	2021-10-25	20211025	DE	Germany	Germany EastB2	52.395063	12.989588	WGS84	UP	Jasmin Firozpoor
20211020-GEFWIN2110002	GEFWIN2110002	LivingSpecimen	1	live trapping	Myodes glareolus (Schreber	1780)	species	Animalia	Chordata	Mammalia	Rodentia	Cricetidae	female	2021-10-20	20211020	DE	Germany	Germany EastB2	52.395063	12.989588	WGS84	UP	Jasmin Firozpoor
20211025-GEFWIN2110002	GEFWIN2110002	PreservedSpecimen	1	live trapping	Myodes glareolus (Schreber	1780)	species	Animalia	Chordata	Mammalia	Rodentia	Cricetidae	female	2021-10-25	20211025	DE	Germany	Germany EastB2	52.395063	12.989588	WGS84	UP	Jasmin Firozpoor
20211025-GEFWIN2110003	GEFWIN2110003	PreservedSpecimen	1	live trapping	Myodes glareolus (Schreber	1780)	species	Animalia	Chordata	Mammalia	Rodentia	Cricetidae	male	2021-10-25	20211025	DE	Germany	Germany EastB2	52.395063	12.989588	WGS84	UP	Jasmin Firozpoor
20211025-GEFWIN2110004	GEFWIN2110004	PreservedSpecimen	1	live trapping	Myodes glareolus (Schreber	1780)	species	Animalia	Chordata	Mammalia	Rodentia	Cricetidae	female	2021-10-25	20211025	DE	Germany	Germany EastB2	52.395063	12.989588	WGS84	UP	Jasmin Firozpoor
20211020-GEFWIN2110005	GEFWIN2110005	LivingSpecimen	1	live trapping	Myodes glareolus (Schreber	1780)	species	Animalia	Chordata	Mammalia	Rodentia	Cricetidae	female	2021-10-20	20211020	DE	Germany	Germany EastB2	52.395063	12.989588	WGS84	UP	Jasmin Firozpoor
20211025-GEFWIN2110005	GEFWIN2110005	PreservedSpecimen	1	live trapping	Myodes glareolus (Schreber	1780)	species	Animalia	Chordata	Mammalia	Rodentia	Cricetidae	female	2021-10-25	20211025	DE	Germany	Germany EastB2	52.395063	12.989588	WGS84	UP	Jasmin Firozpoor
20211018-GEFWIN2110006	GEFWIN2110006	LivingSpecimen	1	live trapping	Apodemus agrarius (Pallas	1771)	species	Animalia	Chordata	Mammalia	Rodentia	Muridae	male	2021-10-18	20211018	DE	Germany	Germany EastB2	52.395063	12.989588	WGS84	UP	Jasmin Firozpoor
20211019-GEFWIN2110006	GEFWIN2110006	LivingSpecimen	1	live trapping	Apodemus agrarius (Pallas	1771)	species	Animalia	Chordata	Mammalia	Rodentia	Muridae	male	2021-10-19	20211019	DE	Germany	Germany EastB2	52.395063	12.989588	WGS84	UP	Jasmin Firozpoor
20211025-GEFWIN2110006	GEFWIN2110006	PreservedSpecimen	1	live trapping	Apodemus agrarius (Pallas	1771)	species	Animalia	Chordata	Mammalia	Rodentia	Muridae	male	2021-10-25	20211025	DE	Germany	Germany EastB2	52.395063	12.989588	WGS84	UP	Jasmin Firozpoor
20211018-GEFWIN2110007	GEFWIN2110007	LivingSpecimen	1	live trapping	Myodes glareolus (Schreber	1780)	species	Animalia	Chordata	Mammalia	Rodentia	Cricetidae	female	2021-10-18	20211018	DE	Germany	Germany EastB1	52.397256	12.991057	WGS84	UP	Jasmin Firozpoor
20211019-GEFWIN2110007	GEFWIN2110007	LivingSpecimen	1	live trapping	Myodes glareolus (Schreber	1780)	species	Animalia	Chordata	Mammalia	Rodentia	Cricetidae	female	2021-10-19	20211019	DE	Germany	Germany EastB1	52.397256	12.991057	WGS84	UP	Jasmin Firozpoor
20211025-GEFWIN2110007	GEFWIN2110007	PreservedSpecimen	1	live trapping	Myodes glareolus (Schreber	1780)	species	Animalia	Chordata	Mammalia	Rodentia	Cricetidae	female	2021-10-25	20211025	DE	Germany	Germany EastB1	52.397256	12.991057	WGS84	UP	Jasmin Firozpoor
20211018-GEFWIN2110008	GEFWIN2110008	LivingSpecimen	1	live trapping	Myodes glareolus (Schreber	1780)	species	Animalia	Chordata	Mammalia	Rodentia	Cricetidae	female	2021-10-18	20211018	DE	Germany	Germany EastB1	52.397256	12.991057	WGS84	UP	Jasmin Firozpoor
20211019-GEFWIN2110008	GEFWIN2110008	LivingSpecimen	1	live trapping	Myodes glareolus (Schreber	1780)	species	Animalia	Chordata	Mammalia	Rodentia	Cricetidae	female	2021-10-19	20211019	DE	Germany	Germany EastB1	52.397256	12.991057	WGS84	UP	Jasmin Firozpoor
20211025-GEFWIN2110008	GEFWIN2110008	PreservedSpecimen	1	live trapping	Myodes glareolus (Schreber	1780)	species	Animalia	Chordata	Mammalia	Rodentia	Cricetidae	female	2021-10-25	20211025	DE	Germany	Germany EastB1	52.397256	12.991057	WGS84	UP	Jasmin Firozpoor
20211020-GEFWIN2110009	GEFWIN2110009	LivingSpecimen	1	live trapping	Myodes glareolus (Schreber	1780)	species	Animalia	Chordata	Mammalia	Rodentia	Cricetidae	female	2021-10-20	20211020	DE	Germany	Germany EastB1	52.397256	12.991057	WGS84	UP	Jasmin Firozpoor
20211025-GEFWIN2110009	GEFWIN2110009	PreservedSpecimen	1	live trapping	Myodes glareolus (Schreber	1780)	species	Animalia	Chordata	Mammalia	Rodentia	Cricetidae	female	2021-10-25	20211025	DE	Germany	Germany EastB1	52.397256	12.991057	WGS84	UP	Jasmin Firozpoor
20211018-GEFWIN211000A	GEFWIN211000A	LivingSpecimen	1	live trapping	Apodemus flavicollis (Melchior	1834)	species	Animalia	Chordata	Mammalia	Rodentia	Muridae	female	2021-10-18	20211018	DE	Germany	Germany EastB2	52.395063	12.989588	WGS84	UP	Jasmin Firozpoor
20211018-GEFWIN211000B	GEFWIN211000B	LivingSpecimen	1	live trapping	Apodemus agrarius (Pallas	1771)	species	Animalia	Chordata	Mammalia	Rodentia	Muridae	female	2021-10-18	20211018	DE	Germany	Germany EastB2	52.395063	12.989588	WGS84	UP	Jasmin Firozpoor
20211018-GEFWIN211000C	GEFWIN211000C	LivingSpecimen	1	live trapping	Myodes glareolus (Schreber	1780)	species	Animalia	Chordata	Mammalia	Rodentia	Cricetidae	male	2021-10-18	20211018	DE	Germany	Germany EastB2	52.395063	12.989588	WGS84	UP	Jasmin Firozpoor
20211018-GEFWIN211000D	GEFWIN211000D	LivingSpecimen	1	live trapping	Apodemus agrarius (Pallas	1771)	species	Animalia	Chordata	Mammalia	Rodentia	Muridae	male	2021-10-18	20211018	DE	Germany	Germany EastB2	52.395063	12.989588	WGS84	UP	Jasmin Firozpoor
20211018-GEFWIN211000E	GEFWIN211000E	LivingSpecimen	1	live trapping	Myodes glareolus (Schreber	1780)	species	Animalia	Chordata	Mammalia	Rodentia	Cricetidae	female	2021-10-18	20211018	DE	Germany	Germany EastB2	52.395063	12.989588	WGS84	UP	Jasmin Firozpoor
20211019-GEFWIN211000E	GEFWIN211000E	LivingSpecimen	1	live trapping	Myodes glareolus (Schreber	1780)	species	Animalia	Chordata	Mammalia	Rodentia	Cricetidae	female	2021-10-19	20211019	DE	Germany	Germany EastB2	52.395063	12.989588	WGS84	UP	Jasmin Firozpoor
20211020-GEFWIN211000E	GEFWIN211000E	LivingSpecimen	1	live trapping	Myodes glareolus (Schreber	1780)	species	Animalia	Chordata	Mammalia	Rodentia	Cricetidae	female	2021-10-20	20211020	DE	Germany	Germany EastB2	52.395063	12.989588	WGS84	UP	Jasmin Firozpoor
20211018-GEFWIN211000F	GEFWIN211000F	LivingSpecimen	1	live trapping	Myodes glareolus (Schreber	1780)	species	Animalia	Chordata	Mammalia	Rodentia	Cricetidae	female	2021-10-18	20211018	DE	Germany	Germany EastB1	52.397256	12.991057	WGS84	UP	Jasmin Firozpoor
20211018-GEFWIN211000G	GEFWIN211000G	LivingSpecimen	1	live trapping	Myodes glareolus (Schreber	1780)	species	Animalia	Chordata	Mammalia	Rodentia	Cricetidae	female	2021-10-18	20211018	DE	Germany	Germany EastB1	52.397256	12.991057	WGS84	UP	Jasmin Firozpoor
20211018-GEFWIN211000H	GEFWIN211000H	LivingSpecimen	1	live trapping	Apodemus agrarius (Pallas	1771)	species	Animalia	Chordata	Mammalia	Rodentia	Muridae		2021-10-18	20211018	DE	Germany	Germany EastB1	52.397256	12.991057	WGS84	UP	Jasmin Firozpoor
20211018-GEFWIN211000I	GEFWIN211000I	LivingSpecimen	1	live trapping	Apodemus flavicollis (Melchior	1834)	species	Animalia	Chordata	Mammalia	Rodentia	Muridae	female	2021-10-18	20211018	DE	Germany	Germany EastB1	52.397256	12.991057	WGS84	UP	Jasmin Firozpoor
20211018-GEFWIN211000J	GEFWIN211000J	LivingSpecimen	1	live trapping	Myodes glareolus (Schreber	1780)	species	Animalia	Chordata	Mammalia	Rodentia	Cricetidae	male	2021-10-18	20211018	DE	Germany	Germany EastB1	52.397256	12.991057	WGS84	UP	Jasmin Firozpoor
20211018-GEFWIN211000K	GEFWIN211000K	LivingSpecimen	1	live trapping	Apodemus agrarius (Pallas	1771)	species	Animalia	Chordata	Mammalia	Rodentia	Muridae	female	2021-10-18	20211018	DE	Germany	Germany EastB2	52.395063	12.989588	WGS84	UP	Jasmin Firozpoor
20211019-GEFWIN211000L	GEFWIN211000L	LivingSpecimen	1	live trapping	Apodemus agrarius (Pallas	1771)	species	Animalia	Chordata	Mammalia	Rodentia	Muridae		2021-10-19	20211019	DE	Germany	Germany EastB1	52.397256	12.991057	WGS84	UP	Jasmin Firozpoor
20211028-GEFWIN211000L	GEFWIN211000L	LivingSpecimen	1	live trapping	Apodemus agrarius (Pallas	1771)	species	Animalia	Chordata	Mammalia	Rodentia	Muridae		2021-10-28	20211028	DE	Germany	Germany EastB1	52.397256	12.991057	WGS84	UP	Jasmin Firozpoor
20211019-GEFWIN211000M	GEFWIN211000M	LivingSpecimen	1	live trapping	Apodemus agrarius (Pallas	1771)	species	Animalia	Chordata	Mammalia	Rodentia	Muridae	female	2021-10-19	20211019	DE	Germany	Germany EastB2	52.395063	12.989588	WGS84	UP	Jasmin Firozpoor
20211019-GEFWIN211000N	GEFWIN211000N	LivingSpecimen	1	live trapping	Microtus arvalis (Pallas	1778)	species	Animalia	Chordata	Mammalia	Rodentia	Cricetidae	male	2021-10-19	20211019	DE	Germany	Germany EastB2	52.395063	12.989588	WGS84	UP	Jasmin Firozpoor
20211019-GEFWIN211000O	GEFWIN211000O	LivingSpecimen	1	live trapping	Microtus arvalis (Pallas	1778)	species	Animalia	Chordata	Mammalia	Rodentia	Cricetidae	female	2021-10-19	20211019	DE	Germany	Germany EastB2	52.395063	12.989588	WGS84	UP	Jasmin Firozpoor
20211019-GEFWIN211000P	GEFWIN211000P	LivingSpecimen	1	live trapping	Myodes glareolus (Schreber	1780)	species	Animalia	Chordata	Mammalia	Rodentia	Cricetidae	male	2021-10-19	20211019	DE	Germany	Germany EastB2	52.395063	12.989588	WGS84	UP	Jasmin Firozpoor
20211019-GEFWIN211000Q	GEFWIN211000Q	LivingSpecimen	1	live trapping	Apodemus agrarius (Pallas	1771)	species	Animalia	Chordata	Mammalia	Rodentia	Muridae	female	2021-10-19	20211019	DE	Germany	Germany EastB2	52.395063	12.989588	WGS84	UP	Jasmin Firozpoor
20211019-GEFWIN211000R	GEFWIN211000R	LivingSpecimen	1	live trapping	Myodes glareolus (Schreber	1780)	species	Animalia	Chordata	Mammalia	Rodentia	Cricetidae	female	2021-10-19	20211019	DE	Germany	Germany EastB2	52.395063	12.989588	WGS84	UP	Jasmin Firozpoor
20211019-GEFWIN211000S	GEFWIN211000S	LivingSpecimen	1	live trapping	Myodes glareolus (Schreber	1780)	species	Animalia	Chordata	Mammalia	Rodentia	Cricetidae	female	2021-10-19	20211019	DE	Germany	Germany EastB1	52.397256	12.991057	WGS84	UP	Jasmin Firozpoor
20211019-GEFWIN211000T	GEFWIN211000T	LivingSpecimen	1	live trapping	Myodes glareolus (Schreber	1780)	species	Animalia	Chordata	Mammalia	Rodentia	Cricetidae	female	2021-10-19	20211019	DE	Germany	Germany EastB1	52.397256	12.991057	WGS84	UP	Jasmin Firozpoor
20211019-GEFWIN211000U	GEFWIN211000U	LivingSpecimen	1	live trapping	Apodemus flavicollis (Melchior	1834)	species	Animalia	Chordata	Mammalia	Rodentia	Muridae	female	2021-10-19	20211019	DE	Germany	Germany EastB1	52.397256	12.991057	WGS84	UP	Jasmin Firozpoor
20211028-GEFWIN211000U	GEFWIN211000U	LivingSpecimen	1	live trapping	Apodemus flavicollis (Melchior	1834)	species	Animalia	Chordata	Mammalia	Rodentia	Muridae	female	2021-10-28	20211028	DE	Germany	Germany EastB1	52.397256	12.991057	WGS84	UP	Jasmin Firozpoor
20211020-GEFWIN211000V	GEFWIN211000V	LivingSpecimen	1	live trapping	Microtus arvalis (Pallas	1778)	species	Animalia	Chordata	Mammalia	Rodentia	Cricetidae	male	2021-10-20	20211020	DE	Germany	Germany EastB2	52.395063	12.989588	WGS84	UP	Jasmin Firozpoor
20211020-GEFWIN211000W	GEFWIN211000W	LivingSpecimen	1	live trapping	Apodemus flavicollis (Melchior	1834)	species	Animalia	Chordata	Mammalia	Rodentia	Muridae		2021-10-20	20211020	DE	Germany	Germany EastB1	52.397256	12.991057	WGS84	UP	Jasmin Firozpoor
20211020-GEFWIN211000X	GEFWIN211000X	LivingSpecimen	1	live trapping	Myodes glareolus (Schreber	1780)	species	Animalia	Chordata	Mammalia	Rodentia	Cricetidae		2021-10-20	20211020	DE	Germany	Germany EastB1	52.397256	12.991057	WGS84	UP	Jasmin Firozpoor
20211020-GEFWIN211000Y	GEFWIN211000Y	LivingSpecimen	1	live trapping	Apodemus flavicollis (Melchior	1834)	species	Animalia	Chordata	Mammalia	Rodentia	Muridae		2021-10-20	20211020	DE	Germany	Germany EastB1	52.397256	12.991057	WGS84	UP	Jasmin Firozpoor
20211020-GEFWIN211000Z	GEFWIN211000Z	LivingSpecimen	1	live trapping	Myodes glareolus (Schreber	1780)	species	Animalia	Chordata	Mammalia	Rodentia	Cricetidae		2021-10-20	20211020	DE	Germany	Germany EastB1	52.397256	12.991057	WGS84	UP	Jasmin Firozpoor
20211018-GEFWIN2110010	GEFWIN2110010	LivingSpecimen	1	live trapping	Myodes glareolus (Schreber	1780)	species	Animalia	Chordata	Mammalia	Rodentia	Cricetidae	female	2021-10-18	20211018	DE	Germany	Germany EastB1	52.397256	12.991057	WGS84	UP	Jasmin Firozpoor
20211025-GEFWIN2110010	GEFWIN2110010	PreservedSpecimen	1	live trapping	Myodes glareolus (Schreber	1780)	species	Animalia	Chordata	Mammalia	Rodentia	Cricetidae	female	2021-10-25	20211025	DE	Germany	Germany EastB1	52.397256	12.991057	WGS84	UP	Jasmin Firozpoor
20211020-GEFWIN2110011	GEFWIN2110011	LivingSpecimen	1	live trapping	Myodes glareolus (Schreber	1780)	species	Animalia	Chordata	Mammalia	Rodentia	Cricetidae	male	2021-10-20	20211020	DE	Germany	Germany EastB1	52.397256	12.991057	WGS84	UP	Jasmin Firozpoor
20211025-GEFWIN2110011	GEFWIN2110011	PreservedSpecimen	1	live trapping	Myodes glareolus (Schreber	1780)	species	Animalia	Chordata	Mammalia	Rodentia	Cricetidae	male	2021-10-25	20211025	DE	Germany	Germany EastB1	52.397256	12.991057	WGS84	UP	Jasmin Firozpoor
20211019-GEFWIN2110012	GEFWIN2110012	LivingSpecimen	1	live trapping	Myodes glareolus (Schreber	1780)	species	Animalia	Chordata	Mammalia	Rodentia	Cricetidae	male	2021-10-19	20211019	DE	Germany	Germany EastB1	52.397256	12.991057	WGS84	UP	Jasmin Firozpoor
20211020-GEFWIN2110012	GEFWIN2110012	LivingSpecimen	1	live trapping	Myodes glareolus (Schreber	1780)	species	Animalia	Chordata	Mammalia	Rodentia	Cricetidae	male	2021-10-20	20211020	DE	Germany	Germany EastB1	52.397256	12.991057	WGS84	UP	Jasmin Firozpoor
20211025-GEFWIN2110012	GEFWIN2110012	PreservedSpecimen	1	live trapping	Myodes glareolus (Schreber	1780)	species	Animalia	Chordata	Mammalia	Rodentia	Cricetidae	male	2021-10-25	20211025	DE	Germany	Germany EastB1	52.397256	12.991057	WGS84	UP	Jasmin Firozpoor
20211018-GEFWIN2110013	GEFWIN2110013	LivingSpecimen	1	live trapping	Myodes glareolus (Schreber	1780)	species	Animalia	Chordata	Mammalia	Rodentia	Cricetidae	female	2021-10-18	20211018	DE	Germany	Germany EastB1	52.397256	12.991057	WGS84	UP	Jasmin Firozpoor
20211025-GEFWIN2110013	GEFWIN2110013	PreservedSpecimen	1	live trapping	Myodes glareolus (Schreber	1780)	species	Animalia	Chordata	Mammalia	Rodentia	Cricetidae	female	2021-10-25	20211025	DE	Germany	Germany EastB1	52.397256	12.991057	WGS84	UP	Jasmin Firozpoor
20211025-GEFWIN2110014	GEFWIN2110014	PreservedSpecimen	1	live trapping	Apodemus flavicollis (Melchior	1834)	species	Animalia	Chordata	Mammalia	Rodentia	Muridae	male	2021-10-25	20211025	DE	Germany	Germany EastB1	52.397256	12.991057	WGS84	UP	Jasmin Firozpoor
20211018-GEFWIN2110015	GEFWIN2110015	LivingSpecimen	1	live trapping	Apodemus flavicollis (Melchior	1834)	species	Animalia	Chordata	Mammalia	Rodentia	Muridae	male	2021-10-18	20211018	DE	Germany	Germany EastB1	52.397256	12.991057	WGS84	UP	Jasmin Firozpoor
20211019-GEFWIN2110015	GEFWIN2110015	LivingSpecimen	1	live trapping	Apodemus flavicollis (Melchior	1834)	species	Animalia	Chordata	Mammalia	Rodentia	Muridae	male	2021-10-19	20211019	DE	Germany	Germany EastB1	52.397256	12.991057	WGS84	UP	Jasmin Firozpoor
20211025-GEFWIN2110015	GEFWIN2110015	PreservedSpecimen	1	live trapping	Apodemus flavicollis (Melchior	1834)	species	Animalia	Chordata	Mammalia	Rodentia	Muridae	male	2021-10-25	20211025	DE	Germany	Germany EastB1	52.397256	12.991057	WGS84	UP	Jasmin Firozpoor
20211018-GEFWIN2110016	GEFWIN2110016	LivingSpecimen	1	live trapping	Apodemus flavicollis (Melchior	1834)	species	Animalia	Chordata	Mammalia	Rodentia	Muridae	male	2021-10-18	20211018	DE	Germany	Germany EastB1	52.397256	12.991057	WGS84	UP	Jasmin Firozpoor
20211025-GEFWIN2110016	GEFWIN2110016	PreservedSpecimen	1	live trapping	Apodemus flavicollis (Melchior	1834)	species	Animalia	Chordata	Mammalia	Rodentia	Muridae	male	2021-10-25	20211025	DE	Germany	Germany EastB1	52.397256	12.991057	WGS84	UP	Jasmin Firozpoor
20211025-GEFWIN2110017	GEFWIN2110017	PreservedSpecimen	1	live trapping	Myodes glareolus (Schreber	1780)	species	Animalia	Chordata	Mammalia	Rodentia	Cricetidae	male	2021-10-25	20211025	DE	Germany	Germany EastB1	52.397256	12.991057	WGS84	UP	Jasmin Firozpoor
20211018-GEFWIN2110018	GEFWIN2110018	LivingSpecimen	1	live trapping	Myodes glareolus (Schreber	1780)	species	Animalia	Chordata	Mammalia	Rodentia	Cricetidae	female	2021-10-18	20211018	DE	Germany	Germany EastB1	52.397256	12.991057	WGS84	UP	Jasmin Firozpoor
20211019-GEFWIN2110018	GEFWIN2110018	LivingSpecimen	1	live trapping	Myodes glareolus (Schreber	1780)	species	Animalia	Chordata	Mammalia	Rodentia	Cricetidae	female	2021-10-19	20211019	DE	Germany	Germany EastB1	52.397256	12.991057	WGS84	UP	Jasmin Firozpoor
20211025-GEFWIN2110018	GEFWIN2110018	PreservedSpecimen	1	live trapping	Myodes glareolus (Schreber	1780)	species	Animalia	Chordata	Mammalia	Rodentia	Cricetidae	female	2021-10-25	20211025	DE	Germany	Germany EastB1	52.397256	12.991057	WGS84	UP	Jasmin Firozpoor
20211025-GEFWIN2110019	GEFWIN2110019	PreservedSpecimen	1	live trapping	Myodes glareolus (Schreber	1780)	species	Animalia	Chordata	Mammalia	Rodentia	Cricetidae	female	2021-10-25	20211025	DE	Germany	Germany EastB1	52.397256	12.991057	WGS84	UP	Jasmin Firozpoor
20211018-GEFWIN2110020	GEFWIN2110020	LivingSpecimen	1	live trapping	Myodes glareolus (Schreber	1780)	species	Animalia	Chordata	Mammalia	Rodentia	Cricetidae	female	2021-10-18	20211018	DE	Germany	Germany EastB1	52.397256	12.991057	WGS84	UP	Jasmin Firozpoor
20211025-GEFWIN2110020	GEFWIN2110020	PreservedSpecimen	1	live trapping	Myodes glareolus (Schreber	1780)	species	Animalia	Chordata	Mammalia	Rodentia	Cricetidae	female	2021-10-25	20211025	DE	Germany	Germany EastB1	52.397256	12.991057	WGS84	UP	Jasmin Firozpoor
20211026-GEFWIN2110021	GEFWIN2110021	PreservedSpecimen	1	live trapping	Myodes glareolus (Schreber	1780)	species	Animalia	Chordata	Mammalia	Rodentia	Cricetidae	male	2021-10-26	20211026	DE	Germany	Germany EastB1	52.397256	12.991057	WGS84	UP	Jasmin Firozpoor
20211026-GEFWIN2110022	GEFWIN2110022	PreservedSpecimen	1	live trapping	Myodes glareolus (Schreber	1780)	species	Animalia	Chordata	Mammalia	Rodentia	Cricetidae	male	2021-10-26	20211026	DE	Germany	Germany EastB2	52.395063	12.989588	WGS84	UP	Jasmin Firozpoor
20211018-GEFWIN2110023	GEFWIN2110023	LivingSpecimen	1	live trapping	Apodemus agrarius (Pallas	1771)	species	Animalia	Chordata	Mammalia	Rodentia	Muridae	male	2021-10-18	20211018	DE	Germany	Germany EastB2	52.395063	12.989588	WGS84	UP	Jasmin Firozpoor
20211019-GEFWIN2110023	GEFWIN2110023	LivingSpecimen	1	live trapping	Apodemus agrarius (Pallas	1771)	species	Animalia	Chordata	Mammalia	Rodentia	Muridae	male	2021-10-19	20211019	DE	Germany	Germany EastB2	52.395063	12.989588	WGS84	UP	Jasmin Firozpoor
20211020-GEFWIN2110023	GEFWIN2110023	LivingSpecimen	1	live trapping	Apodemus agrarius (Pallas	1771)	species	Animalia	Chordata	Mammalia	Rodentia	Muridae	male	2021-10-20	20211020	DE	Germany	Germany EastB2	52.395063	12.989588	WGS84	UP	Jasmin Firozpoor
20211026-GEFWIN2110023	GEFWIN2110023	PreservedSpecimen	1	live trapping	Apodemus agrarius (Pallas	1771)	species	Animalia	Chordata	Mammalia	Rodentia	Muridae	male	2021-10-26	20211026	DE	Germany	Germany EastB2	52.395063	12.989588	WGS84	UP	Jasmin Firozpoor
20211026-GEFWIN2110024	GEFWIN2110024	PreservedSpecimen	1	live trapping	Myodes glareolus (Schreber	1780)	species	Animalia	Chordata	Mammalia	Rodentia	Cricetidae	female	2021-10-26	20211026	DE	Germany	Germany EastB2	52.395063	12.989588	WGS84	UP	Jasmin Firozpoor
20211026-GEFWIN2110025	GEFWIN2110025	PreservedSpecimen	1	live trapping	Apodemus flavicollis (Melchior	1834)	species	Animalia	Chordata	Mammalia	Rodentia	Muridae	female	2021-10-26	20211026	DE	Germany	Germany EastB1	52.397256	12.991057	WGS84	UP	Jasmin Firozpoor
20211018-GEFWIN2110026	GEFWIN2110026	LivingSpecimen	1	live trapping	Apodemus flavicollis (Melchior	1834)	species	Animalia	Chordata	Mammalia	Rodentia	Muridae	male	2021-10-18	20211018	DE	Germany	Germany EastB1	52.397256	12.991057	WGS84	UP	Jasmin Firozpoor
20211026-GEFWIN2110026	GEFWIN2110026	PreservedSpecimen	1	live trapping	Apodemus flavicollis (Melchior	1834)	species	Animalia	Chordata	Mammalia	Rodentia	Muridae	male	2021-10-26	20211026	DE	Germany	Germany EastB1	52.397256	12.991057	WGS84	UP	Jasmin Firozpoor
20211026-GEFWIN2110027	GEFWIN2110027	PreservedSpecimen	1	live trapping	Myodes glareolus (Schreber	1780)	species	Animalia	Chordata	Mammalia	Rodentia	Cricetidae	male	2021-10-26	20211026	DE	Germany	Germany EastB1	52.397256	12.991057	WGS84	UP	Jasmin Firozpoor
20211018-GEFWIN2110028	GEFWIN2110028	LivingSpecimen	1	live trapping	Apodemus flavicollis (Melchior	1834)	species	Animalia	Chordata	Mammalia	Rodentia	Muridae	male	2021-10-18	20211018	DE	Germany	Germany EastB1	52.397256	12.991057	WGS84	UP	Jasmin Firozpoor
20211026-GEFWIN2110028	GEFWIN2110028	PreservedSpecimen	1	live trapping	Apodemus flavicollis (Melchior	1834)	species	Animalia	Chordata	Mammalia	Rodentia	Muridae	male	2021-10-26	20211026	DE	Germany	Germany EastB1	52.397256	12.991057	WGS84	UP	Jasmin Firozpoor
20211019-GEFWIN2110029	GEFWIN2110029	LivingSpecimen	1	live trapping	Apodemus flavicollis (Melchior	1834)	species	Animalia	Chordata	Mammalia	Rodentia	Muridae	male	2021-10-19	20211019	DE	Germany	Germany EastB1	52.397256	12.991057	WGS84	UP	Jasmin Firozpoor
20211026-GEFWIN2110029	GEFWIN2110029	PreservedSpecimen	1	live trapping	Apodemus flavicollis (Melchior	1834)	species	Animalia	Chordata	Mammalia	Rodentia	Muridae	male	2021-10-26	20211026	DE	Germany	Germany EastB1	52.397256	12.991057	WGS84	UP	Jasmin Firozpoor
20211026-GEFWIN2110030	GEFWIN2110030	PreservedSpecimen	1	live trapping	Myodes glareolus (Schreber	1780)	species	Animalia	Chordata	Mammalia	Rodentia	Cricetidae	male	2021-10-26	20211026	DE	Germany	Germany EastB1	52.397256	12.991057	WGS84	UP	Jasmin Firozpoor
20211026-GEFWIN2110031	GEFWIN2110031	LivingSpecimen	1	live trapping	Myodes glareolus (Schreber	1780)	species	Animalia	Chordata	Mammalia	Rodentia	Cricetidae	male	2021-10-26	20211026	DE	Germany	Germany EastB1	52.397256	12.991057	WGS84	UP	Jasmin Firozpoor
20211027-GEFWIN2110031	GEFWIN2110031	PreservedSpecimen	1	live trapping	Myodes glareolus (Schreber	1780)	species	Animalia	Chordata	Mammalia	Rodentia	Cricetidae	male	2021-10-27	20211027	DE	Germany	Germany EastB1	52.397256	12.991057	WGS84	UP	Jasmin Firozpoor
20211018-GEFWIN2110032	GEFWIN2110032	LivingSpecimen	1	live trapping	Myodes glareolus (Schreber	1780)	species	Animalia	Chordata	Mammalia	Rodentia	Cricetidae	female	2021-10-18	20211018	DE	Germany	Germany EastB1	52.397256	12.991057	WGS84	UP	Jasmin Firozpoor
20211027-GEFWIN2110032	GEFWIN2110032	PreservedSpecimen	1	live trapping	Myodes glareolus (Schreber	1780)	species	Animalia	Chordata	Mammalia	Rodentia	Cricetidae	female	2021-10-27	20211027	DE	Germany	Germany EastB1	52.397256	12.991057	WGS84	UP	Jasmin Firozpoor
20211027-GEFWIN2110033	GEFWIN2110033	PreservedSpecimen	1	live trapping	Myodes glareolus (Schreber	1780)	species	Animalia	Chordata	Mammalia	Rodentia	Cricetidae	male	2021-10-27	20211027	DE	Germany	Germany EastB2	52.395063	12.989588	WGS84	UP	Jasmin Firozpoor
20211027-GEFWIN2110034	GEFWIN2110034	PreservedSpecimen	1	live trapping	Apodemus agrarius (Pallas	1771)	species	Animalia	Chordata	Mammalia	Rodentia	Muridae	female	2021-10-27	20211027	DE	Germany	Germany EastB2	52.395063	12.989588	WGS84	UP	Jasmin Firozpoor
20211027-GEFWIN2110035	GEFWIN2110035	PreservedSpecimen	1	live trapping	Apodemus flavicollis (Melchior	1834)	species	Animalia	Chordata	Mammalia	Rodentia	Muridae	male	2021-10-27	20211027	DE	Germany	Germany EastB2	52.395063	12.989588	WGS84	UP	Jasmin Firozpoor
20211027-GEFWIN2110036	GEFWIN2110036	PreservedSpecimen	1	live trapping	Apodemus flavicollis (Melchior	1834)	species	Animalia	Chordata	Mammalia	Rodentia	Muridae	female	2021-10-27	20211027	DE	Germany	Germany EastB1	52.397256	12.991057	WGS84	UP	Jasmin Firozpoor
20211018-GEFWIN2110037	GEFWIN2110037	LivingSpecimen	1	live trapping	Apodemus flavicollis (Melchior	1834)	species	Animalia	Chordata	Mammalia	Rodentia	Muridae	female	2021-10-18	20211018	DE	Germany	Germany EastB1	52.397256	12.991057	WGS84	UP	Jasmin Firozpoor
20211027-GEFWIN2110037	GEFWIN2110037	PreservedSpecimen	1	live trapping	Apodemus flavicollis (Melchior	1834)	species	Animalia	Chordata	Mammalia	Rodentia	Muridae	female	2021-10-27	20211027	DE	Germany	Germany EastB1	52.397256	12.991057	WGS84	UP	Jasmin Firozpoor
20211027-GEFWIN2110038	GEFWIN2110038	PreservedSpecimen	1	live trapping	Myodes glareolus (Schreber	1780)	species	Animalia	Chordata	Mammalia	Rodentia	Cricetidae	female	2021-10-27	20211027	DE	Germany	Germany EastB1	52.397256	12.991057	WGS84	UP	Jasmin Firozpoor
20211027-GEFWIN2110039	GEFWIN2110039	PreservedSpecimen	1	live trapping	Apodemus flavicollis (Melchior	1834)	species	Animalia	Chordata	Mammalia	Rodentia	Muridae	male	2021-10-27	20211027	DE	Germany	Germany EastB1	52.397256	12.991057	WGS84	UP	Jasmin Firozpoor
20211027-GEFWIN2110040	GEFWIN2110040	PreservedSpecimen	1	live trapping	Apodemus flavicollis (Melchior	1834)	species	Animalia	Chordata	Mammalia	Rodentia	Muridae	female	2021-10-27	20211027	DE	Germany	Germany EastB1	52.397256	12.991057	WGS84	UP	Jasmin Firozpoor
20211027-GEFWIN2110041	GEFWIN2110041	PreservedSpecimen	1	live trapping	Apodemus agrarius (Pallas	1771)	species	Animalia	Chordata	Mammalia	Rodentia	Muridae	female	2021-10-27	20211027	DE	Germany	Germany EastB1	52.397256	12.991057	WGS84	UP	Jasmin Firozpoor
20211027-GEFWIN2110042	GEFWIN2110042	PreservedSpecimen	1	live trapping	Apodemus flavicollis (Melchior	1834)	species	Animalia	Chordata	Mammalia	Rodentia	Muridae	female	2021-10-27	20211027	DE	Germany	Germany EastB1	52.397256	12.991057	WGS84	UP	Jasmin Firozpoor
20211027-GEFWIN2110043	GEFWIN2110043	PreservedSpecimen	1	live trapping	Apodemus flavicollis (Melchior	1834)	species	Animalia	Chordata	Mammalia	Rodentia	Muridae	female	2021-10-27	20211027	DE	Germany	Germany EastB1	52.397256	12.991057	WGS84	UP	Jasmin Firozpoor
20211027-GEFWIN2110044	GEFWIN2110044	PreservedSpecimen	1	live trapping	Apodemus flavicollis (Melchior	1834)	species	Animalia	Chordata	Mammalia	Rodentia	Muridae	female	2021-10-27	20211027	DE	Germany	Germany EastB1	52.397256	12.991057	WGS84	UP	Jasmin Firozpoor
20211028-GEFWIN2110045	GEFWIN2110045	PreservedSpecimen	1	live trapping	Apodemus agrarius (Pallas	1771)	species	Animalia	Chordata	Mammalia	Rodentia	Muridae	female	2021-10-28	20211028	DE	Germany	Germany EastB2	52.395063	12.989588	WGS84	UP	Jasmin Firozpoor
20211019-GEFWIN2110046	GEFWIN2110046	LivingSpecimen	1	live trapping	Apodemus agrarius (Pallas	1771)	species	Animalia	Chordata	Mammalia	Rodentia	Muridae	male	2021-10-19	20211019	DE	Germany	Germany EastB2	52.395063	12.989588	WGS84	UP	Jasmin Firozpoor
20211028-GEFWIN2110046	GEFWIN2110046	PreservedSpecimen	1	live trapping	Apodemus agrarius (Pallas	1771)	species	Animalia	Chordata	Mammalia	Rodentia	Muridae	male	2021-10-28	20211028	DE	Germany	Germany EastB2	52.395063	12.989588	WGS84	UP	Jasmin Firozpoor
20211028-GEFWIN2110047	GEFWIN2110047	PreservedSpecimen	1	live trapping	Apodemus flavicollis (Melchior	1834)	species	Animalia	Chordata	Mammalia	Rodentia	Muridae	female	2021-10-28	20211028	DE	Germany	Germany EastB2	52.395063	12.989588	WGS84	UP	Jasmin Firozpoor
20211018-GEFWIN2110048	GEFWIN2110048	LivingSpecimen	1	live trapping	Myodes glareolus (Schreber	1780)	species	Animalia	Chordata	Mammalia	Rodentia	Cricetidae	female	2021-10-18	20211018	DE	Germany	Germany EastB2	52.395063	12.989588	WGS84	UP	Jasmin Firozpoor
20211019-GEFWIN2110048	GEFWIN2110048	LivingSpecimen	1	live trapping	Myodes glareolus (Schreber	1780)	species	Animalia	Chordata	Mammalia	Rodentia	Cricetidae	female	2021-10-19	20211019	DE	Germany	Germany EastB2	52.395063	12.989588	WGS84	UP	Jasmin Firozpoor
20211020-GEFWIN2110048	GEFWIN2110048	LivingSpecimen	1	live trapping	Myodes glareolus (Schreber	1780)	species	Animalia	Chordata	Mammalia	Rodentia	Cricetidae	female	2021-10-20	20211020	DE	Germany	Germany EastB2	52.395063	12.989588	WGS84	UP	Jasmin Firozpoor
20211028-GEFWIN2110048	GEFWIN2110048	PreservedSpecimen	1	live trapping	Myodes glareolus (Schreber	1780)	species	Animalia	Chordata	Mammalia	Rodentia	Cricetidae	female	2021-10-28	20211028	DE	Germany	Germany EastB2	52.395063	12.989588	WGS84	UP	Jasmin Firozpoor
20211019-GEFWIN2110049	GEFWIN2110049	LivingSpecimen	1	live trapping	Apodemus flavicollis (Melchior	1834)	species	Animalia	Chordata	Mammalia	Rodentia	Muridae	male	2021-10-19	20211019	DE	Germany	Germany EastB1	52.397256	12.991057	WGS84	UP	Jasmin Firozpoor
20211028-GEFWIN2110049	GEFWIN2110049	PreservedSpecimen	1	live trapping	Apodemus flavicollis (Melchior	1834)	species	Animalia	Chordata	Mammalia	Rodentia	Muridae	male	2021-10-28	20211028	DE	Germany	Germany EastB1	52.397256	12.991057	WGS84	UP	Jasmin Firozpoor
20211028-GEFWIN2110050	GEFWIN2110050	PreservedSpecimen	1	live trapping	Myodes glareolus (Schreber	1780)	species	Animalia	Chordata	Mammalia	Rodentia	Cricetidae	female	2021-10-28	20211028	DE	Germany	Germany EastB1	52.397256	12.991057	WGS84	UP	Jasmin Firozpoor
20211028-GEFWIN2110051	GEFWIN2110051	PreservedSpecimen	1	live trapping	Myodes glareolus (Schreber	1780)	species	Animalia	Chordata	Mammalia	Rodentia	Cricetidae	female	2021-10-28	20211028	DE	Germany	Germany EastB1	52.397256	12.991057	WGS84	UP	Jasmin Firozpoor
20211028-GEFWIN2110052	GEFWIN2110052	PreservedSpecimen	1	live trapping	Myodes glareolus (Schreber	1780)	species	Animalia	Chordata	Mammalia	Rodentia	Cricetidae	male	2021-10-28	20211028	DE	Germany	Germany EastB1	52.397256	12.991057	WGS84	UP	Jasmin Firozpoor
20211028-GEFWIN2110053	GEFWIN2110053	PreservedSpecimen	1	live trapping	Apodemus agrarius (Pallas	1771)	species	Animalia	Chordata	Mammalia	Rodentia	Muridae	female	2021-10-28	20211028	DE	Germany	Germany EastB1	52.397256	12.991057	WGS84	UP	Jasmin Firozpoor
20211028-GEFWIN2110054	GEFWIN2110054	PreservedSpecimen	1	live trapping	Apodemus flavicollis (Melchior	1834)	species	Animalia	Chordata	Mammalia	Rodentia	Muridae	male	2021-10-28	20211028	DE	Germany	Germany EastB1	52.397256	12.991057	WGS84	UP	Jasmin Firozpoor
20211028-GEFWIN2110055	GEFWIN2110055	PreservedSpecimen	1	live trapping	Apodemus flavicollis (Melchior	1834)	species	Animalia	Chordata	Mammalia	Rodentia	Muridae	male	2021-10-28	20211028	DE	Germany	Germany EastB1	52.397256	12.991057	WGS84	UP	Jasmin Firozpoor
20211025-GEFWIN21100AA	GEFWIN21100AA	LivingSpecimen	1	live trapping	Myodes glareolus (Schreber	1780)	species	Animalia	Chordata	Mammalia	Rodentia	Cricetidae		2021-10-25	20211025	DE	Germany	Germany EastB2	52.395063	12.989588	WGS84	UP	Jasmin Firozpoor
20211025-GEFWIN21100AB	GEFWIN21100AB	LivingSpecimen	1	live trapping	Myodes glareolus (Schreber	1780)	species	Animalia	Chordata	Mammalia	Rodentia	Cricetidae		2021-10-25	20211025	DE	Germany	Germany EastB2	52.395063	12.989588	WGS84	UP	Jasmin Firozpoor
20211025-GEFWIN21100AC	GEFWIN21100AC	LivingSpecimen	1	live trapping	Myodes glareolus (Schreber	1780)	species	Animalia	Chordata	Mammalia	Rodentia	Cricetidae		2021-10-25	20211025	DE	Germany	Germany EastB2	52.395063	12.989588	WGS84	UP	Jasmin Firozpoor
20211025-GEFWIN21100AD	GEFWIN21100AD	LivingSpecimen	1	live trapping	Apodemus flavicollis (Melchior	1834)	species	Animalia	Chordata	Mammalia	Rodentia	Muridae		2021-10-25	20211025	DE	Germany	Germany EastB1	52.397256	12.991057	WGS84	UP	Jasmin Firozpoor
20211025-GEFWIN21100AE	GEFWIN21100AE	LivingSpecimen	1	live trapping	Apodemus flavicollis (Melchior	1834)	species	Animalia	Chordata	Mammalia	Rodentia	Muridae		2021-10-25	20211025	DE	Germany	Germany EastB1	52.397256	12.991057	WGS84	UP	Jasmin Firozpoor
20211026-GEFWIN21100AF	GEFWIN21100AF	LivingSpecimen	1	live trapping	Apodemus flavicollis (Melchior	1834)	species	Animalia	Chordata	Mammalia	Rodentia	Muridae	female	2021-10-26	20211026	DE	Germany	Germany EastB2	52.395063	12.989588	WGS84	UP	Jasmin Firozpoor
20211026-GEFWIN21100AG	GEFWIN21100AG	LivingSpecimen	1	live trapping	Apodemus flavicollis (Melchior	1834)	species	Animalia	Chordata	Mammalia	Rodentia	Muridae	female	2021-10-26	20211026	DE	Germany	Germany EastB2	52.395063	12.989588	WGS84	UP	Jasmin Firozpoor
20220530-GEFWIN2205001	GEFWIN2205001	PreservedSpecimen	1	live trapping	Apodemus flavicollis (Melchior	1834)	species	Animalia	Chordata	Mammalia	Rodentia	Muridae	male	2022-05-30	20220530	DE	Germany	Germany EastB2	52.395063	12.989588	WGS84	UP	Jasmin Firozpoor
20220516-GEFWIN2205002	GEFWIN2205002	LivingSpecimen	1	live trapping	Apodemus flavicollis (Melchior	1834)	species	Animalia	Chordata	Mammalia	Rodentia	Muridae	female	2022-05-16	20220516	DE	Germany	Germany EastB2	52.395063	12.989588	WGS84	UP	Jasmin Firozpoor
20220525-GEFWIN2205002	GEFWIN2205002	PreservedSpecimen	1	live trapping	Apodemus flavicollis (Melchior	1834)	species	Animalia	Chordata	Mammalia	Rodentia	Muridae	female	2022-05-25	20220525	DE	Germany	Germany EastB2	52.395063	12.989588	WGS84	UP	Jasmin Firozpoor
20220516-GEFWIN2205003	GEFWIN2205003	LivingSpecimen	1	live trapping	Myodes glareolus (Schreber	1780)	species	Animalia	Chordata	Mammalia	Rodentia	Cricetidae	male	2022-05-16	20220516	DE	Germany	Germany EastB2	52.395063	12.989588	WGS84	UP	Jasmin Firozpoor
20220518-GEFWIN2205003	GEFWIN2205003	LivingSpecimen	1	live trapping	Myodes glareolus (Schreber	1780)	species	Animalia	Chordata	Mammalia	Rodentia	Cricetidae	male	2022-05-18	20220518	DE	Germany	Germany EastB2	52.395063	12.989588	WGS84	UP	Jasmin Firozpoor
20220520-GEFWIN2205003	GEFWIN2205003	LivingSpecimen	1	live trapping	Myodes glareolus (Schreber	1780)	species	Animalia	Chordata	Mammalia	Rodentia	Cricetidae	male	2022-05-20	20220520	DE	Germany	Germany EastB2	52.395063	12.989588	WGS84	UP	Jasmin Firozpoor
20220523-GEFWIN2205003	GEFWIN2205003	PreservedSpecimen	1	live trapping	Myodes glareolus (Schreber	1780)	species	Animalia	Chordata	Mammalia	Rodentia	Cricetidae	male	2022-05-23	20220523	DE	Germany	Germany EastB2	52.395063	12.989588	WGS84	UP	Jasmin Firozpoor
20220523-GEFWIN2205004	GEFWIN2205004	PreservedSpecimen	1	live trapping	Apodemus flavicollis (Melchior	1834)	species	Animalia	Chordata	Mammalia	Rodentia	Muridae	female	2022-05-23	20220523	DE	Germany	Germany EastB2	52.395063	12.989588	WGS84	UP	Jasmin Firozpoor
20220518-GEFWIN2205005	GEFWIN2205005	LivingSpecimen	1	live trapping	Apodemus flavicollis (Melchior	1834)	species	Animalia	Chordata	Mammalia	Rodentia	Muridae	male	2022-05-18	20220518	DE	Germany	Germany EastB2	52.395063	12.989588	WGS84	UP	Jasmin Firozpoor
20220523-GEFWIN2205005	GEFWIN2205005	PreservedSpecimen	1	live trapping	Apodemus flavicollis (Melchior	1834)	species	Animalia	Chordata	Mammalia	Rodentia	Muridae	male	2022-05-23	20220523	DE	Germany	Germany EastB2	52.395063	12.989588	WGS84	UP	Jasmin Firozpoor
20220518-GEFWIN2205006	GEFWIN2205006	LivingSpecimen	1	live trapping	Apodemus flavicollis (Melchior	1834)	species	Animalia	Chordata	Mammalia	Rodentia	Muridae	male	2022-05-18	20220518	DE	Germany	Germany EastB1	52.397256	12.991057	WGS84	UP	Jasmin Firozpoor
20220523-GEFWIN2205006	GEFWIN2205006	PreservedSpecimen	1	live trapping	Apodemus flavicollis (Melchior	1834)	species	Animalia	Chordata	Mammalia	Rodentia	Muridae	male	2022-05-23	20220523	DE	Germany	Germany EastB1	52.397256	12.991057	WGS84	UP	Jasmin Firozpoor
20220516-GEFWIN2205007	GEFWIN2205007	LivingSpecimen	1	live trapping	Myodes glareolus (Schreber	1780)	species	Animalia	Chordata	Mammalia	Rodentia	Cricetidae	male	2022-05-16	20220516	DE	Germany	Germany EastB1	52.397256	12.991057	WGS84	UP	Jasmin Firozpoor
20220517-GEFWIN2205007	GEFWIN2205007	LivingSpecimen	1	live trapping	Myodes glareolus (Schreber	1780)	species	Animalia	Chordata	Mammalia	Rodentia	Cricetidae	male	2022-05-17	20220517	DE	Germany	Germany EastB1	52.397256	12.991057	WGS84	UP	Jasmin Firozpoor
20220518-GEFWIN2205007	GEFWIN2205007	LivingSpecimen	1	live trapping	Myodes glareolus (Schreber	1780)	species	Animalia	Chordata	Mammalia	Rodentia	Cricetidae	male	2022-05-18	20220518	DE	Germany	Germany EastB1	52.397256	12.991057	WGS84	UP	Jasmin Firozpoor
20220519-GEFWIN2205007	GEFWIN2205007	LivingSpecimen	1	live trapping	Myodes glareolus (Schreber	1780)	species	Animalia	Chordata	Mammalia	Rodentia	Cricetidae	male	2022-05-19	20220519	DE	Germany	Germany EastB1	52.397256	12.991057	WGS84	UP	Jasmin Firozpoor
20220520-GEFWIN2205007	GEFWIN2205007	LivingSpecimen	1	live trapping	Myodes glareolus (Schreber	1780)	species	Animalia	Chordata	Mammalia	Rodentia	Cricetidae	male	2022-05-20	20220520	DE	Germany	Germany EastB1	52.397256	12.991057	WGS84	UP	Jasmin Firozpoor
20220523-GEFWIN2205007	GEFWIN2205007	PreservedSpecimen	1	live trapping	Myodes glareolus (Schreber	1780)	species	Animalia	Chordata	Mammalia	Rodentia	Cricetidae	male	2022-05-23	20220523	DE	Germany	Germany EastB1	52.397256	12.991057	WGS84	UP	Jasmin Firozpoor
20220523-GEFWIN2205008	GEFWIN2205008	PreservedSpecimen	1	live trapping	Apodemus flavicollis (Melchior	1834)	species	Animalia	Chordata	Mammalia	Rodentia	Muridae	female	2022-05-23	20220523	DE	Germany	Germany EastB1	52.397256	12.991057	WGS84	UP	Jasmin Firozpoor
20220523-GEFWIN2205009	GEFWIN2205009	PreservedSpecimen	1	live trapping	Apodemus flavicollis (Melchior	1834)	species	Animalia	Chordata	Mammalia	Rodentia	Muridae	male	2022-05-23	20220523	DE	Germany	Germany EastB1	52.397256	12.991057	WGS84	UP	Jasmin Firozpoor
20220516-GEFWIN220500A	GEFWIN220500A	LivingSpecimen	1	live trapping	Myodes glareolus (Schreber	1780)	species	Animalia	Chordata	Mammalia	Rodentia	Cricetidae		2022-05-16	20220516	DE	Germany	Germany EastB2	52.395063	12.989588	WGS84	UP	Jasmin Firozpoor
20220516-GEFWIN220500B	GEFWIN220500B	LivingSpecimen	1	live trapping	Microtus arvalis (Pallas	1778)	species	Animalia	Chordata	Mammalia	Rodentia	Cricetidae	male	2022-05-16	20220516	DE	Germany	Germany EastB2	52.395063	12.989588	WGS84	UP	Jasmin Firozpoor
20220516-GEFWIN220500C	GEFWIN220500C	LivingSpecimen	1	live trapping	Microtus arvalis (Pallas	1778)	species	Animalia	Chordata	Mammalia	Rodentia	Cricetidae	male	2022-05-16	20220516	DE	Germany	Germany EastB2	52.395063	12.989588	WGS84	UP	Jasmin Firozpoor
20220516-GEFWIN220500D	GEFWIN220500D	LivingSpecimen	1	live trapping	Microtus arvalis (Pallas	1778)	species	Animalia	Chordata	Mammalia	Rodentia	Cricetidae	male	2022-05-16	20220516	DE	Germany	Germany EastB2	52.395063	12.989588	WGS84	UP	Jasmin Firozpoor
20220516-GEFWIN220500E	GEFWIN220500E	LivingSpecimen	1	live trapping	Apodemus flavicollis (Melchior	1834)	species	Animalia	Chordata	Mammalia	Rodentia	Muridae		2022-05-16	20220516	DE	Germany	Germany EastB2	52.395063	12.989588	WGS84	UP	Jasmin Firozpoor
20220516-GEFWIN220500F	GEFWIN220500F	LivingSpecimen	1	live trapping	Apodemus flavicollis (Melchior	1834)	species	Animalia	Chordata	Mammalia	Rodentia	Muridae	male	2022-05-16	20220516	DE	Germany	Germany EastB2	52.395063	12.989588	WGS84	UP	Jasmin Firozpoor
20220518-GEFWIN220500F	GEFWIN220500F	LivingSpecimen	1	live trapping	Apodemus flavicollis (Melchior	1834)	species	Animalia	Chordata	Mammalia	Rodentia	Muridae	male	2022-05-18	20220518	DE	Germany	Germany EastB2	52.395063	12.989588	WGS84	UP	Jasmin Firozpoor
20220516-GEFWIN220500G	GEFWIN220500G	LivingSpecimen	1	live trapping	Myodes glareolus (Schreber	1780)	species	Animalia	Chordata	Mammalia	Rodentia	Cricetidae		2022-05-16	20220516	DE	Germany	Germany EastB2	52.395063	12.989588	WGS84	UP	Jasmin Firozpoor
20220516-GEFWIN220500H	GEFWIN220500H	LivingSpecimen	1	live trapping	Apodemus flavicollis (Melchior	1834)	species	Animalia	Chordata	Mammalia	Rodentia	Muridae	male	2022-05-16	20220516	DE	Germany	Germany EastB2	52.395063	12.989588	WGS84	UP	Jasmin Firozpoor
20220516-GEFWIN220500I	GEFWIN220500I	LivingSpecimen	1	live trapping	Apodemus flavicollis (Melchior	1834)	species	Animalia	Chordata	Mammalia	Rodentia	Muridae	male	2022-05-16	20220516	DE	Germany	Germany EastB2	52.395063	12.989588	WGS84	UP	Jasmin Firozpoor
20220517-GEFWIN220500I	GEFWIN220500I	LivingSpecimen	1	live trapping	Apodemus flavicollis (Melchior	1834)	species	Animalia	Chordata	Mammalia	Rodentia	Muridae	male	2022-05-17	20220517	DE	Germany	Germany EastB2	52.395063	12.989588	WGS84	UP	Jasmin Firozpoor
20220518-GEFWIN220500I	GEFWIN220500I	LivingSpecimen	1	live trapping	Apodemus flavicollis (Melchior	1834)	species	Animalia	Chordata	Mammalia	Rodentia	Muridae	male	2022-05-18	20220518	DE	Germany	Germany EastB2	52.395063	12.989588	WGS84	UP	Jasmin Firozpoor
20220516-GEFWIN220500J	GEFWIN220500J	LivingSpecimen	1	live trapping	Apodemus flavicollis (Melchior	1834)	species	Animalia	Chordata	Mammalia	Rodentia	Muridae	female	2022-05-16	20220516	DE	Germany	Germany EastB1	52.397256	12.991057	WGS84	UP	Jasmin Firozpoor
20220517-GEFWIN220500J	GEFWIN220500J	LivingSpecimen	1	live trapping	Apodemus flavicollis (Melchior	1834)	species	Animalia	Chordata	Mammalia	Rodentia	Muridae	female	2022-05-17	20220517	DE	Germany	Germany EastB1	52.397256	12.991057	WGS84	UP	Jasmin Firozpoor
20220516-GEFWIN220500K	GEFWIN220500K	LivingSpecimen	1	live trapping	Apodemus flavicollis (Melchior	1834)	species	Animalia	Chordata	Mammalia	Rodentia	Muridae		2022-05-16	20220516	DE	Germany	Germany EastB1	52.397256	12.991057	WGS84	UP	Jasmin Firozpoor
20220516-GEFWIN220500L	GEFWIN220500L	LivingSpecimen	1	live trapping	Myodes glareolus (Schreber	1780)	species	Animalia	Chordata	Mammalia	Rodentia	Cricetidae		2022-05-16	20220516	DE	Germany	Germany EastB1	52.397256	12.991057	WGS84	UP	Jasmin Firozpoor
20220516-GEFWIN220500M	GEFWIN220500M	LivingSpecimen	1	live trapping	Myodes glareolus (Schreber	1780)	species	Animalia	Chordata	Mammalia	Rodentia	Cricetidae		2022-05-16	20220516	DE	Germany	Germany EastB1	52.397256	12.991057	WGS84	UP	Jasmin Firozpoor
20220516-GEFWIN220500N	GEFWIN220500N	LivingSpecimen	1	live trapping	Apodemus flavicollis (Melchior	1834)	species	Animalia	Chordata	Mammalia	Rodentia	Muridae	male	2022-05-16	20220516	DE	Germany	Germany EastB1	52.397256	12.991057	WGS84	UP	Jasmin Firozpoor
20220517-GEFWIN220500O	GEFWIN220500O	LivingSpecimen	1	live trapping	Myodes glareolus (Schreber	1780)	species	Animalia	Chordata	Mammalia	Rodentia	Cricetidae	male	2022-05-17	20220517	DE	Germany	Germany EastB2	52.395063	12.989588	WGS84	UP	Jasmin Firozpoor
20220520-GEFWIN220500O	GEFWIN220500O	LivingSpecimen	1	live trapping	Myodes glareolus (Schreber	1780)	species	Animalia	Chordata	Mammalia	Rodentia	Cricetidae	male	2022-05-20	20220520	DE	Germany	Germany EastB2	52.395063	12.989588	WGS84	UP	Jasmin Firozpoor
20220517-GEFWIN220500P	GEFWIN220500P	LivingSpecimen	1	live trapping	Myodes glareolus (Schreber	1780)	species	Animalia	Chordata	Mammalia	Rodentia	Cricetidae		2022-05-17	20220517	DE	Germany	Germany EastB2	52.395063	12.989588	WGS84	UP	Jasmin Firozpoor
20220517-GEFWIN220500Q	GEFWIN220500Q	LivingSpecimen	1	live trapping	Apodemus flavicollis (Melchior	1834)	species	Animalia	Chordata	Mammalia	Rodentia	Muridae	female	2022-05-17	20220517	DE	Germany	Germany EastB1	52.397256	12.991057	WGS84	UP	Jasmin Firozpoor
20220517-GEFWIN220500R	GEFWIN220500R	LivingSpecimen	1	live trapping	Apodemus flavicollis (Melchior	1834)	species	Animalia	Chordata	Mammalia	Rodentia	Muridae		2022-05-17	20220517	DE	Germany	Germany EastB1	52.397256	12.991057	WGS84	UP	Jasmin Firozpoor
20220517-GEFWIN220500S	GEFWIN220500S	LivingSpecimen	1	live trapping	Myodes glareolus (Schreber	1780)	species	Animalia	Chordata	Mammalia	Rodentia	Cricetidae		2022-05-17	20220517	DE	Germany	Germany EastB1	52.397256	12.991057	WGS84	UP	Jasmin Firozpoor
20220517-GEFWIN220500T	GEFWIN220500T	LivingSpecimen	1	live trapping	Apodemus flavicollis (Melchior	1834)	species	Animalia	Chordata	Mammalia	Rodentia	Muridae	male	2022-05-17	20220517	DE	Germany	Germany EastB1	52.397256	12.991057	WGS84	UP	Jasmin Firozpoor
20220517-GEFWIN220500U	GEFWIN220500U	LivingSpecimen	1	live trapping	Apodemus flavicollis (Melchior	1834)	species	Animalia	Chordata	Mammalia	Rodentia	Muridae		2022-05-17	20220517	DE	Germany	Germany EastB1	52.397256	12.991057	WGS84	UP	Jasmin Firozpoor
20220517-GEFWIN220500V	GEFWIN220500V	LivingSpecimen	1	live trapping	Myodes glareolus (Schreber	1780)	species	Animalia	Chordata	Mammalia	Rodentia	Cricetidae		2022-05-17	20220517	DE	Germany	Germany EastB1	52.397256	12.991057	WGS84	UP	Jasmin Firozpoor
20220517-GEFWIN220500W	GEFWIN220500W	LivingSpecimen	1	live trapping	Apodemus flavicollis (Melchior	1834)	species	Animalia	Chordata	Mammalia	Rodentia	Muridae	male	2022-05-17	20220517	DE	Germany	Germany EastB1	52.397256	12.991057	WGS84	UP	Jasmin Firozpoor
20220519-GEFWIN220500W	GEFWIN220500W	LivingSpecimen	1	live trapping	Apodemus flavicollis (Melchior	1834)	species	Animalia	Chordata	Mammalia	Rodentia	Muridae	male	2022-05-19	20220519	DE	Germany	Germany EastB1	52.397256	12.991057	WGS84	UP	Jasmin Firozpoor
20220518-GEFWIN220500X	GEFWIN220500X	LivingSpecimen	1	live trapping	Myodes glareolus (Schreber	1780)	species	Animalia	Chordata	Mammalia	Rodentia	Cricetidae		2022-05-18	20220518	DE	Germany	Germany EastB2	52.395063	12.989588	WGS84	UP	Jasmin Firozpoor
20220518-GEFWIN220500Y	GEFWIN220500Y	LivingSpecimen	1	live trapping	Myodes glareolus (Schreber	1780)	species	Animalia	Chordata	Mammalia	Rodentia	Cricetidae		2022-05-18	20220518	DE	Germany	Germany EastB2	52.395063	12.989588	WGS84	UP	Jasmin Firozpoor
20220518-GEFWIN220500Z	GEFWIN220500Z	LivingSpecimen	1	live trapping	Apodemus flavicollis (Melchior	1834)	species	Animalia	Chordata	Mammalia	Rodentia	Muridae	male	2022-05-18	20220518	DE	Germany	Germany EastB2	52.395063	12.989588	WGS84	UP	Jasmin Firozpoor
20220519-GEFWIN2205010	GEFWIN2205010	LivingSpecimen	1	live trapping	Myodes glareolus (Schreber	1780)	species	Animalia	Chordata	Mammalia	Rodentia	Cricetidae	male	2022-05-19	20220519	DE	Germany	Germany EastB1	52.397256	12.991057	WGS84	UP	Jasmin Firozpoor
20220523-GEFWIN2205010	GEFWIN2205010	PreservedSpecimen	1	live trapping	Myodes glareolus (Schreber	1780)	species	Animalia	Chordata	Mammalia	Rodentia	Cricetidae	male	2022-05-23	20220523	DE	Germany	Germany EastB1	52.397256	12.991057	WGS84	UP	Jasmin Firozpoor
20220523-GEFWIN2205011	GEFWIN2205011	PreservedSpecimen	1	live trapping	Myodes glareolus (Schreber	1780)	species	Animalia	Chordata	Mammalia	Rodentia	Cricetidae	male	2022-05-23	20220523	DE	Germany	Germany EastB1	52.397256	12.991057	WGS84	UP	Jasmin Firozpoor
20220519-GEFWIN2205012	GEFWIN2205012	LivingSpecimen	1	live trapping	Apodemus flavicollis (Melchior	1834)	species	Animalia	Chordata	Mammalia	Rodentia	Muridae	female	2022-05-19	20220519	DE	Germany	Germany EastB1	52.397256	12.991057	WGS84	UP	Jasmin Firozpoor
20220523-GEFWIN2205012	GEFWIN2205012	PreservedSpecimen	1	live trapping	Apodemus flavicollis (Melchior	1834)	species	Animalia	Chordata	Mammalia	Rodentia	Muridae	female	2022-05-23	20220523	DE	Germany	Germany EastB1	52.397256	12.991057	WGS84	UP	Jasmin Firozpoor
20220517-GEFWIN2205013	GEFWIN2205013	LivingSpecimen	1	live trapping	Apodemus flavicollis (Melchior	1834)	species	Animalia	Chordata	Mammalia	Rodentia	Muridae	male	2022-05-17	20220517	DE	Germany	Germany EastB1	52.397256	12.991057	WGS84	UP	Jasmin Firozpoor
20220523-GEFWIN2205013	GEFWIN2205013	PreservedSpecimen	1	live trapping	Apodemus flavicollis (Melchior	1834)	species	Animalia	Chordata	Mammalia	Rodentia	Muridae	male	2022-05-23	20220523	DE	Germany	Germany EastB1	52.397256	12.991057	WGS84	UP	Jasmin Firozpoor
20220516-GEFWIN2205014	GEFWIN2205014	LivingSpecimen	1	live trapping	Apodemus flavicollis (Melchior	1834)	species	Animalia	Chordata	Mammalia	Rodentia	Muridae	female	2022-05-16	20220516	DE	Germany	Germany EastB1	52.397256	12.991057	WGS84	UP	Jasmin Firozpoor
20220523-GEFWIN2205014	GEFWIN2205014	PreservedSpecimen	1	live trapping	Apodemus flavicollis (Melchior	1834)	species	Animalia	Chordata	Mammalia	Rodentia	Muridae	female	2022-05-23	20220523	DE	Germany	Germany EastB1	52.397256	12.991057	WGS84	UP	Jasmin Firozpoor
20220523-GEFWIN2205015	GEFWIN2205015	PreservedSpecimen	1	live trapping	Myodes glareolus (Schreber	1780)	species	Animalia	Chordata	Mammalia	Rodentia	Cricetidae	male	2022-05-23	20220523	DE	Germany	Germany EastB1	52.397256	12.991057	WGS84	UP	Jasmin Firozpoor
20220524-GEFWIN2205016	GEFWIN2205016	PreservedSpecimen	1	live trapping	Apodemus flavicollis (Melchior	1834)	species	Animalia	Chordata	Mammalia	Rodentia	Muridae	male	2022-05-24	20220524	DE	Germany	Germany EastB1	52.397256	12.991057	WGS84	UP	Jasmin Firozpoor
20220517-GEFWIN2205017	GEFWIN2205017	LivingSpecimen	1	live trapping	Myodes glareolus (Schreber	1780)	species	Animalia	Chordata	Mammalia	Rodentia	Cricetidae	male	2022-05-17	20220517	DE	Germany	Germany EastB1	52.397256	12.991057	WGS84	UP	Jasmin Firozpoor
20220520-GEFWIN2205017	GEFWIN2205017	LivingSpecimen	1	live trapping	Myodes glareolus (Schreber	1780)	species	Animalia	Chordata	Mammalia	Rodentia	Cricetidae	male	2022-05-20	20220520	DE	Germany	Germany EastB1	52.397256	12.991057	WGS84	UP	Jasmin Firozpoor
20220524-GEFWIN2205017	GEFWIN2205017	PreservedSpecimen	1	live trapping	Myodes glareolus (Schreber	1780)	species	Animalia	Chordata	Mammalia	Rodentia	Cricetidae	male	2022-05-24	20220524	DE	Germany	Germany EastB1	52.397256	12.991057	WGS84	UP	Jasmin Firozpoor
20220524-GEFWIN2205018	GEFWIN2205018	PreservedSpecimen	1	live trapping	Myodes glareolus (Schreber	1780)	species	Animalia	Chordata	Mammalia	Rodentia	Cricetidae	male	2022-05-24	20220524	DE	Germany	Germany EastB1	52.397256	12.991057	WGS84	UP	Jasmin Firozpoor
20220517-GEFWIN2205019	GEFWIN2205019	LivingSpecimen	1	live trapping	Apodemus flavicollis (Melchior	1834)	species	Animalia	Chordata	Mammalia	Rodentia	Muridae	female	2022-05-17	20220517	DE	Germany	Germany EastB2	52.395063	12.989588	WGS84	UP	Jasmin Firozpoor
20220518-GEFWIN2205019	GEFWIN2205019	LivingSpecimen	1	live trapping	Apodemus flavicollis (Melchior	1834)	species	Animalia	Chordata	Mammalia	Rodentia	Muridae	female	2022-05-18	20220518	DE	Germany	Germany EastB2	52.395063	12.989588	WGS84	UP	Jasmin Firozpoor
20220520-GEFWIN2205019	GEFWIN2205019	LivingSpecimen	1	live trapping	Apodemus flavicollis (Melchior	1834)	species	Animalia	Chordata	Mammalia	Rodentia	Muridae	female	2022-05-20	20220520	DE	Germany	Germany EastB2	52.395063	12.989588	WGS84	UP	Jasmin Firozpoor
20220524-GEFWIN2205019	GEFWIN2205019	PreservedSpecimen	1	live trapping	Apodemus flavicollis (Melchior	1834)	species	Animalia	Chordata	Mammalia	Rodentia	Muridae	female	2022-05-24	20220524	DE	Germany	Germany EastB2	52.395063	12.989588	WGS84	UP	Jasmin Firozpoor
20220524-GEFWIN2205020	GEFWIN2205020	PreservedSpecimen	1	live trapping	Apodemus flavicollis (Melchior	1834)	species	Animalia	Chordata	Mammalia	Rodentia	Muridae	male	2022-05-24	20220524	DE	Germany	Germany EastB1	52.397256	12.991057	WGS84	UP	Jasmin Firozpoor
20220516-GEFWIN2205021	GEFWIN2205021	LivingSpecimen	1	live trapping	Apodemus agrarius (Pallas	1771)	species	Animalia	Chordata	Mammalia	Rodentia	Muridae	male	2022-05-16	20220516	DE	Germany	Germany EastB1	52.397256	12.991057	WGS84	UP	Jasmin Firozpoor
20220518-GEFWIN2205021	GEFWIN2205021	LivingSpecimen	1	live trapping	Apodemus agrarius (Pallas	1771)	species	Animalia	Chordata	Mammalia	Rodentia	Muridae	male	2022-05-18	20220518	DE	Germany	Germany EastB1	52.397256	12.991057	WGS84	UP	Jasmin Firozpoor
20220524-GEFWIN2205021	GEFWIN2205021	PreservedSpecimen	1	live trapping	Apodemus agrarius (Pallas	1771)	species	Animalia	Chordata	Mammalia	Rodentia	Muridae	male	2022-05-24	20220524	DE	Germany	Germany EastB1	52.397256	12.991057	WGS84	UP	Jasmin Firozpoor
20220524-GEFWIN2205022	GEFWIN2205022	PreservedSpecimen	1	live trapping	Myodes glareolus (Schreber	1780)	species	Animalia	Chordata	Mammalia	Rodentia	Cricetidae	male	2022-05-24	20220524	DE	Germany	Germany EastB1	52.397256	12.991057	WGS84	UP	Jasmin Firozpoor
20220516-GEFWIN2205023	GEFWIN2205023	LivingSpecimen	1	live trapping	Myodes glareolus (Schreber	1780)	species	Animalia	Chordata	Mammalia	Rodentia	Cricetidae	female	2022-05-16	20220516	DE	Germany	Germany EastB1	52.397256	12.991057	WGS84	UP	Jasmin Firozpoor
20220517-GEFWIN2205023	GEFWIN2205023	LivingSpecimen	1	live trapping	Myodes glareolus (Schreber	1780)	species	Animalia	Chordata	Mammalia	Rodentia	Cricetidae	female	2022-05-17	20220517	DE	Germany	Germany EastB1	52.397256	12.991057	WGS84	UP	Jasmin Firozpoor
20220519-GEFWIN2205023	GEFWIN2205023	LivingSpecimen	1	live trapping	Myodes glareolus (Schreber	1780)	species	Animalia	Chordata	Mammalia	Rodentia	Cricetidae	female	2022-05-19	20220519	DE	Germany	Germany EastB1	52.397256	12.991057	WGS84	UP	Jasmin Firozpoor
20220520-GEFWIN2205023	GEFWIN2205023	LivingSpecimen	1	live trapping	Myodes glareolus (Schreber	1780)	species	Animalia	Chordata	Mammalia	Rodentia	Cricetidae	female	2022-05-20	20220520	DE	Germany	Germany EastB1	52.397256	12.991057	WGS84	UP	Jasmin Firozpoor
20220525-GEFWIN2205023	GEFWIN2205023	PreservedSpecimen	1	live trapping	Myodes glareolus (Schreber	1780)	species	Animalia	Chordata	Mammalia	Rodentia	Cricetidae	female	2022-05-25	20220525	DE	Germany	Germany EastB1	52.397256	12.991057	WGS84	UP	Jasmin Firozpoor
20220530-GEFWIN2205024	GEFWIN2205024	PreservedSpecimen	1	live trapping	Myodes glareolus (Schreber	1780)	species	Animalia	Chordata	Mammalia	Rodentia	Cricetidae	male	2022-05-30	20220525	DE	Germany	Germany EastB2	52.395063	12.989588	WGS84	UP	Jasmin Firozpoor
20220530-GEFWIN2205025	GEFWIN2205025	PreservedSpecimen	1	live trapping	Myodes glareolus (Schreber	1780)	species	Animalia	Chordata	Mammalia	Rodentia	Cricetidae	female	2022-05-30	20220530	DE	Germany	Germany EastB2	52.395063	12.989588	WGS84	UP	Jasmin Firozpoor
20220530-GEFWIN2205026	GEFWIN2205026	PreservedSpecimen	1	live trapping	Apodemus flavicollis (Melchior	1834)	species	Animalia	Chordata	Mammalia	Rodentia	Muridae	male	2022-05-30	20220530	DE	Germany	Germany EastB2	52.395063	12.989588	WGS84	UP	Jasmin Firozpoor
20220530-GEFWIN2205027	GEFWIN2205027	PreservedSpecimen	1	live trapping	Apodemus flavicollis (Melchior	1834)	species	Animalia	Chordata	Mammalia	Rodentia	Muridae	male	2022-05-30	20220530	DE	Germany	Germany EastB1	52.397256	12.991057	WGS84	UP	Jasmin Firozpoor
20220517-GEFWIN2205028	GEFWIN2205028	LivingSpecimen	1	live trapping	Myodes glareolus (Schreber	1780)	species	Animalia	Chordata	Mammalia	Rodentia	Cricetidae	male	2022-05-17	20220517	DE	Germany	Germany EastB1	52.397256	12.991057	WGS84	UP	Jasmin Firozpoor
20220519-GEFWIN2205028	GEFWIN2205028	LivingSpecimen	1	live trapping	Myodes glareolus (Schreber	1780)	species	Animalia	Chordata	Mammalia	Rodentia	Cricetidae	male	2022-05-19	20220519	DE	Germany	Germany EastB1	52.397256	12.991057	WGS84	UP	Jasmin Firozpoor
20220530-GEFWIN2205028	GEFWIN2205028	PreservedSpecimen	1	live trapping	Myodes glareolus (Schreber	1780)	species	Animalia	Chordata	Mammalia	Rodentia	Cricetidae	male	2022-05-30	20220530	DE	Germany	Germany EastB1	52.397256	12.991057	WGS84	UP	Jasmin Firozpoor
20220516-GEFWIN2205029	GEFWIN2205029	LivingSpecimen	1	live trapping	Myodes glareolus (Schreber	1780)	species	Animalia	Chordata	Mammalia	Rodentia	Cricetidae	male	2022-05-16	20220516	DE	Germany	Germany EastB1	52.397256	12.991057	WGS84	UP	Jasmin Firozpoor
20220530-GEFWIN2205029	GEFWIN2205029	PreservedSpecimen	1	live trapping	Myodes glareolus (Schreber	1780)	species	Animalia	Chordata	Mammalia	Rodentia	Cricetidae	male	2022-05-30	20220530	DE	Germany	Germany EastB1	52.397256	12.991057	WGS84	UP	Jasmin Firozpoor
20220530-GEFWIN2205030	GEFWIN2205030	PreservedSpecimen	1	live trapping	Apodemus agrarius (Pallas	1771)	species	Animalia	Chordata	Mammalia	Rodentia	Muridae	male	2022-05-30	20220530	DE	Germany	Germany EastB1	52.397256	12.991057	WGS84	UP	Jasmin Firozpoor
20220530-GEFWIN2205031	GEFWIN2205031	PreservedSpecimen	1	live trapping	Apodemus flavicollis (Melchior	1834)	species	Animalia	Chordata	Mammalia	Rodentia	Muridae	male	2022-05-30	20220530	DE	Germany	Germany EastB1	52.397256	12.991057	WGS84	UP	Jasmin Firozpoor
20220530-GEFWIN2205032	GEFWIN2205032	PreservedSpecimen	1	live trapping	Myodes glareolus (Schreber	1780)	species	Animalia	Chordata	Mammalia	Rodentia	Cricetidae	male	2022-05-30	20220530	DE	Germany	Germany EastB1	52.397256	12.991057	WGS84	UP	Jasmin Firozpoor
20220530-GEFWIN2205033	GEFWIN2205033	PreservedSpecimen	1	live trapping	Myodes glareolus (Schreber	1780)	species	Animalia	Chordata	Mammalia	Rodentia	Cricetidae	female	2022-05-30	20220530	DE	Germany	Germany EastB1	52.397256	12.991057	WGS84	UP	Jasmin Firozpoor
20220530-GEFWIN2205034	GEFWIN2205034	PreservedSpecimen	1	live trapping	Myodes glareolus (Schreber	1780)	species	Animalia	Chordata	Mammalia	Rodentia	Cricetidae	male	2022-05-30	20220530	DE	Germany	Germany EastB1	52.397256	12.991057	WGS84	UP	Jasmin Firozpoor
20220530-GEFWIN2205035	GEFWIN2205035	PreservedSpecimen	1	live trapping	Apodemus flavicollis (Melchior	1834)	species	Animalia	Chordata	Mammalia	Rodentia	Muridae	male	2022-05-30	20220530	DE	Germany	Germany EastB2	52.395063	12.989588	WGS84	UP	Jasmin Firozpoor
20220531-GEFWIN2205036	GEFWIN2205036	PreservedSpecimen	1	live trapping	Myodes glareolus (Schreber	1780)	species	Animalia	Chordata	Mammalia	Rodentia	Cricetidae	male	2022-05-31	20220531	DE	Germany	Germany EastB1	52.397256	12.991057	WGS84	UP	Jasmin Firozpoor
20220531-GEFWIN2205037	GEFWIN2205037	PreservedSpecimen	1	live trapping	Myodes glareolus (Schreber	1780)	species	Animalia	Chordata	Mammalia	Rodentia	Cricetidae	male	2022-05-31	20220531	DE	Germany	Germany EastB1	52.397256	12.991057	WGS84	UP	Jasmin Firozpoor
20220517-GEFWIN2205038	GEFWIN2205038	LivingSpecimen	1	live trapping	Myodes glareolus (Schreber	1780)	species	Animalia	Chordata	Mammalia	Rodentia	Cricetidae	male	2022-05-17	20220517	DE	Germany	Germany EastB1	52.397256	12.991057	WGS84	UP	Jasmin Firozpoor
20220518-GEFWIN2205038	GEFWIN2205038	LivingSpecimen	1	live trapping	Myodes glareolus (Schreber	1780)	species	Animalia	Chordata	Mammalia	Rodentia	Cricetidae	male	2022-05-18	20220518	DE	Germany	Germany EastB1	52.397256	12.991057	WGS84	UP	Jasmin Firozpoor
20220519-GEFWIN2205038	GEFWIN2205038	LivingSpecimen	1	live trapping	Myodes glareolus (Schreber	1780)	species	Animalia	Chordata	Mammalia	Rodentia	Cricetidae	male	2022-05-19	20220519	DE	Germany	Germany EastB1	52.397256	12.991057	WGS84	UP	Jasmin Firozpoor
20220531-GEFWIN2205038	GEFWIN2205038	PreservedSpecimen	1	live trapping	Myodes glareolus (Schreber	1780)	species	Animalia	Chordata	Mammalia	Rodentia	Cricetidae	male	2022-05-31	20220531	DE	Germany	Germany EastB1	52.397256	12.991057	WGS84	UP	Jasmin Firozpoor
20220531-GEFWIN2205039	GEFWIN2205039	PreservedSpecimen	1	live trapping	Apodemus agrarius (Pallas	1771)	species	Animalia	Chordata	Mammalia	Rodentia	Muridae	female	2022-05-31	20220531	DE	Germany	Germany EastB1	52.397256	12.991057	WGS84	UP	Jasmin Firozpoor
20220531-GEFWIN2205040	GEFWIN2205040	PreservedSpecimen	1	live trapping	Myodes glareolus (Schreber	1780)	species	Animalia	Chordata	Mammalia	Rodentia	Cricetidae	female	2022-05-31	20220531	DE	Germany	Germany EastB2	52.395063	12.989588	WGS84	UP	Jasmin Firozpoor
20220516-GEFWIN2205041	GEFWIN2205041	LivingSpecimen	1	live trapping	Apodemus flavicollis (Melchior	1834)	species	Animalia	Chordata	Mammalia	Rodentia	Muridae	female	2022-05-16	20220516	DE	Germany	Germany EastB2	52.395063	12.989588	WGS84	UP	Jasmin Firozpoor
20220531-GEFWIN2205041	GEFWIN2205041	PreservedSpecimen	1	live trapping	Apodemus flavicollis (Melchior	1834)	species	Animalia	Chordata	Mammalia	Rodentia	Muridae	female	2022-05-31	20220531	DE	Germany	Germany EastB2	52.395063	12.989588	WGS84	UP	Jasmin Firozpoor
20220518-GEFWIN22050AA	GEFWIN22050AA	LivingSpecimen	1	live trapping	Apodemus flavicollis (Melchior	1834)	species	Animalia	Chordata	Mammalia	Rodentia	Muridae	female	2022-05-18	20220518	DE	Germany	Germany EastB2	52.395063	12.989588	WGS84	UP	Jasmin Firozpoor
20220518-GEFWIN22050AB	GEFWIN22050AB	LivingSpecimen	1	live trapping	Apodemus flavicollis (Melchior	1834)	species	Animalia	Chordata	Mammalia	Rodentia	Muridae	female	2022-05-18	20220518	DE	Germany	Germany EastB2	52.395063	12.989588	WGS84	UP	Jasmin Firozpoor
20220519-GEFWIN22050AB	GEFWIN22050AB	LivingSpecimen	1	live trapping	Apodemus flavicollis (Melchior	1834)	species	Animalia	Chordata	Mammalia	Rodentia	Muridae	female	2022-05-19	20220519	DE	Germany	Germany EastB2	52.395063	12.989588	WGS84	UP	Jasmin Firozpoor
20220518-GEFWIN22050AC	GEFWIN22050AC	LivingSpecimen	1	live trapping	Apodemus flavicollis (Melchior	1834)	species	Animalia	Chordata	Mammalia	Rodentia	Muridae	female	2022-05-18	20220518	DE	Germany	Germany EastB1	52.397256	12.991057	WGS84	UP	Jasmin Firozpoor
20220518-GEFWIN22050AD	GEFWIN22050AD	LivingSpecimen	1	live trapping	Myodes glareolus (Schreber	1780)	species	Animalia	Chordata	Mammalia	Rodentia	Cricetidae		2022-05-18	20220518	DE	Germany	Germany EastB1	52.397256	12.991057	WGS84	UP	Jasmin Firozpoor
20220518-GEFWIN22050AE	GEFWIN22050AE	LivingSpecimen	1	live trapping	Myodes glareolus (Schreber	1780)	species	Animalia	Chordata	Mammalia	Rodentia	Cricetidae		2022-05-18	20220518	DE	Germany	Germany EastB1	52.397256	12.991057	WGS84	UP	Jasmin Firozpoor
20220518-GEFWIN22050AF	GEFWIN22050AF	LivingSpecimen	1	live trapping	Apodemus flavicollis (Melchior	1834)	species	Animalia	Chordata	Mammalia	Rodentia	Muridae	male	2022-05-18	20220518	DE	Germany	Germany EastB1	52.397256	12.991057	WGS84	UP	Jasmin Firozpoor
20220518-GEFWIN22050AG	GEFWIN22050AG	LivingSpecimen	1	live trapping	Apodemus flavicollis (Melchior	1834)	species	Animalia	Chordata	Mammalia	Rodentia	Muridae	female	2022-05-18	20220518	DE	Germany	Germany EastB1	52.397256	12.991057	WGS84	UP	Jasmin Firozpoor
20220519-GEFWIN22050AH	GEFWIN22050AH	LivingSpecimen	1	live trapping	Myodes glareolus (Schreber	1780)	species	Animalia	Chordata	Mammalia	Rodentia	Cricetidae		2022-05-19	20220519	DE	Germany	Germany EastB2	52.395063	12.989588	WGS84	UP	Jasmin Firozpoor
20220519-GEFWIN22050AI	GEFWIN22050AI	LivingSpecimen	1	live trapping	Myodes glareolus (Schreber	1780)	species	Animalia	Chordata	Mammalia	Rodentia	Cricetidae		2022-05-19	20220519	DE	Germany	Germany EastB2	52.395063	12.989588	WGS84	UP	Jasmin Firozpoor
20220519-GEFWIN22050AJ	GEFWIN22050AJ	LivingSpecimen	1	live trapping	Myodes glareolus (Schreber	1780)	species	Animalia	Chordata	Mammalia	Rodentia	Cricetidae		2022-05-19	20220519	DE	Germany	Germany EastB1	52.397256	12.991057	WGS84	UP	Jasmin Firozpoor
20220519-GEFWIN22050AK	GEFWIN22050AK	LivingSpecimen	1	live trapping	Myodes glareolus (Schreber	1780)	species	Animalia	Chordata	Mammalia	Rodentia	Cricetidae		2022-05-19	20220519	DE	Germany	Germany EastB1	52.397256	12.991057	WGS84	UP	Jasmin Firozpoor
20220520-GEFWIN22050AL	GEFWIN22050AL	LivingSpecimen	1	live trapping	Microtus arvalis (Pallas	1778)	species	Animalia	Chordata	Mammalia	Rodentia	Cricetidae		2022-05-20	20220520	DE	Germany	Germany EastB2	52.395063	12.989588	WGS84	UP	Jasmin Firozpoor
20220520-GEFWIN22050AM	GEFWIN22050AM	LivingSpecimen	1	live trapping	Myodes glareolus (Schreber	1780)	species	Animalia	Chordata	Mammalia	Rodentia	Cricetidae	male	2022-05-20	20220520	DE	Germany	Germany EastB1	52.397256	12.991057	WGS84	UP	Jasmin Firozpoor
20220520-GEFWIN22050AN	GEFWIN22050AN	LivingSpecimen	1	live trapping	Myodes glareolus (Schreber	1780)	species	Animalia	Chordata	Mammalia	Rodentia	Cricetidae		2022-05-20	20220520	DE	Germany	Germany EastB1	52.397256	12.991057	WGS84	UP	Jasmin Firozpoor
20220520-GEFWIN22050AO	GEFWIN22050AO	LivingSpecimen	1	live trapping	Apodemus flavicollis (Melchior	1834)	species	Animalia	Chordata	Mammalia	Rodentia	Muridae	male	2022-05-20	20220520	DE	Germany	Germany EastB1	52.397256	12.991057	WGS84	UP	Jasmin Firozpoor
20220523-GEFWIN22050AP	GEFWIN22050AP	LivingSpecimen	1	live trapping	Microtus arvalis (Pallas	1778)	species	Animalia	Chordata	Mammalia	Rodentia	Cricetidae		2022-05-23	20220523	DE	Germany	Germany EastB2	52.395063	12.989588	WGS84	UP	Jasmin Firozpoor
20220523-GEFWIN22050AQ	GEFWIN22050AQ	LivingSpecimen	1	live trapping	Myodes glareolus (Schreber	1780)	species	Animalia	Chordata	Mammalia	Rodentia	Cricetidae		2022-05-23	20220523	DE	Germany	Germany EastB2	52.395063	12.989588	WGS84	UP	Jasmin Firozpoor
20220523-GEFWIN22050AR	GEFWIN22050AR	LivingSpecimen	1	live trapping	Myodes glareolus (Schreber	1780)	species	Animalia	Chordata	Mammalia	Rodentia	Cricetidae		2022-05-23	20220523	DE	Germany	Germany EastB2	52.395063	12.989588	WGS84	UP	Jasmin Firozpoor
20220523-GEFWIN22050AS	GEFWIN22050AS	LivingSpecimen	1	live trapping	Myodes glareolus (Schreber	1780)	species	Animalia	Chordata	Mammalia	Rodentia	Cricetidae		2022-05-23	20220523	DE	Germany	Germany EastB2	52.395063	12.989588	WGS84	UP	Jasmin Firozpoor
20220523-GEFWIN22050AT	GEFWIN22050AT	LivingSpecimen	1	live trapping	Myodes glareolus (Schreber	1780)	species	Animalia	Chordata	Mammalia	Rodentia	Cricetidae		2022-05-23	20220523	DE	Germany	Germany EastB1	52.397256	12.991057	WGS84	UP	Jasmin Firozpoor
20220523-GEFWIN22050AU	GEFWIN22050AU	LivingSpecimen	1	live trapping	Myodes glareolus (Schreber	1780)	species	Animalia	Chordata	Mammalia	Rodentia	Cricetidae		2022-05-23	20220523	DE	Germany	Germany EastB1	52.397256	12.991057	WGS84	UP	Jasmin Firozpoor
20220524-GEFWIN22050AV	GEFWIN22050AV	LivingSpecimen	1	live trapping	Myodes glareolus (Schreber	1780)	species	Animalia	Chordata	Mammalia	Rodentia	Cricetidae		2022-05-24	20220524	DE	Germany	Germany EastB2	52.395063	12.989588	WGS84	UP	Jasmin Firozpoor
20220525-GEFWIN22050AW	GEFWIN22050AW	LivingSpecimen	1	live trapping	Microtus arvalis (Pallas	1778)	species	Animalia	Chordata	Mammalia	Rodentia	Cricetidae		2022-05-25	20220525	DE	Germany	Germany EastB2	52.395063	12.989588	WGS84	UP	Jasmin Firozpoor
20220530-GEFWIN22050AX	GEFWIN22050AX	LivingSpecimen	1	live trapping	Apodemus flavicollis (Melchior	1834)	species	Animalia	Chordata	Mammalia	Rodentia	Muridae		2022-05-30	20220530	DE	Germany	Germany EastB2	52.395063	12.989588	WGS84	UP	Jasmin Firozpoor
20220530-GEFWIN22050AY	GEFWIN22050AY	LivingSpecimen	1	live trapping	Myodes glareolus (Schreber	1780)	species	Animalia	Chordata	Mammalia	Rodentia	Cricetidae		2022-05-30	20220530	DE	Germany	Germany EastB1	52.397256	12.991057	WGS84	UP	Jasmin Firozpoor
20220530-GEFWIN22050AZ	GEFWIN22050AZ	LivingSpecimen	1	live trapping	Apodemus agrarius (Pallas	1771)	species	Animalia	Chordata	Mammalia	Rodentia	Muridae		2022-05-30	20220530	DE	Germany	Germany EastB1	52.397256	12.991057	WGS84	UP	Jasmin Firozpoor
20220531-GEFWIN22050BA	GEFWIN22050BA	LivingSpecimen	1	live trapping	Apodemus agrarius (Pallas	1771)	species	Animalia	Chordata	Mammalia	Rodentia	Muridae		2022-05-31	20220531	DE	Germany	Germany EastB1	52.397256	12.991057	WGS84	UP	Jasmin Firozpoor
20220531-GEFWIN22050BB	GEFWIN22050BB	LivingSpecimen	1	live trapping	Myodes glareolus (Schreber	1780)	species	Animalia	Chordata	Mammalia	Rodentia	Cricetidae		2022-05-31	20220531	DE	Germany	Germany EastB1	52.397256	12.991057	WGS84	UP	Jasmin Firozpoor
20220531-GEFWIN22050BC	GEFWIN22050BC	LivingSpecimen	1	live trapping	Myodes glareolus (Schreber	1780)	species	Animalia	Chordata	Mammalia	Rodentia	Cricetidae		2022-05-31	20220531	DE	Germany	Germany EastB1	52.397256	12.991057	WGS84	UP	Jasmin Firozpoor
20210525-GEPBG2105001	GEPBG2105001	PreservedSpecimen	1	live trapping	Apodemus agrarius (Pallas	1771)	species	Animalia	Chordata	Mammalia	Rodentia	Muridae	male	2021-05-25	20210525	DE	Germany	Germany EastA3	52.407071	13.022085	WGS84	UP	Jasmin Firozpoor
20210525-GEPBG2105002	GEPBG2105002	PreservedSpecimen	1	live trapping	Apodemus flavicollis (Melchior	1834)	species	Animalia	Chordata	Mammalia	Rodentia	Muridae	female	2021-05-25	20210525	DE	Germany	Germany EastA3	52.407071	13.022085	WGS84	UP	Jasmin Firozpoor
20210525-GEPBG2105003	GEPBG2105003	PreservedSpecimen	1	live trapping	Myodes glareolus (Schreber	1780)	species	Animalia	Chordata	Mammalia	Rodentia	Cricetidae	male	2021-05-25	20210525	DE	Germany	Germany EastA3	52.407071	13.022085	WGS84	UP	Jasmin Firozpoor
20210525-GEPBG2105004	GEPBG2105004	PreservedSpecimen	1	live trapping	Apodemus flavicollis (Melchior	1834)	species	Animalia	Chordata	Mammalia	Rodentia	Muridae	female	2021-05-25	20210525	DE	Germany	Germany EastA2	52.404945	13.025734	WGS84	UP	Jasmin Firozpoor
20210525-GEPBG2105005	GEPBG2105005	PreservedSpecimen	1	live trapping	Myodes glareolus (Schreber	1780)	species	Animalia	Chordata	Mammalia	Rodentia	Cricetidae	female	2021-05-25	20210525	DE	Germany	Germany EastA2	52.404945	13.025734	WGS84	UP	Jasmin Firozpoor
20210525-GEPBG2105006	GEPBG2105006	PreservedSpecimen	1	live trapping	Apodemus flavicollis (Melchior	1834)	species	Animalia	Chordata	Mammalia	Rodentia	Muridae	female	2021-05-25	20210525	DE	Germany	Germany EastA2	52.404945	13.025734	WGS84	UP	Jasmin Firozpoor
20210525-GEPBG2105007	GEPBG2105007	PreservedSpecimen	1	live trapping	Apodemus agrarius (Pallas	1771)	species	Animalia	Chordata	Mammalia	Rodentia	Muridae	male	2021-05-25	20210525	DE	Germany	Germany EastA2	52.404945	13.025734	WGS84	UP	Jasmin Firozpoor
20210525-GEPBG2105008	GEPBG2105008	PreservedSpecimen	1	live trapping	Apodemus agrarius (Pallas	1771)	species	Animalia	Chordata	Mammalia	Rodentia	Muridae	male	2021-05-25	20210525	DE	Germany	Germany EastA1	52.403557	13.027861	WGS84	UP	Jasmin Firozpoor
20210526-GEPBG2105009	GEPBG2105009	PreservedSpecimen	1	live trapping	Myodes glareolus (Schreber	1780)	species	Animalia	Chordata	Mammalia	Rodentia	Cricetidae	male	2021-05-26	20210526	DE	Germany	Germany EastA2	52.404945	13.025734	WGS84	UP	Jasmin Firozpoor
20210525-GEPBG210500A	GEPBG210500A	LivingSpecimen	1	live trapping	Myodes glareolus (Schreber	1780)	species	Animalia	Chordata	Mammalia	Rodentia	Cricetidae		2021-05-25	20210525	DE	Germany	Germany EastA3	52.407071	13.022085	WGS84	UP	Jasmin Firozpoor
20210525-GEPBG210500B	GEPBG210500B	LivingSpecimen	1	live trapping	Myodes glareolus (Schreber	1780)	species	Animalia	Chordata	Mammalia	Rodentia	Cricetidae		2021-05-25	20210525	DE	Germany	Germany EastA3	52.407071	13.022085	WGS84	UP	Jasmin Firozpoor
20210525-GEPBG210500C	GEPBG210500C	LivingSpecimen	1	live trapping	Myodes glareolus (Schreber	1780)	species	Animalia	Chordata	Mammalia	Rodentia	Cricetidae		2021-05-25	20210525	DE	Germany	Germany EastA3	52.407071	13.022085	WGS84	UP	Jasmin Firozpoor
20210525-GEPBG210500D	GEPBG210500D	LivingSpecimen	1	live trapping	Apodemus agrarius (Pallas	1771)	species	Animalia	Chordata	Mammalia	Rodentia	Muridae		2021-05-25	20210525	DE	Germany	Germany EastA3	52.407071	13.022085	WGS84	UP	Jasmin Firozpoor
20210525-GEPBG210500E	GEPBG210500E	LivingSpecimen	1	live trapping	Apodemus agrarius (Pallas	1771)	species	Animalia	Chordata	Mammalia	Rodentia	Muridae		2021-05-25	20210525	DE	Germany	Germany EastA3	52.407071	13.022085	WGS84	UP	Jasmin Firozpoor
20210525-GEPBG210500F	GEPBG210500F	LivingSpecimen	1	live trapping	Apodemus flavicollis (Melchior	1834)	species	Animalia	Chordata	Mammalia	Rodentia	Muridae		2021-05-25	20210525	DE	Germany	Germany EastA3	52.407071	13.022085	WGS84	UP	Jasmin Firozpoor
20210525-GEPBG210500G	GEPBG210500G	LivingSpecimen	1	live trapping	Myodes glareolus (Schreber	1780)	species	Animalia	Chordata	Mammalia	Rodentia	Cricetidae		2021-05-25	20210525	DE	Germany	Germany EastA3	52.407071	13.022085	WGS84	UP	Jasmin Firozpoor
20210525-GEPBG210500H	GEPBG210500H	LivingSpecimen	1	live trapping	Myodes glareolus (Schreber	1780)	species	Animalia	Chordata	Mammalia	Rodentia	Cricetidae		2021-05-25	20210525	DE	Germany	Germany EastA3	52.407071	13.022085	WGS84	UP	Jasmin Firozpoor
20210525-GEPBG210500I	GEPBG210500I	LivingSpecimen	1	live trapping	Apodemus flavicollis (Melchior	1834)	species	Animalia	Chordata	Mammalia	Rodentia	Muridae		2021-05-25	20210525	DE	Germany	Germany EastA3	52.407071	13.022085	WGS84	UP	Jasmin Firozpoor
20210525-GEPBG210500J	GEPBG210500J	LivingSpecimen	1	live trapping	Apodemus flavicollis (Melchior	1834)	species	Animalia	Chordata	Mammalia	Rodentia	Muridae		2021-05-25	20210525	DE	Germany	Germany EastA3	52.407071	13.022085	WGS84	UP	Jasmin Firozpoor
20210525-GEPBG210500K	GEPBG210500K	LivingSpecimen	1	live trapping	Myodes glareolus (Schreber	1780)	species	Animalia	Chordata	Mammalia	Rodentia	Cricetidae		2021-05-25	20210525	DE	Germany	Germany EastA3	52.407071	13.022085	WGS84	UP	Jasmin Firozpoor
20210525-GEPBG210500L	GEPBG210500L	LivingSpecimen	1	live trapping	Apodemus flavicollis (Melchior	1834)	species	Animalia	Chordata	Mammalia	Rodentia	Muridae		2021-05-25	20210525	DE	Germany	Germany EastA3	52.407071	13.022085	WGS84	UP	Jasmin Firozpoor
20210525-GEPBG210500M	GEPBG210500M	LivingSpecimen	1	live trapping	Apodemus flavicollis (Melchior	1834)	species	Animalia	Chordata	Mammalia	Rodentia	Muridae		2021-05-25	20210525	DE	Germany	Germany EastA1	52.403557	13.027861	WGS84	UP	Jasmin Firozpoor
20210525-GEPBG210500N	GEPBG210500N	LivingSpecimen	1	live trapping	Apodemus agrarius (Pallas	1771)	species	Animalia	Chordata	Mammalia	Rodentia	Muridae		2021-05-25	20210525	DE	Germany	Germany EastA1	52.403557	13.027861	WGS84	UP	Jasmin Firozpoor
20210525-GEPBG210500O	GEPBG210500O	LivingSpecimen	1	live trapping	Apodemus agrarius (Pallas	1771)	species	Animalia	Chordata	Mammalia	Rodentia	Muridae		2021-05-25	20210525	DE	Germany	Germany EastA1	52.403557	13.027861	WGS84	UP	Jasmin Firozpoor
20210525-GEPBG210500P	GEPBG210500P	LivingSpecimen	1	live trapping	Apodemus agrarius (Pallas	1771)	species	Animalia	Chordata	Mammalia	Rodentia	Muridae		2021-05-25	20210525	DE	Germany	Germany EastA1	52.403557	13.027861	WGS84	UP	Jasmin Firozpoor
20210525-GEPBG210500Q	GEPBG210500Q	LivingSpecimen	1	live trapping	Apodemus flavicollis (Melchior	1834)	species	Animalia	Chordata	Mammalia	Rodentia	Muridae		2021-05-25	20210525	DE	Germany	Germany EastA1	52.403557	13.027861	WGS84	UP	Jasmin Firozpoor
20210525-GEPBG210500R	GEPBG210500R	LivingSpecimen	1	live trapping	Apodemus agrarius (Pallas	1771)	species	Animalia	Chordata	Mammalia	Rodentia	Muridae		2021-05-25	20210525	DE	Germany	Germany EastA1	52.403557	13.027861	WGS84	UP	Jasmin Firozpoor
20210525-GEPBG210500S	GEPBG210500S	LivingSpecimen	1	live trapping	Apodemus agrarius (Pallas	1771)	species	Animalia	Chordata	Mammalia	Rodentia	Muridae		2021-05-25	20210525	DE	Germany	Germany EastA1	52.403557	13.027861	WGS84	UP	Jasmin Firozpoor
20210525-GEPBG210500T	GEPBG210500T	LivingSpecimen	1	live trapping	Apodemus agrarius (Pallas	1771)	species	Animalia	Chordata	Mammalia	Rodentia	Muridae		2021-05-25	20210525	DE	Germany	Germany EastA1	52.403557	13.027861	WGS84	UP	Jasmin Firozpoor
20210525-GEPBG210500U	GEPBG210500U	LivingSpecimen	1	live trapping	Apodemus agrarius (Pallas	1771)	species	Animalia	Chordata	Mammalia	Rodentia	Muridae		2021-05-25	20210525	DE	Germany	Germany EastA1	52.403557	13.027861	WGS84	UP	Jasmin Firozpoor
20210525-GEPBG210500V	GEPBG210500V	LivingSpecimen	1	live trapping	Apodemus agrarius (Pallas	1771)	species	Animalia	Chordata	Mammalia	Rodentia	Muridae		2021-05-25	20210525	DE	Germany	Germany EastA1	52.403557	13.027861	WGS84	UP	Jasmin Firozpoor
20210525-GEPBG210500W	GEPBG210500W	LivingSpecimen	1	live trapping	Apodemus flavicollis (Melchior	1834)	species	Animalia	Chordata	Mammalia	Rodentia	Muridae		2021-05-25	20210525	DE	Germany	Germany EastA1	52.403557	13.027861	WGS84	UP	Jasmin Firozpoor
20210525-GEPBG210500X	GEPBG210500X	LivingSpecimen	1	live trapping	Myodes glareolus (Schreber	1780)	species	Animalia	Chordata	Mammalia	Rodentia	Cricetidae		2021-05-25	20210525	DE	Germany	Germany EastA1	52.403557	13.027861	WGS84	UP	Jasmin Firozpoor
20210525-GEPBG210500Y	GEPBG210500Y	LivingSpecimen	1	live trapping	Apodemus agrarius (Pallas	1771)	species	Animalia	Chordata	Mammalia	Rodentia	Muridae		2021-05-25	20210525	DE	Germany	Germany EastA1	52.403557	13.027861	WGS84	UP	Jasmin Firozpoor
20210525-GEPBG210500Z	GEPBG210500Z	LivingSpecimen	1	live trapping	Apodemus agrarius (Pallas	1771)	species	Animalia	Chordata	Mammalia	Rodentia	Muridae		2021-05-25	20210525	DE	Germany	Germany EastA1	52.403557	13.027861	WGS84	UP	Jasmin Firozpoor
20210526-GEPBG2105010	GEPBG2105010	PreservedSpecimen	1	live trapping	Myodes glareolus (Schreber	1780)	species	Animalia	Chordata	Mammalia	Rodentia	Cricetidae	male	2021-05-26	20210526	DE	Germany	Germany EastA2	52.404945	13.025734	WGS84	UP	Jasmin Firozpoor
20210526-GEPBG2105011	GEPBG2105011	PreservedSpecimen	1	live trapping	Apodemus agrarius (Pallas	1771)	species	Animalia	Chordata	Mammalia	Rodentia	Muridae	female	2021-05-26	20210526	DE	Germany	Germany EastA1	52.403557	13.027861	WGS84	UP	Jasmin Firozpoor
20210526-GEPBG2105012	GEPBG2105012	PreservedSpecimen	1	live trapping	Apodemus agrarius (Pallas	1771)	species	Animalia	Chordata	Mammalia	Rodentia	Muridae	female	2021-05-26	20210526	DE	Germany	Germany EastA1	52.403557	13.027861	WGS84	UP	Jasmin Firozpoor
20210526-GEPBG2105013	GEPBG2105013	PreservedSpecimen	1	live trapping	Apodemus flavicollis (Melchior	1834)	species	Animalia	Chordata	Mammalia	Rodentia	Muridae	male	2021-05-26	20210526	DE	Germany	Germany EastA2	52.404945	13.025734	WGS84	UP	Jasmin Firozpoor
20210526-GEPBG2105014	GEPBG2105014	PreservedSpecimen	1	live trapping	Apodemus flavicollis (Melchior	1834)	species	Animalia	Chordata	Mammalia	Rodentia	Muridae	male	2021-05-26	20210526	DE	Germany	Germany EastA1	52.403557	13.027861	WGS84	UP	Jasmin Firozpoor
20210526-GEPBG2105015	GEPBG2105015	PreservedSpecimen	1	live trapping	Apodemus flavicollis (Melchior	1834)	species	Animalia	Chordata	Mammalia	Rodentia	Muridae	male	2021-05-26	20210526	DE	Germany	Germany EastA1	52.403557	13.027861	WGS84	UP	Jasmin Firozpoor
20210526-GEPBG2105016	GEPBG2105016	PreservedSpecimen	1	live trapping	Apodemus flavicollis (Melchior	1834)	species	Animalia	Chordata	Mammalia	Rodentia	Muridae	male	2021-05-26	20210526	DE	Germany	Germany EastA1	52.403557	13.027861	WGS84	UP	Jasmin Firozpoor
20210526-GEPBG2105017	GEPBG2105017	PreservedSpecimen	1	live trapping	Apodemus flavicollis (Melchior	1834)	species	Animalia	Chordata	Mammalia	Rodentia	Muridae	male	2021-05-26	20210526	DE	Germany	Germany EastA1	52.403557	13.027861	WGS84	UP	Jasmin Firozpoor
20210526-GEPBG2105018	GEPBG2105018	PreservedSpecimen	1	live trapping	Apodemus agrarius (Pallas	1771)	species	Animalia	Chordata	Mammalia	Rodentia	Muridae	male	2021-05-26	20210526	DE	Germany	Germany EastA1	52.403557	13.027861	WGS84	UP	Jasmin Firozpoor
20210526-GEPBG2105019	GEPBG2105019	PreservedSpecimen	1	live trapping	Myodes glareolus (Schreber	1780)	species	Animalia	Chordata	Mammalia	Rodentia	Cricetidae	male	2021-05-26	20210526	DE	Germany	Germany EastA3	52.407071	13.022085	WGS84	UP	Jasmin Firozpoor
20210526-GEPBG2105020	GEPBG2105020	PreservedSpecimen	1	live trapping	Myodes glareolus (Schreber	1780)	species	Animalia	Chordata	Mammalia	Rodentia	Cricetidae	male	2021-05-26	20210526	DE	Germany	Germany EastA3	52.407071	13.022085	WGS84	UP	Jasmin Firozpoor
20210526-GEPBG2105021	GEPBG2105021	PreservedSpecimen	1	live trapping	Myodes glareolus (Schreber	1780)	species	Animalia	Chordata	Mammalia	Rodentia	Cricetidae	male	2021-05-26	20210526	DE	Germany	Germany EastA3	52.407071	13.022085	WGS84	UP	Jasmin Firozpoor
20210526-GEPBG2105022	GEPBG2105022	PreservedSpecimen	1	live trapping	Myodes glareolus (Schreber	1780)	species	Animalia	Chordata	Mammalia	Rodentia	Cricetidae	female	2021-05-26	20210526	DE	Germany	Germany EastA2	52.404945	13.025734	WGS84	UP	Jasmin Firozpoor
20210526-GEPBG2105023	GEPBG2105023	PreservedSpecimen	1	live trapping	Apodemus agrarius (Pallas	1771)	species	Animalia	Chordata	Mammalia	Rodentia	Muridae	male	2021-05-26	20210526	DE	Germany	Germany EastA1	52.403557	13.027861	WGS84	UP	Jasmin Firozpoor
20210526-GEPBG2105024	GEPBG2105024	PreservedSpecimen	1	live trapping	Myodes glareolus (Schreber	1780)	species	Animalia	Chordata	Mammalia	Rodentia	Cricetidae	male	2021-05-26	20210526	DE	Germany	Germany EastA1	52.403557	13.027861	WGS84	UP	Jasmin Firozpoor
20210526-GEPBG2105025	GEPBG2105025	PreservedSpecimen	1	live trapping	Myodes glareolus (Schreber	1780)	species	Animalia	Chordata	Mammalia	Rodentia	Cricetidae	female	2021-05-26	20210526	DE	Germany	Germany EastA3	52.407071	13.022085	WGS84	UP	Jasmin Firozpoor
20210526-GEPBG2105026	GEPBG2105026	PreservedSpecimen	1	live trapping	Myodes glareolus (Schreber	1780)	species	Animalia	Chordata	Mammalia	Rodentia	Cricetidae	male	2021-05-26	20210526	DE	Germany	Germany EastA3	52.407071	13.022085	WGS84	UP	Jasmin Firozpoor
20210526-GEPBG2105027	GEPBG2105027	PreservedSpecimen	1	live trapping	Myodes glareolus (Schreber	1780)	species	Animalia	Chordata	Mammalia	Rodentia	Cricetidae	male	2021-05-26	20210526	DE	Germany	Germany EastA3	52.407071	13.022085	WGS84	UP	Jasmin Firozpoor
20210526-GEPBG2105028	GEPBG2105028	PreservedSpecimen	1	live trapping	Apodemus agrarius (Pallas	1771)	species	Animalia	Chordata	Mammalia	Rodentia	Muridae	female	2021-05-26	20210526	DE	Germany	Germany EastA1	52.403557	13.027861	WGS84	UP	Jasmin Firozpoor
20210526-GEPBG2105029	GEPBG2105029	PreservedSpecimen	1	live trapping	Apodemus agrarius (Pallas	1771)	species	Animalia	Chordata	Mammalia	Rodentia	Muridae	male	2021-05-26	20210526	DE	Germany	Germany EastA1	52.403557	13.027861	WGS84	UP	Jasmin Firozpoor
20210526-GEPBG2105030	GEPBG2105030	PreservedSpecimen	1	live trapping	Apodemus agrarius (Pallas	1771)	species	Animalia	Chordata	Mammalia	Rodentia	Muridae	male	2021-05-26	20210526	DE	Germany	Germany EastA3	52.407071	13.022085	WGS84	UP	Jasmin Firozpoor
20210526-GEPBG2105031	GEPBG2105031	PreservedSpecimen	1	live trapping	Apodemus agrarius (Pallas	1771)	species	Animalia	Chordata	Mammalia	Rodentia	Muridae	male	2021-05-26	20210526	DE	Germany	Germany EastA1	52.403557	13.027861	WGS84	UP	Jasmin Firozpoor
20210526-GEPBG2105032	GEPBG2105032	PreservedSpecimen	1	live trapping	Apodemus agrarius (Pallas	1771)	species	Animalia	Chordata	Mammalia	Rodentia	Muridae	male	2021-05-26	20210526	DE	Germany	Germany EastA3	52.407071	13.022085	WGS84	UP	Jasmin Firozpoor
20210526-GEPBG2105033	GEPBG2105033	PreservedSpecimen	1	live trapping	Apodemus agrarius (Pallas	1771)	species	Animalia	Chordata	Mammalia	Rodentia	Muridae	male	2021-05-26	20210526	DE	Germany	Germany EastA1	52.403557	13.027861	WGS84	UP	Jasmin Firozpoor
20210525-GEPBG21050AA	GEPBG21050AA	LivingSpecimen	1	live trapping	Apodemus flavicollis (Melchior	1834)	species	Animalia	Chordata	Mammalia	Rodentia	Muridae		2021-05-25	20210525	DE	Germany	Germany EastA1	52.403557	13.027861	WGS84	UP	Jasmin Firozpoor
20210525-GEPBG21050AB	GEPBG21050AB	LivingSpecimen	1	live trapping	Myodes glareolus (Schreber	1780)	species	Animalia	Chordata	Mammalia	Rodentia	Cricetidae		2021-05-25	20210525	DE	Germany	Germany EastA2	52.404945	13.025734	WGS84	UP	Jasmin Firozpoor
20210525-GEPBG21050AC	GEPBG21050AC	LivingSpecimen	1	live trapping	Myodes glareolus (Schreber	1780)	species	Animalia	Chordata	Mammalia	Rodentia	Cricetidae		2021-05-25	20210525	DE	Germany	Germany EastA2	52.404945	13.025734	WGS84	UP	Jasmin Firozpoor
20210525-GEPBG21050AD	GEPBG21050AD	LivingSpecimen	1	live trapping	Myodes glareolus (Schreber	1780)	species	Animalia	Chordata	Mammalia	Rodentia	Cricetidae		2021-05-25	20210525	DE	Germany	Germany EastA2	52.404945	13.025734	WGS84	UP	Jasmin Firozpoor
20210526-GEPBG21050AE	GEPBG21050AE	LivingSpecimen	1	live trapping	Apodemus agrarius (Pallas	1771)	species	Animalia	Chordata	Mammalia	Rodentia	Muridae	female	2021-05-26	20210526	DE	Germany	Germany EastA3	52.407071	13.022085	WGS84	UP	Jasmin Firozpoor
20210526-GEPBG21050AF	GEPBG21050AF	LivingSpecimen	1	live trapping	Apodemus flavicollis (Melchior	1834)	species	Animalia	Chordata	Mammalia	Rodentia	Muridae		2021-05-26	20210526	DE	Germany	Germany EastA3	52.407071	13.022085	WGS84	UP	Jasmin Firozpoor
20210526-GEPBG21050AG	GEPBG21050AG	LivingSpecimen	1	live trapping	Myodes glareolus (Schreber	1780)	species	Animalia	Chordata	Mammalia	Rodentia	Cricetidae	female	2021-05-26	20210526	DE	Germany	Germany EastA3	52.407071	13.022085	WGS84	UP	Jasmin Firozpoor
20210526-GEPBG21050AH	GEPBG21050AH	LivingSpecimen	1	live trapping	Apodemus agrarius (Pallas	1771)	species	Animalia	Chordata	Mammalia	Rodentia	Muridae	female	2021-05-26	20210526	DE	Germany	Germany EastA1	52.403557	13.027861	WGS84	UP	Jasmin Firozpoor
20210526-GEPBG21050AI	GEPBG21050AI	LivingSpecimen	1	live trapping	Apodemus agrarius (Pallas	1771)	species	Animalia	Chordata	Mammalia	Rodentia	Muridae		2021-05-26	20210526	DE	Germany	Germany EastA1	52.403557	13.027861	WGS84	UP	Jasmin Firozpoor
20210526-GEPBG21050AJ	GEPBG21050AJ	LivingSpecimen	1	live trapping	Apodemus agrarius (Pallas	1771)	species	Animalia	Chordata	Mammalia	Rodentia	Muridae		2021-05-26	20210526	DE	Germany	Germany EastA1	52.403557	13.027861	WGS84	UP	Jasmin Firozpoor
20210526-GEPBG21050AK	GEPBG21050AK	LivingSpecimen	1	live trapping	Apodemus agrarius (Pallas	1771)	species	Animalia	Chordata	Mammalia	Rodentia	Muridae		2021-05-26	20210526	DE	Germany	Germany EastA1	52.403557	13.027861	WGS84	UP	Jasmin Firozpoor
20210526-GEPBG21050AL	GEPBG21050AL	LivingSpecimen	1	live trapping	Apodemus agrarius (Pallas	1771)	species	Animalia	Chordata	Mammalia	Rodentia	Muridae		2021-05-26	20210526	DE	Germany	Germany EastA1	52.403557	13.027861	WGS84	UP	Jasmin Firozpoor
20210526-GEPBG21050AM	GEPBG21050AM	LivingSpecimen	1	live trapping	Apodemus agrarius (Pallas	1771)	species	Animalia	Chordata	Mammalia	Rodentia	Muridae		2021-05-26	20210526	DE	Germany	Germany EastA1	52.403557	13.027861	WGS84	UP	Jasmin Firozpoor
20210526-GEPBG21050AN	GEPBG21050AN	LivingSpecimen	1	live trapping	Apodemus flavicollis (Melchior	1834)	species	Animalia	Chordata	Mammalia	Rodentia	Muridae		2021-05-26	20210526	DE	Germany	Germany EastA1	52.403557	13.027861	WGS84	UP	Jasmin Firozpoor
20210526-GEPBG21050AO	GEPBG21050AO	LivingSpecimen	1	live trapping	Myodes glareolus (Schreber	1780)	species	Animalia	Chordata	Mammalia	Rodentia	Cricetidae	female	2021-05-26	20210526	DE	Germany	Germany EastA2	52.404945	13.025734	WGS84	UP	Jasmin Firozpoor
20210526-GEPBG21050AP	GEPBG21050AP	LivingSpecimen	1	live trapping	Apodemus flavicollis (Melchior	1834)	species	Animalia	Chordata	Mammalia	Rodentia	Muridae		2021-05-26	20210526	DE	Germany	Germany EastA2	52.404945	13.025734	WGS84	UP	Jasmin Firozpoor
20210525-GEPBG21050AQ	GEPBG21050AQ	LivingSpecimen	1	live trapping	Apodemus agrarius (Pallas	1771)	species	Animalia	Chordata	Mammalia	Rodentia	Muridae		2021-05-25	20210525	DE	Germany	Germany EastA3	52.407071	13.022085	WGS84	UP	Jasmin Firozpoor
20211006-GEPBGP2110001	GEPBGP2110001	LivingSpecimen	1	live trapping	Myodes glareolus (Schreber	1780)	species	Animalia	Chordata	Mammalia	Rodentia	Cricetidae	female	2021-10-06	20211006	DE	Germany	Germany EastA2	52.404945	13.025734	WGS84	UP	Jasmin Firozpoor
20211008-GEPBGP2110001	GEPBGP2110001	LivingSpecimen	1	live trapping	Myodes glareolus (Schreber	1780)	species	Animalia	Chordata	Mammalia	Rodentia	Cricetidae	female	2021-10-08	20211008	DE	Germany	Germany EastA2	52.404945	13.025734	WGS84	UP	Jasmin Firozpoor
20211011-GEPBGP2110001	GEPBGP2110001	PreservedSpecimen	1	live trapping	Myodes glareolus (Schreber	1780)	species	Animalia	Chordata	Mammalia	Rodentia	Cricetidae	female	2021-10-11	20211011	DE	Germany	Germany EastA2	52.404945	13.025734	WGS84	UP	Jasmin Firozpoor
20211008-GEPBGP2110002	GEPBGP2110002	LivingSpecimen	1	live trapping	Myodes glareolus (Schreber	1780)	species	Animalia	Chordata	Mammalia	Rodentia	Cricetidae	male	2021-10-08	20211008	DE	Germany	Germany EastA2	52.404945	13.025734	WGS84	UP	Jasmin Firozpoor
20211011-GEPBGP2110002	GEPBGP2110002	PreservedSpecimen	1	live trapping	Myodes glareolus (Schreber	1780)	species	Animalia	Chordata	Mammalia	Rodentia	Cricetidae	male	2021-10-11	20211011	DE	Germany	Germany EastA2	52.404945	13.025734	WGS84	UP	Jasmin Firozpoor
20211011-GEPBGP2110003	GEPBGP2110003	PreservedSpecimen	1	live trapping	Apodemus flavicollis (Melchior	1834)	species	Animalia	Chordata	Mammalia	Rodentia	Muridae	male	2021-10-11	20211011	DE	Germany	Germany EastA2	52.404945	13.025734	WGS84	UP	Jasmin Firozpoor
20211011-GEPBGP2110004	GEPBGP2110004	PreservedSpecimen	1	live trapping	Myodes glareolus (Schreber	1780)	species	Animalia	Chordata	Mammalia	Rodentia	Cricetidae	female	2021-10-11	20211011	DE	Germany	Germany EastA2	52.404945	13.025734	WGS84	UP	Jasmin Firozpoor
20211011-GEPBGP2110005	GEPBGP2110005	PreservedSpecimen	1	live trapping	Apodemus flavicollis (Melchior	1834)	species	Animalia	Chordata	Mammalia	Rodentia	Muridae	female	2021-10-11	20211011	DE	Germany	Germany EastA2	52.404945	13.025734	WGS84	UP	Jasmin Firozpoor
20211011-GEPBGP2110006	GEPBGP2110006	PreservedSpecimen	1	live trapping	Myodes glareolus (Schreber	1780)	species	Animalia	Chordata	Mammalia	Rodentia	Cricetidae	male	2021-10-11	20211011	DE	Germany	Germany EastA1	52.403557	13.027861	WGS84	UP	Jasmin Firozpoor
20211011-GEPBGP2110007	GEPBGP2110007	PreservedSpecimen	1	live trapping	Apodemus agrarius (Pallas	1771)	species	Animalia	Chordata	Mammalia	Rodentia	Muridae	male	2021-10-11	20211011	DE	Germany	Germany EastA1	52.403557	13.027861	WGS84	UP	Jasmin Firozpoor
20211011-GEPBGP2110008	GEPBGP2110008	PreservedSpecimen	1	live trapping	Apodemus agrarius (Pallas	1771)	species	Animalia	Chordata	Mammalia	Rodentia	Muridae	female	2021-10-11	20211011	DE	Germany	Germany EastA1	52.403557	13.027861	WGS84	UP	Jasmin Firozpoor
20211007-GEPBGP2110009	GEPBGP2110009	LivingSpecimen	1	live trapping	Myodes glareolus (Schreber	1780)	species	Animalia	Chordata	Mammalia	Rodentia	Cricetidae	female	2021-10-07	20211007	DE	Germany	Germany EastA1	52.403557	13.027861	WGS84	UP	Jasmin Firozpoor
20211012-GEPBGP2110009	GEPBGP2110009	PreservedSpecimen	1	live trapping	Myodes glareolus (Schreber	1780)	species	Animalia	Chordata	Mammalia	Rodentia	Cricetidae	female	2021-10-12	20211012	DE	Germany	Germany EastA1	52.403557	13.027861	WGS84	UP	Jasmin Firozpoor
20211004-GEPBGP211000A	GEPBGP211000A	LivingSpecimen	1	live trapping	Myodes glareolus (Schreber	1780)	species	Animalia	Chordata	Mammalia	Rodentia	Cricetidae	male	2021-10-04	20211004	DE	Germany	Germany EastA2	52.404945	13.025734	WGS84	UP	Jasmin Firozpoor
20211006-GEPBGP211000A	GEPBGP211000A	LivingSpecimen	1	live trapping	Myodes glareolus (Schreber	1780)	species	Animalia	Chordata	Mammalia	Rodentia	Cricetidae	male	2021-10-06	20211006	DE	Germany	Germany EastA2	52.404945	13.025734	WGS84	UP	Jasmin Firozpoor
20211004-GEPBGP211000B	GEPBGP211000B	LivingSpecimen	1	live trapping	Myodes glareolus (Schreber	1780)	species	Animalia	Chordata	Mammalia	Rodentia	Cricetidae	male	2021-10-04	20211004	DE	Germany	Germany EastA2	52.404945	13.025734	WGS84	UP	Jasmin Firozpoor
20211004-GEPBGP211000C	GEPBGP211000C	LivingSpecimen	1	live trapping	Myodes glareolus (Schreber	1780)	species	Animalia	Chordata	Mammalia	Rodentia	Cricetidae	female	2021-10-04	20211004	DE	Germany	Germany EastA2	52.404945	13.025734	WGS84	UP	Jasmin Firozpoor
20211004-GEPBGP211000D	GEPBGP211000D	LivingSpecimen	1	live trapping	Myodes glareolus (Schreber	1780)	species	Animalia	Chordata	Mammalia	Rodentia	Cricetidae	female	2021-10-04	20211004	DE	Germany	Germany EastA2	52.404945	13.025734	WGS84	UP	Jasmin Firozpoor
20211004-GEPBGP211000E	GEPBGP211000E	LivingSpecimen	1	live trapping	Apodemus agrarius (Pallas	1771)	species	Animalia	Chordata	Mammalia	Rodentia	Muridae	male	2021-10-04	20211004	DE	Germany	Germany EastA2	52.404945	13.025734	WGS84	UP	Jasmin Firozpoor
20211004-GEPBGP211000F	GEPBGP211000F	LivingSpecimen	1	live trapping	Myodes glareolus (Schreber	1780)	species	Animalia	Chordata	Mammalia	Rodentia	Cricetidae	female	2021-10-04	20211004	DE	Germany	Germany EastA1	52.403557	13.027861	WGS84	UP	Jasmin Firozpoor
20211004-GEPBGP211000G	GEPBGP211000G	LivingSpecimen	1	live trapping	Apodemus agrarius (Pallas	1771)	species	Animalia	Chordata	Mammalia	Rodentia	Muridae	male	2021-10-04	20211004	DE	Germany	Germany EastA1	52.403557	13.027861	WGS84	UP	Jasmin Firozpoor
20211004-GEPBGP211000H	GEPBGP211000H	LivingSpecimen	1	live trapping	Apodemus agrarius (Pallas	1771)	species	Animalia	Chordata	Mammalia	Rodentia	Muridae	male	2021-10-04	20211004	DE	Germany	Germany EastA1	52.403557	13.027861	WGS84	UP	Jasmin Firozpoor
20211007-GEPBGP211000H	GEPBGP211000H	LivingSpecimen	1	live trapping	Apodemus agrarius (Pallas	1771)	species	Animalia	Chordata	Mammalia	Rodentia	Muridae	male	2021-10-07	20211007	DE	Germany	Germany EastA1	52.403557	13.027861	WGS84	UP	Jasmin Firozpoor
20211004-GEPBGP211000I	GEPBGP211000I	LivingSpecimen	1	live trapping	Apodemus agrarius (Pallas	1771)	species	Animalia	Chordata	Mammalia	Rodentia	Muridae		2021-10-04	20211004	DE	Germany	Germany EastA1	52.403557	13.027861	WGS84	UP	Jasmin Firozpoor
20211008-GEPBGP211000I	GEPBGP211000I	LivingSpecimen	1	live trapping	Apodemus agrarius (Pallas	1771)	species	Animalia	Chordata	Mammalia	Rodentia	Muridae		2021-10-08	20211008	DE	Germany	Germany EastA1	52.403557	13.027861	WGS84	UP	Jasmin Firozpoor
20211006-GEPBGP211000J	GEPBGP211000J	LivingSpecimen	1	live trapping	Myodes glareolus (Schreber	1780)	species	Animalia	Chordata	Mammalia	Rodentia	Cricetidae	female	2021-10-06	20211006	DE	Germany	Germany EastA2	52.404945	13.025734	WGS84	UP	Jasmin Firozpoor
20211006-GEPBGP211000K	GEPBGP211000K	LivingSpecimen	1	live trapping	Myodes glareolus (Schreber	1780)	species	Animalia	Chordata	Mammalia	Rodentia	Cricetidae	female	2021-10-06	20211006	DE	Germany	Germany EastA2	52.404945	13.025734	WGS84	UP	Jasmin Firozpoor
20211007-GEPBGP211000K	GEPBGP211000K	LivingSpecimen	1	live trapping	Myodes glareolus (Schreber	1780)	species	Animalia	Chordata	Mammalia	Rodentia	Cricetidae	female	2021-10-07	20211007	DE	Germany	Germany EastA2	52.404945	13.025734	WGS84	UP	Jasmin Firozpoor
20211006-GEPBGP211000L	GEPBGP211000L	LivingSpecimen	1	live trapping	Myodes glareolus (Schreber	1780)	species	Animalia	Chordata	Mammalia	Rodentia	Cricetidae	female	2021-10-06	20211006	DE	Germany	Germany EastA2	52.404945	13.025734	WGS84	UP	Jasmin Firozpoor
20211006-GEPBGP211000M	GEPBGP211000M	LivingSpecimen	1	live trapping	Apodemus agrarius (Pallas	1771)	species	Animalia	Chordata	Mammalia	Rodentia	Muridae	male	2021-10-06	20211006	DE	Germany	Germany EastA2	52.404945	13.025734	WGS84	UP	Jasmin Firozpoor
20211008-GEPBGP211000M	GEPBGP211000M	LivingSpecimen	1	live trapping	Apodemus agrarius (Pallas	1771)	species	Animalia	Chordata	Mammalia	Rodentia	Muridae	male	2021-10-08	20211008	DE	Germany	Germany EastA2	52.404945	13.025734	WGS84	UP	Jasmin Firozpoor
20211006-GEPBGP211000N	GEPBGP211000N	LivingSpecimen	1	live trapping	Apodemus agrarius (Pallas	1771)	species	Animalia	Chordata	Mammalia	Rodentia	Muridae	male	2021-10-06	20211006	DE	Germany	Germany EastA3	52.407071	13.022085	WGS84	UP	Jasmin Firozpoor
20211006-GEPBGP211000O	GEPBGP211000O	LivingSpecimen	1	live trapping	Apodemus agrarius (Pallas	1771)	species	Animalia	Chordata	Mammalia	Rodentia	Muridae	male	2021-10-06	20211006	DE	Germany	Germany EastA3	52.407071	13.022085	WGS84	UP	Jasmin Firozpoor
20211006-GEPBGP211000P	GEPBGP211000P	LivingSpecimen	1	live trapping	Apodemus agrarius (Pallas	1771)	species	Animalia	Chordata	Mammalia	Rodentia	Muridae	male	2021-10-06	20211006	DE	Germany	Germany EastA3	52.407071	13.022085	WGS84	UP	Jasmin Firozpoor
20211006-GEPBGP211000Q	GEPBGP211000Q	LivingSpecimen	1	live trapping	Apodemus agrarius (Pallas	1771)	species	Animalia	Chordata	Mammalia	Rodentia	Muridae		2021-10-06	20211006	DE	Germany	Germany EastA3	52.407071	13.022085	WGS84	UP	Jasmin Firozpoor
20211006-GEPBGP211000R	GEPBGP211000R	LivingSpecimen	1	live trapping	Apodemus agrarius (Pallas	1771)	species	Animalia	Chordata	Mammalia	Rodentia	Muridae		2021-10-06	20211006	DE	Germany	Germany EastA3	52.407071	13.022085	WGS84	UP	Jasmin Firozpoor
20211007-GEPBGP211000S	GEPBGP211000S	LivingSpecimen	1	live trapping	Apodemus agrarius (Pallas	1771)	species	Animalia	Chordata	Mammalia	Rodentia	Muridae	male	2021-10-07	20211007	DE	Germany	Germany EastA3	52.407071	13.022085	WGS84	UP	Jasmin Firozpoor
20211007-GEPBGP211000T	GEPBGP211000T	LivingSpecimen	1	live trapping	Apodemus agrarius (Pallas	1771)	species	Animalia	Chordata	Mammalia	Rodentia	Muridae	male	2021-10-07	20211007	DE	Germany	Germany EastA2	52.404945	13.025734	WGS84	UP	Jasmin Firozpoor
20211007-GEPBGP211000U	GEPBGP211000U	LivingSpecimen	1	live trapping	Myodes glareolus (Schreber	1780)	species	Animalia	Chordata	Mammalia	Rodentia	Cricetidae	male	2021-10-07	20211007	DE	Germany	Germany EastA2	52.404945	13.025734	WGS84	UP	Jasmin Firozpoor
20211007-GEPBGP211000V	GEPBGP211000V	LivingSpecimen	1	live trapping	Myodes glareolus (Schreber	1780)	species	Animalia	Chordata	Mammalia	Rodentia	Cricetidae		2021-10-07	20211007	DE	Germany	Germany EastA2	52.404945	13.025734	WGS84	UP	Jasmin Firozpoor
20211007-GEPBGP211000W	GEPBGP211000W	LivingSpecimen	1	live trapping	Apodemus agrarius (Pallas	1771)	species	Animalia	Chordata	Mammalia	Rodentia	Muridae	female	2021-10-07	20211007	DE	Germany	Germany EastA1	52.403557	13.027861	WGS84	UP	Jasmin Firozpoor
20211007-GEPBGP211000X	GEPBGP211000X	LivingSpecimen	1	live trapping	Apodemus agrarius (Pallas	1771)	species	Animalia	Chordata	Mammalia	Rodentia	Muridae	female	2021-10-07	20211007	DE	Germany	Germany EastA1	52.403557	13.027861	WGS84	UP	Jasmin Firozpoor
20211008-GEPBGP211000X	GEPBGP211000X	LivingSpecimen	1	live trapping	Apodemus agrarius (Pallas	1771)	species	Animalia	Chordata	Mammalia	Rodentia	Muridae	female	2021-10-08	20211008	DE	Germany	Germany EastA1	52.403557	13.027861	WGS84	UP	Jasmin Firozpoor
20211007-GEPBGP211000Y	GEPBGP211000Y	LivingSpecimen	1	live trapping	Apodemus agrarius (Pallas	1771)	species	Animalia	Chordata	Mammalia	Rodentia	Muridae	male	2021-10-07	20211007	DE	Germany	Germany EastA1	52.403557	13.027861	WGS84	UP	Jasmin Firozpoor
20211007-GEPBGP211000Z	GEPBGP211000Z	LivingSpecimen	1	live trapping	Apodemus agrarius (Pallas	1771)	species	Animalia	Chordata	Mammalia	Rodentia	Muridae	male	2021-10-07	20211007	DE	Germany	Germany EastA1	52.403557	13.027861	WGS84	UP	Jasmin Firozpoor
20211012-GEPBGP2110010	GEPBGP2110010	PreservedSpecimen	1	live trapping	Apodemus agrarius (Pallas	1771)	species	Animalia	Chordata	Mammalia	Rodentia	Muridae	male	2021-10-12	20211012	DE	Germany	Germany EastA1	52.403557	13.027861	WGS84	UP	Jasmin Firozpoor
20211008-GEPBGP2110011	GEPBGP2110011	LivingSpecimen	1	live trapping	Apodemus agrarius (Pallas	1771)	species	Animalia	Chordata	Mammalia	Rodentia	Muridae	male	2021-10-08	20211008	DE	Germany	Germany EastA1	52.403557	13.027861	WGS84	UP	Jasmin Firozpoor
20211012-GEPBGP2110011	GEPBGP2110011	PreservedSpecimen	1	live trapping	Apodemus agrarius (Pallas	1771)	species	Animalia	Chordata	Mammalia	Rodentia	Muridae	male	2021-10-12	20211012	DE	Germany	Germany EastA1	52.403557	13.027861	WGS84	UP	Jasmin Firozpoor
20211012-GEPBGP2110012	GEPBGP2110012	PreservedSpecimen	1	live trapping	Apodemus agrarius (Pallas	1771)	species	Animalia	Chordata	Mammalia	Rodentia	Muridae	male	2021-10-12	20211012	DE	Germany	Germany EastA1	52.403557	13.027861	WGS84	UP	Jasmin Firozpoor
20211012-GEPBGP2110013	GEPBGP2110013	PreservedSpecimen	1	live trapping	Myodes glareolus (Schreber	1780)	species	Animalia	Chordata	Mammalia	Rodentia	Cricetidae	male	2021-10-12	20211012	DE	Germany	Germany EastA2	52.404945	13.025734	WGS84	UP	Jasmin Firozpoor
20211007-GEPBGP2110014	GEPBGP2110014	LivingSpecimen	1	live trapping	Myodes glareolus (Schreber	1780)	species	Animalia	Chordata	Mammalia	Rodentia	Cricetidae	female	2021-10-07	20211007	DE	Germany	Germany EastA2	52.404945	13.025734	WGS84	UP	Jasmin Firozpoor
20211012-GEPBGP2110014	GEPBGP2110014	PreservedSpecimen	1	live trapping	Myodes glareolus (Schreber	1780)	species	Animalia	Chordata	Mammalia	Rodentia	Cricetidae	female	2021-10-12	20211012	DE	Germany	Germany EastA2	52.404945	13.025734	WGS84	UP	Jasmin Firozpoor
20211012-GEPBGP2110015	GEPBGP2110015	PreservedSpecimen	1	live trapping	Apodemus agrarius (Pallas	1771)	species	Animalia	Chordata	Mammalia	Rodentia	Muridae	male	2021-10-12	20211012	DE	Germany	Germany EastA3	52.407071	13.022085	WGS84	UP	Jasmin Firozpoor
20211012-GEPBGP2110016	GEPBGP2110016	PreservedSpecimen	1	live trapping	Apodemus flavicollis (Melchior	1834)	species	Animalia	Chordata	Mammalia	Rodentia	Muridae	male	2021-10-12	20211012	DE	Germany	Germany EastA3	52.407071	13.022085	WGS84	UP	Jasmin Firozpoor
20211012-GEPBGP2110017	GEPBGP2110017	PreservedSpecimen	1	live trapping	Apodemus agrarius (Pallas	1771)	species	Animalia	Chordata	Mammalia	Rodentia	Muridae	female	2021-10-12	20211012	DE	Germany	Germany EastA3	52.407071	13.022085	WGS84	UP	Jasmin Firozpoor
20211007-GEPBGP2110018	GEPBGP2110018	LivingSpecimen	1	live trapping	Apodemus agrarius (Pallas	1771)	species	Animalia	Chordata	Mammalia	Rodentia	Muridae	male	2021-10-07	20211007	DE	Germany	Germany EastA3	52.407071	13.022085	WGS84	UP	Jasmin Firozpoor
20211008-GEPBGP2110018	GEPBGP2110018	LivingSpecimen	1	live trapping	Apodemus agrarius (Pallas	1771)	species	Animalia	Chordata	Mammalia	Rodentia	Muridae	male	2021-10-08	20211008	DE	Germany	Germany EastA3	52.407071	13.022085	WGS84	UP	Jasmin Firozpoor
20211012-GEPBGP2110018	GEPBGP2110018	PreservedSpecimen	1	live trapping	Apodemus agrarius (Pallas	1771)	species	Animalia	Chordata	Mammalia	Rodentia	Muridae	male	2021-10-12	20211012	DE	Germany	Germany EastA3	52.407071	13.022085	WGS84	UP	Jasmin Firozpoor
20211013-GEPBGP2110019	GEPBGP2110019	PreservedSpecimen	1	live trapping	Myodes glareolus (Schreber	1780)	species	Animalia	Chordata	Mammalia	Rodentia	Cricetidae	male	2021-10-13	20211013	DE	Germany	Germany EastA1	52.403557	13.027861	WGS84	UP	Jasmin Firozpoor
20211013-GEPBGP2110020	GEPBGP2110020	PreservedSpecimen	1	live trapping	Apodemus agrarius (Pallas	1771)	species	Animalia	Chordata	Mammalia	Rodentia	Muridae	female	2021-10-13	20211013	DE	Germany	Germany EastA1	52.403557	13.027861	WGS84	UP	Jasmin Firozpoor
20211013-GEPBGP2110021	GEPBGP2110021	PreservedSpecimen	1	live trapping	Apodemus agrarius (Pallas	1771)	species	Animalia	Chordata	Mammalia	Rodentia	Muridae	male	2021-10-13	20211013	DE	Germany	Germany EastA1	52.403557	13.027861	WGS84	UP	Jasmin Firozpoor
20211013-GEPBGP2110022	GEPBGP2110022	PreservedSpecimen	1	live trapping	Apodemus agrarius (Pallas	1771)	species	Animalia	Chordata	Mammalia	Rodentia	Muridae	female	2021-10-13	20211013	DE	Germany	Germany EastA1	52.403557	13.027861	WGS84	UP	Jasmin Firozpoor
20211013-GEPBGP2110023	GEPBGP2110023	PreservedSpecimen	1	live trapping	Apodemus agrarius (Pallas	1771)	species	Animalia	Chordata	Mammalia	Rodentia	Muridae	female	2021-10-13	20211013	DE	Germany	Germany EastA1	52.403557	13.027861	WGS84	UP	Jasmin Firozpoor
20211015-GEPBGP2110024	GEPBGP2110024	PreservedSpecimen	1	live trapping	Myodes glareolus (Schreber	1780)	species	Animalia	Chordata	Mammalia	Rodentia	Cricetidae	male	2021-10-15	20211015	DE	Germany	Germany EastA2	52.404945	13.025734	WGS84	UP	Jasmin Firozpoor
20211015-GEPBGP2110025	GEPBGP2110025	PreservedSpecimen	1	live trapping	Myodes glareolus (Schreber	1780)	species	Animalia	Chordata	Mammalia	Rodentia	Cricetidae	female	2021-10-15	20211015	DE	Germany	Germany EastA1	52.403557	13.027861	WGS84	UP	Jasmin Firozpoor
20211015-GEPBGP2110026	GEPBGP2110026	PreservedSpecimen	1	live trapping	Apodemus agrarius (Pallas	1771)	species	Animalia	Chordata	Mammalia	Rodentia	Muridae	male	2021-10-15	20211015	DE	Germany	Germany EastA1	52.403557	13.027861	WGS84	UP	Jasmin Firozpoor
20211015-GEPBGP2110027	GEPBGP2110027	PreservedSpecimen	1	live trapping	Apodemus agrarius (Pallas	1771)	species	Animalia	Chordata	Mammalia	Rodentia	Muridae	female	2021-10-15	20211015	DE	Germany	Germany EastA1	52.403557	13.027861	WGS84	UP	Jasmin Firozpoor
20211015-GEPBGP2110028	GEPBGP2110028	PreservedSpecimen	1	live trapping	Apodemus agrarius (Pallas	1771)	species	Animalia	Chordata	Mammalia	Rodentia	Muridae	male	2021-10-15	20211015	DE	Germany	Germany EastA1	52.403557	13.027861	WGS84	UP	Jasmin Firozpoor
20211015-GEPBGP2110029	GEPBGP2110029	PreservedSpecimen	1	live trapping	Apodemus agrarius (Pallas	1771)	species	Animalia	Chordata	Mammalia	Rodentia	Muridae	male	2021-10-15	20211015	DE	Germany	Germany EastA1	52.403557	13.027861	WGS84	UP	Jasmin Firozpoor
20211015-GEPBGP2110030	GEPBGP2110030	PreservedSpecimen	1	live trapping	Apodemus agrarius (Pallas	1771)	species	Animalia	Chordata	Mammalia	Rodentia	Muridae	male	2021-10-15	20211015	DE	Germany	Germany EastA3	52.407071	13.022085	WGS84	UP	Jasmin Firozpoor
20211007-GEPBGP21100AA	GEPBGP21100AA	LivingSpecimen	1	live trapping	Apodemus agrarius (Pallas	1771)	species	Animalia	Chordata	Mammalia	Rodentia	Muridae	male	2021-10-07	20211007	DE	Germany	Germany EastA3	52.407071	13.022085	WGS84	UP	Jasmin Firozpoor
20211008-GEPBGP21100AA	GEPBGP21100AA	LivingSpecimen	1	live trapping	Apodemus agrarius (Pallas	1771)	species	Animalia	Chordata	Mammalia	Rodentia	Muridae	male	2021-10-08	20211008	DE	Germany	Germany EastA3	52.407071	13.022085	WGS84	UP	Jasmin Firozpoor
20211007-GEPBGP21100AB	GEPBGP21100AB	LivingSpecimen	1	live trapping	Apodemus agrarius (Pallas	1771)	species	Animalia	Chordata	Mammalia	Rodentia	Muridae	female	2021-10-07	20211007	DE	Germany	Germany EastA3	52.407071	13.022085	WGS84	UP	Jasmin Firozpoor
20211007-GEPBGP21100AC	GEPBGP21100AC	LivingSpecimen	1	live trapping	Apodemus agrarius (Pallas	1771)	species	Animalia	Chordata	Mammalia	Rodentia	Muridae	female	2021-10-07	20211007	DE	Germany	Germany EastA3	52.407071	13.022085	WGS84	UP	Jasmin Firozpoor
20211007-GEPBGP21100AD	GEPBGP21100AD	LivingSpecimen	1	live trapping	Apodemus agrarius (Pallas	1771)	species	Animalia	Chordata	Mammalia	Rodentia	Muridae	male	2021-10-07	20211007	DE	Germany	Germany EastA3	52.407071	13.022085	WGS84	UP	Jasmin Firozpoor
20211008-GEPBGP21100AE	GEPBGP21100AE	LivingSpecimen	1	live trapping	Apodemus flavicollis (Melchior	1834)	species	Animalia	Chordata	Mammalia	Rodentia	Muridae		2021-10-08	20211008	DE	Germany	Germany EastA2	52.404945	13.025734	WGS84	UP	Jasmin Firozpoor
20211008-GEPBGP21100AF	GEPBGP21100AF	LivingSpecimen	1	live trapping	Myodes glareolus (Schreber	1780)	species	Animalia	Chordata	Mammalia	Rodentia	Cricetidae	female	2021-10-08	20211008	DE	Germany	Germany EastA2	52.404945	13.025734	WGS84	UP	Jasmin Firozpoor
20211008-GEPBGP21100AG	GEPBGP21100AG	LivingSpecimen	1	live trapping	Myodes glareolus (Schreber	1780)	species	Animalia	Chordata	Mammalia	Rodentia	Cricetidae	female	2021-10-08	20211008	DE	Germany	Germany EastA2	52.404945	13.025734	WGS84	UP	Jasmin Firozpoor
20211008-GEPBGP21100AH	GEPBGP21100AH	LivingSpecimen	1	live trapping	Myodes glareolus (Schreber	1780)	species	Animalia	Chordata	Mammalia	Rodentia	Cricetidae	male	2021-10-08	20211008	DE	Germany	Germany EastA3	52.407071	13.022085	WGS84	UP	Jasmin Firozpoor
20211008-GEPBGP21100AI	GEPBGP21100AI	LivingSpecimen	1	live trapping	Myodes glareolus (Schreber	1780)	species	Animalia	Chordata	Mammalia	Rodentia	Cricetidae	female	2021-10-08	20211008	DE	Germany	Germany EastA3	52.407071	13.022085	WGS84	UP	Jasmin Firozpoor
20211008-GEPBGP21100AJ	GEPBGP21100AJ	LivingSpecimen	1	live trapping	Apodemus flavicollis (Melchior	1834)	species	Animalia	Chordata	Mammalia	Rodentia	Muridae		2021-10-08	20211008	DE	Germany	Germany EastA3	52.407071	13.022085	WGS84	UP	Jasmin Firozpoor
20211008-GEPBGP21100AK	GEPBGP21100AK	LivingSpecimen	1	live trapping	Apodemus flavicollis (Melchior	1834)	species	Animalia	Chordata	Mammalia	Rodentia	Muridae		2021-10-08	20211008	DE	Germany	Germany EastA3	52.407071	13.022085	WGS84	UP	Jasmin Firozpoor
20211008-GEPBGP21100AL	GEPBGP21100AL	LivingSpecimen	1	live trapping	Apodemus agrarius (Pallas	1771)	species	Animalia	Chordata	Mammalia	Rodentia	Muridae	female	2021-10-08	20211008	DE	Germany	Germany EastA3	52.407071	13.022085	WGS84	UP	Jasmin Firozpoor
20211011-GEPBGP21100AM	GEPBGP21100AM	LivingSpecimen	1	live trapping	Myodes glareolus (Schreber	1780)	species	Animalia	Chordata	Mammalia	Rodentia	Cricetidae	female	2021-10-11	20211011	DE	Germany	Germany EastA1	52.403557	13.027861	WGS84	UP	Jasmin Firozpoor
20211011-GEPBGP21100AN	GEPBGP21100AN	LivingSpecimen	1	live trapping	Apodemus agrarius (Pallas	1771)	species	Animalia	Chordata	Mammalia	Rodentia	Muridae	female	2021-10-11	20211011	DE	Germany	Germany EastA1	52.403557	13.027861	WGS84	UP	Jasmin Firozpoor
20211011-GEPBGP21100AO	GEPBGP21100AO	LivingSpecimen	1	live trapping	Apodemus agrarius (Pallas	1771)	species	Animalia	Chordata	Mammalia	Rodentia	Muridae	female	2021-10-11	20211011	DE	Germany	Germany EastA1	52.403557	13.027861	WGS84	UP	Jasmin Firozpoor
20211012-GEPBGP21100AP	GEPBGP21100AP	LivingSpecimen	1	live trapping	Myodes glareolus (Schreber	1780)	species	Animalia	Chordata	Mammalia	Rodentia	Cricetidae		2021-10-12	20211012	DE	Germany	Germany EastA2	52.404945	13.025734	WGS84	UP	Jasmin Firozpoor
20211012-GEPBGP21100AQ	GEPBGP21100AQ	LivingSpecimen	1	live trapping	Apodemus agrarius (Pallas	1771)	species	Animalia	Chordata	Mammalia	Rodentia	Muridae		2021-10-12	20211012	DE	Germany	Germany EastA1	52.403557	13.027861	WGS84	UP	Jasmin Firozpoor
20211012-GEPBGP21100AR	GEPBGP21100AR	LivingSpecimen	1	live trapping	Apodemus agrarius (Pallas	1771)	species	Animalia	Chordata	Mammalia	Rodentia	Muridae		2021-10-12	20211012	DE	Germany	Germany EastA1	52.403557	13.027861	WGS84	UP	Jasmin Firozpoor
20211013-GEPBGP21100AS	GEPBGP21100AS	LivingSpecimen	1	live trapping	Apodemus agrarius (Pallas	1771)	species	Animalia	Chordata	Mammalia	Rodentia	Muridae	female	2021-10-13	20211013	DE	Germany	Germany EastA1	52.403557	13.027861	WGS84	UP	Jasmin Firozpoor
20211013-GEPBGP21100AT	GEPBGP21100AT	LivingSpecimen	1	live trapping	Apodemus agrarius (Pallas	1771)	species	Animalia	Chordata	Mammalia	Rodentia	Muridae	female	2021-10-13	20211013	DE	Germany	Germany EastA1	52.403557	13.027861	WGS84	UP	Jasmin Firozpoor
20211015-GEPBGP21100AU	GEPBGP21100AU	LivingSpecimen	1	live trapping	Myodes glareolus (Schreber	1780)	species	Animalia	Chordata	Mammalia	Rodentia	Cricetidae	female	2021-10-15	20211015	DE	Germany	Germany EastA2	52.404945	13.025734	WGS84	UP	Jasmin Firozpoor
20211015-GEPBGP21100AV	GEPBGP21100AV	LivingSpecimen	1	live trapping	Apodemus agrarius (Pallas	1771)	species	Animalia	Chordata	Mammalia	Rodentia	Muridae		2021-10-15	20211015	DE	Germany	Germany EastA1	52.403557	13.027861	WGS84	UP	Jasmin Firozpoor
20211015-GEPBGP21100AW	GEPBGP21100AW	LivingSpecimen	1	live trapping	Apodemus agrarius (Pallas	1771)	species	Animalia	Chordata	Mammalia	Rodentia	Muridae		2021-10-15	20211015	DE	Germany	Germany EastA3	52.407071	13.022085	WGS84	UP	Jasmin Firozpoor
20220509-GEPBGP2205001	GEPBGP2205001	PreservedSpecimen	1	live trapping	Apodemus flavicollis (Melchior	1834)	species	Animalia	Chordata	Mammalia	Rodentia	Muridae	male	2022-05-09	20220509	DE	Germany	Germany EastA2	52.404945	13.025734	WGS84	UP	Jasmin Firozpoor
20220509-GEPBGP2205002	GEPBGP2205002	PreservedSpecimen	1	live trapping	Apodemus flavicollis (Melchior	1834)	species	Animalia	Chordata	Mammalia	Rodentia	Muridae	female	2022-05-09	20220509	DE	Germany	Germany EastA2	52.404945	13.025734	WGS84	UP	Jasmin Firozpoor
20220509-GEPBGP2205003	GEPBGP2205003	PreservedSpecimen	1	live trapping	Myodes glareolus (Schreber	1780)	species	Animalia	Chordata	Mammalia	Rodentia	Cricetidae	male	2022-05-09	20220509	DE	Germany	Germany EastA2	52.404945	13.025734	WGS84	UP	Jasmin Firozpoor
20220509-GEPBGP2205004	GEPBGP2205004	PreservedSpecimen	1	live trapping	Apodemus flavicollis (Melchior	1834)	species	Animalia	Chordata	Mammalia	Rodentia	Muridae	male	2022-05-09	20220509	DE	Germany	Germany EastA2	52.404945	13.025734	WGS84	UP	Jasmin Firozpoor
20220502-GEPBGP2205005	GEPBGP2205005	LivingSpecimen	1	live trapping	Myodes glareolus (Schreber	1780)	species	Animalia	Chordata	Mammalia	Rodentia	Cricetidae	female	2022-05-02	20220502	DE	Germany	Germany EastA2	52.404945	13.025734	WGS84	UP	Jasmin Firozpoor
20220509-GEPBGP2205005	GEPBGP2205005	PreservedSpecimen	1	live trapping	Myodes glareolus (Schreber	1780)	species	Animalia	Chordata	Mammalia	Rodentia	Cricetidae	female	2022-05-09	20220509	DE	Germany	Germany EastA2	52.404945	13.025734	WGS84	UP	Jasmin Firozpoor
20220502-GEPBGP2205006	GEPBGP2205006	LivingSpecimen	1	live trapping	Apodemus flavicollis (Melchior	1834)	species	Animalia	Chordata	Mammalia	Rodentia	Muridae	male	2022-05-02	20220502	DE	Germany	Germany EastA2	52.404945	13.025734	WGS84	UP	Jasmin Firozpoor
20220503-GEPBGP2205006	GEPBGP2205006	LivingSpecimen	1	live trapping	Apodemus flavicollis (Melchior	1834)	species	Animalia	Chordata	Mammalia	Rodentia	Muridae	male	2022-05-03	20220503	DE	Germany	Germany EastA2	52.404945	13.025734	WGS84	UP	Jasmin Firozpoor
20220509-GEPBGP2205006	GEPBGP2205006	PreservedSpecimen	1	live trapping	Apodemus flavicollis (Melchior	1834)	species	Animalia	Chordata	Mammalia	Rodentia	Muridae	male	2022-05-09	20220509	DE	Germany	Germany EastA2	52.404945	13.025734	WGS84	UP	Jasmin Firozpoor
20220509-GEPBGP2205007	GEPBGP2205007	PreservedSpecimen	1	live trapping	Myodes glareolus (Schreber	1780)	species	Animalia	Chordata	Mammalia	Rodentia	Cricetidae	female	2022-05-09	20220509	DE	Germany	Germany EastA3	52.407071	13.022085	WGS84	UP	Jasmin Firozpoor
20220506-GEPBGP2205008	GEPBGP2205008	LivingSpecimen	1	live trapping	Myodes glareolus (Schreber	1780)	species	Animalia	Chordata	Mammalia	Rodentia	Cricetidae	male	2022-05-06	20220506	DE	Germany	Germany EastA3	52.407071	13.022085	WGS84	UP	Jasmin Firozpoor
20220509-GEPBGP2205008	GEPBGP2205008	PreservedSpecimen	1	live trapping	Myodes glareolus (Schreber	1780)	species	Animalia	Chordata	Mammalia	Rodentia	Cricetidae	male	2022-05-09	20220509	DE	Germany	Germany EastA3	52.407071	13.022085	WGS84	UP	Jasmin Firozpoor
20220505-GEPBGP2205009	GEPBGP2205009	LivingSpecimen	1	live trapping	Myodes glareolus (Schreber	1780)	species	Animalia	Chordata	Mammalia	Rodentia	Cricetidae	female	2022-05-05	20220505	DE	Germany	Germany EastA3	52.407071	13.022085	WGS84	UP	Jasmin Firozpoor
20220509-GEPBGP2205009	GEPBGP2205009	PreservedSpecimen	1	live trapping	Myodes glareolus (Schreber	1780)	species	Animalia	Chordata	Mammalia	Rodentia	Cricetidae	female	2022-05-09	20220509	DE	Germany	Germany EastA3	52.407071	13.022085	WGS84	UP	Jasmin Firozpoor
20220502-GEPBGP220500A	GEPBGP220500A	LivingSpecimen	1	live trapping	Apodemus agrarius (Pallas	1771)	species	Animalia	Chordata	Mammalia	Rodentia	Muridae	female	2022-05-02	20220502	DE	Germany	Germany EastA1	52.403557	13.027861	WGS84	UP	Jasmin Firozpoor
20220504-GEPBGP220500A	GEPBGP220500A	LivingSpecimen	1	live trapping	Apodemus agrarius (Pallas	1771)	species	Animalia	Chordata	Mammalia	Rodentia	Muridae	female	2022-05-04	20220504	DE	Germany	Germany EastA1	52.403557	13.027861	WGS84	UP	Jasmin Firozpoor
20220505-GEPBGP220500A	GEPBGP220500A	LivingSpecimen	1	live trapping	Apodemus agrarius (Pallas	1771)	species	Animalia	Chordata	Mammalia	Rodentia	Muridae	female	2022-05-05	20220505	DE	Germany	Germany EastA1	52.403557	13.027861	WGS84	UP	Jasmin Firozpoor
20220502-GEPBGP220500B	GEPBGP220500B	LivingSpecimen	1	live trapping	Apodemus agrarius (Pallas	1771)	species	Animalia	Chordata	Mammalia	Rodentia	Muridae	male	2022-05-02	20220502	DE	Germany	Germany EastA1	52.403557	13.027861	WGS84	UP	Jasmin Firozpoor
20220505-GEPBGP220500B	GEPBGP220500B	LivingSpecimen	1	live trapping	Apodemus agrarius (Pallas	1771)	species	Animalia	Chordata	Mammalia	Rodentia	Muridae	male	2022-05-05	20220505	DE	Germany	Germany EastA1	52.403557	13.027861	WGS84	UP	Jasmin Firozpoor
20220502-GEPBGP220500C	GEPBGP220500C	LivingSpecimen	1	live trapping	Myodes glareolus (Schreber	1780)	species	Animalia	Chordata	Mammalia	Rodentia	Cricetidae	female	2022-05-02	20220502	DE	Germany	Germany EastA2	52.404945	13.025734	WGS84	UP	Jasmin Firozpoor
20220506-GEPBGP220500C	GEPBGP220500C	LivingSpecimen	1	live trapping	Myodes glareolus (Schreber	1780)	species	Animalia	Chordata	Mammalia	Rodentia	Cricetidae	female	2022-05-06	20220506	DE	Germany	Germany EastA2	52.404945	13.025734	WGS84	UP	Jasmin Firozpoor
20220502-GEPBGP220500D	GEPBGP220500D	LivingSpecimen	1	live trapping	Myodes glareolus (Schreber	1780)	species	Animalia	Chordata	Mammalia	Rodentia	Cricetidae	female	2022-05-02	20220502	DE	Germany	Germany EastA2	52.404945	13.025734	WGS84	UP	Jasmin Firozpoor
20220502-GEPBGP220500E	GEPBGP220500E	LivingSpecimen	1	live trapping	Apodemus agrarius (Pallas	1771)	species	Animalia	Chordata	Mammalia	Rodentia	Muridae	male	2022-05-02	20220502	DE	Germany	Germany EastA2	52.404945	13.025734	WGS84	UP	Jasmin Firozpoor
20220503-GEPBGP220500F	GEPBGP220500F	LivingSpecimen	1	live trapping	Apodemus agrarius (Pallas	1771)	species	Animalia	Chordata	Mammalia	Rodentia	Muridae		2022-05-03	20220503	DE	Germany	Germany EastA3	52.407071	13.022085	WGS84	UP	Jasmin Firozpoor
20220503-GEPBGP220500H	GEPBGP220500H	LivingSpecimen	1	live trapping	Apodemus agrarius (Pallas	1771)	species	Animalia	Chordata	Mammalia	Rodentia	Muridae	male	2022-05-03	20220503	DE	Germany	Germany EastA1	52.403557	13.027861	WGS84	UP	Jasmin Firozpoor
20220503-GEPBGP220500I	GEPBGP220500I	LivingSpecimen	1	live trapping	Apodemus agrarius (Pallas	1771)	species	Animalia	Chordata	Mammalia	Rodentia	Muridae	male	2022-05-03	20220503	DE	Germany	Germany EastA1	52.403557	13.027861	WGS84	UP	Jasmin Firozpoor
20220504-GEPBGP220500I	GEPBGP220500I	LivingSpecimen	1	live trapping	Apodemus agrarius (Pallas	1771)	species	Animalia	Chordata	Mammalia	Rodentia	Muridae	male	2022-05-04	20220504	DE	Germany	Germany EastA1	52.403557	13.027861	WGS84	UP	Jasmin Firozpoor
20220503-GEPBGP220500J	GEPBGP220500J	LivingSpecimen	1	live trapping	Apodemus flavicollis (Melchior	1834)	species	Animalia	Chordata	Mammalia	Rodentia	Muridae	female	2022-05-03	20220503	DE	Germany	Germany EastA2	52.404945	13.025734	WGS84	UP	Jasmin Firozpoor
20220503-GEPBGP220500K	GEPBGP220500K	LivingSpecimen	1	live trapping	Myodes glareolus (Schreber	1780)	species	Animalia	Chordata	Mammalia	Rodentia	Cricetidae	female	2022-05-03	20220503	DE	Germany	Germany EastA2	52.404945	13.025734	WGS84	UP	Jasmin Firozpoor
20220503-GEPBGP220500L	GEPBGP220500L	LivingSpecimen	1	live trapping	Myodes glareolus (Schreber	1780)	species	Animalia	Chordata	Mammalia	Rodentia	Cricetidae	female	2022-05-03	20220503	DE	Germany	Germany EastA2	52.404945	13.025734	WGS84	UP	Jasmin Firozpoor
20220504-GEPBGP220500M	GEPBGP220500M	LivingSpecimen	1	live trapping	Myodes glareolus (Schreber	1780)	species	Animalia	Chordata	Mammalia	Rodentia	Cricetidae	female	2022-05-04	20220504	DE	Germany	Germany EastA3	52.407071	13.022085	WGS84	UP	Jasmin Firozpoor
20220506-GEPBGP220500M	GEPBGP220500M	LivingSpecimen	1	live trapping	Myodes glareolus (Schreber	1780)	species	Animalia	Chordata	Mammalia	Rodentia	Cricetidae	female	2022-05-06	20220506	DE	Germany	Germany EastA3	52.407071	13.022085	WGS84	UP	Jasmin Firozpoor
20220504-GEPBGP220500N	GEPBGP220500N	LivingSpecimen	1	live trapping	Apodemus agrarius (Pallas	1771)	species	Animalia	Chordata	Mammalia	Rodentia	Muridae	male	2022-05-04	20220504	DE	Germany	Germany EastA3	52.407071	13.022085	WGS84	UP	Jasmin Firozpoor
20220505-GEPBGP220500N	GEPBGP220500N	LivingSpecimen	1	live trapping	Apodemus agrarius (Pallas	1771)	species	Animalia	Chordata	Mammalia	Rodentia	Muridae	male	2022-05-05	20220505	DE	Germany	Germany EastA3	52.407071	13.022085	WGS84	UP	Jasmin Firozpoor
20220504-GEPBGP220500O	GEPBGP220500O	LivingSpecimen	1	live trapping	Apodemus agrarius (Pallas	1771)	species	Animalia	Chordata	Mammalia	Rodentia	Muridae	female	2022-05-04	20220504	DE	Germany	Germany EastA1	52.403557	13.027861	WGS84	UP	Jasmin Firozpoor
20220505-GEPBGP220500O	GEPBGP220500O	LivingSpecimen	1	live trapping	Apodemus agrarius (Pallas	1771)	species	Animalia	Chordata	Mammalia	Rodentia	Muridae	female	2022-05-05	20220505	DE	Germany	Germany EastA1	52.403557	13.027861	WGS84	UP	Jasmin Firozpoor
20220506-GEPBGP220500O	GEPBGP220500O	LivingSpecimen	1	live trapping	Apodemus agrarius (Pallas	1771)	species	Animalia	Chordata	Mammalia	Rodentia	Muridae	female	2022-05-06	20220506	DE	Germany	Germany EastA1	52.403557	13.027861	WGS84	UP	Jasmin Firozpoor
20220504-GEPBGP220500P	GEPBGP220500P	LivingSpecimen	1	live trapping	Apodemus agrarius (Pallas	1771)	species	Animalia	Chordata	Mammalia	Rodentia	Muridae	female	2022-05-04	20220504	DE	Germany	Germany EastA2	52.404945	13.025734	WGS84	UP	Jasmin Firozpoor
20220505-GEPBGP220500Q	GEPBGP220500Q	LivingSpecimen	1	live trapping	Myodes glareolus (Schreber	1780)	species	Animalia	Chordata	Mammalia	Rodentia	Cricetidae	female	2022-05-05	20220505	DE	Germany	Germany EastA3	52.407071	13.022085	WGS84	UP	Jasmin Firozpoor
20220505-GEPBGP220500R	GEPBGP220500R	LivingSpecimen	1	live trapping	Myodes glareolus (Schreber	1780)	species	Animalia	Chordata	Mammalia	Rodentia	Cricetidae	male	2022-05-05	20220505	DE	Germany	Germany EastA3	52.407071	13.022085	WGS84	UP	Jasmin Firozpoor
20220505-GEPBGP220500S	GEPBGP220500S	LivingSpecimen	1	live trapping	Apodemus flavicollis (Melchior	1834)	species	Animalia	Chordata	Mammalia	Rodentia	Muridae	female	2022-05-05	20220505	DE	Germany	Germany EastA3	52.407071	13.022085	WGS84	UP	Jasmin Firozpoor
20220506-GEPBGP220500S	GEPBGP220500S	LivingSpecimen	1	live trapping	Apodemus flavicollis (Melchior	1834)	species	Animalia	Chordata	Mammalia	Rodentia	Muridae	female	2022-05-06	20220506	DE	Germany	Germany EastA3	52.407071	13.022085	WGS84	UP	Jasmin Firozpoor
20220505-GEPBGP220500T	GEPBGP220500T	LivingSpecimen	1	live trapping	Myodes glareolus (Schreber	1780)	species	Animalia	Chordata	Mammalia	Rodentia	Cricetidae	female	2022-05-05	20220505	DE	Germany	Germany EastA2	52.404945	13.025734	WGS84	UP	Jasmin Firozpoor
20220510-GEPBGP220500T	GEPBGP220500T	LivingSpecimen	1	live trapping	Myodes glareolus (Schreber	1780)	species	Animalia	Chordata	Mammalia	Rodentia	Cricetidae	female	2022-05-10	20220510	DE	Germany	Germany EastA2	52.404945	13.025734	WGS84	UP	Jasmin Firozpoor
20220505-GEPBGP220500U	GEPBGP220500U	LivingSpecimen	1	live trapping	Apodemus agrarius (Pallas	1771)	species	Animalia	Chordata	Mammalia	Rodentia	Muridae	female	2022-05-05	20220505	DE	Germany	Germany EastA2	52.404945	13.025734	WGS84	UP	Jasmin Firozpoor
20220510-GEPBGP220500U	GEPBGP220500U	LivingSpecimen	1	live trapping	Apodemus agrarius (Pallas	1771)	species	Animalia	Chordata	Mammalia	Rodentia	Cricetidae		2022-05-10	20220510	DE	Germany	Germany EastA2	52.404945	13.025734	WGS84	UP	Jasmin Firozpoor
20220506-GEPBGP220500V	GEPBGP220500V	LivingSpecimen	1	live trapping	Myodes glareolus (Schreber	1780)	species	Animalia	Chordata	Mammalia	Rodentia	Cricetidae		2022-05-06	20220506	DE	Germany	Germany EastA3	52.407071	13.022085	WGS84	UP	Jasmin Firozpoor
20220506-GEPBGP220500W	GEPBGP220500W	LivingSpecimen	1	live trapping	Apodemus agrarius (Pallas	1771)	species	Animalia	Chordata	Mammalia	Rodentia	Muridae	female	2022-05-06	20220506	DE	Germany	Germany EastA3	52.407071	13.022085	WGS84	UP	Jasmin Firozpoor
20220506-GEPBGP220500X	GEPBGP220500X	LivingSpecimen	1	live trapping	Myodes glareolus (Schreber	1780)	species	Animalia	Chordata	Mammalia	Rodentia	Cricetidae	female	2022-05-06	20220506	DE	Germany	Germany EastA3	52.407071	13.022085	WGS84	UP	Jasmin Firozpoor
20220509-GEPBGP220500Y	GEPBGP220500Y	LivingSpecimen	1	live trapping	Myodes glareolus (Schreber	1780)	species	Animalia	Chordata	Mammalia	Rodentia	Cricetidae		2022-05-09	20220509	DE	Germany	Germany EastA3	52.407071	13.022085	WGS84	UP	Jasmin Firozpoor
20220509-GEPBGP220500Z	GEPBGP220500Z	LivingSpecimen	1	live trapping	Myodes glareolus (Schreber	1780)	species	Animalia	Chordata	Mammalia	Rodentia	Cricetidae		2022-05-09	20220509	DE	Germany	Germany EastA3	52.407071	13.022085	WGS84	UP	Jasmin Firozpoor
20220506-GEPBGP2205010	GEPBGP2205010	LivingSpecimen	1	live trapping	Apodemus agrarius (Pallas	1771)	species	Animalia	Chordata	Mammalia	Rodentia	Muridae	male	2022-05-06	20220506	DE	Germany	Germany EastA3	52.407071	13.022085	WGS84	UP	Jasmin Firozpoor
20220509-GEPBGP2205010	GEPBGP2205010	PreservedSpecimen	1	live trapping	Apodemus agrarius (Pallas	1771)	species	Animalia	Chordata	Mammalia	Rodentia	Muridae	male	2022-05-09	20220509	DE	Germany	Germany EastA3	52.407071	13.022085	WGS84	UP	Jasmin Firozpoor
20220510-GEPBGP2205011	GEPBGP2205011	PreservedSpecimen	1	live trapping	Apodemus agrarius (Pallas	1771)	species	Animalia	Chordata	Mammalia	Rodentia	Muridae	male	2022-05-10	20220510	DE	Germany	Germany EastA2	52.404945	13.025734	WGS84	UP	Jasmin Firozpoor
20220510-GEPBGP2205012	GEPBGP2205012	PreservedSpecimen	1	live trapping	Apodemus agrarius (Pallas	1771)	species	Animalia	Chordata	Mammalia	Rodentia	Muridae	male	2022-05-10	20220510	DE	Germany	Germany EastA2	52.404945	13.025734	WGS84	UP	Jasmin Firozpoor
20220505-GEPBGP2205013	GEPBGP2205013	LivingSpecimen	1	live trapping	Apodemus agrarius (Pallas	1771)	species	Animalia	Chordata	Mammalia	Rodentia	Muridae	male	2022-05-05	20220505	DE	Germany	Germany EastA2	52.404945	13.025734	WGS84	UP	Jasmin Firozpoor
20220510-GEPBGP2205013	GEPBGP2205013	PreservedSpecimen	1	live trapping	Apodemus agrarius (Pallas	1771)	species	Animalia	Chordata	Mammalia	Rodentia	Muridae	male	2022-05-10	20220510	DE	Germany	Germany EastA2	52.404945	13.025734	WGS84	UP	Jasmin Firozpoor
20220510-GEPBGP2205014	GEPBGP2205014	PreservedSpecimen	1	live trapping	Myodes glareolus (Schreber	1780)	species	Animalia	Chordata	Mammalia	Rodentia	Cricetidae	male	2022-05-10	20220510	DE	Germany	Germany EastA2	52.404945	13.025734	WGS84	UP	Jasmin Firozpoor
20220503-GEPBGP2205015	GEPBGP2205015	LivingSpecimen	1	live trapping	Apodemus agrarius (Pallas	1771)	species	Animalia	Chordata	Mammalia	Rodentia	Muridae	female	2022-05-03	20220503	DE	Germany	Germany EastA1	52.403557	13.027861	WGS84	UP	Jasmin Firozpoor
20220510-GEPBGP2205015	GEPBGP2205015	PreservedSpecimen	1	live trapping	Apodemus agrarius (Pallas	1771)	species	Animalia	Chordata	Mammalia	Rodentia	Muridae	female	2022-05-10	20220510	DE	Germany	Germany EastA1	52.403557	13.027861	WGS84	UP	Jasmin Firozpoor
20220510-GEPBGP2205016	GEPBGP2205016	PreservedSpecimen	1	live trapping	Apodemus flavicollis (Melchior	1834)	species	Animalia	Chordata	Mammalia	Rodentia	Muridae	male	2022-05-10	20220510	DE	Germany	Germany EastA1	52.403557	13.027861	WGS84	UP	Jasmin Firozpoor
20220510-GEPBGP2205017	GEPBGP2205017	PreservedSpecimen	1	live trapping	Apodemus agrarius (Pallas	1771)	species	Animalia	Chordata	Mammalia	Rodentia	Muridae	male	2022-05-10	20220510	DE	Germany	Germany EastA3	52.407071	13.022085	WGS84	UP	Jasmin Firozpoor
20220502-GEPBGP2205018	GEPBGP2205018	LivingSpecimen	1	live trapping	Apodemus agrarius (Pallas	1771)	species	Animalia	Chordata	Mammalia	Rodentia	Muridae	male	2022-05-02	20220502	DE	Germany	Germany EastA1	52.403557	13.027861	WGS84	UP	Jasmin Firozpoor
20220504-GEPBGP2205018	GEPBGP2205018	LivingSpecimen	1	live trapping	Apodemus agrarius (Pallas	1771)	species	Animalia	Chordata	Mammalia	Rodentia	Muridae	male	2022-05-04	20220504	DE	Germany	Germany EastA1	52.403557	13.027861	WGS84	UP	Jasmin Firozpoor
20220511-GEPBGP2205018	GEPBGP2205018	PreservedSpecimen	1	live trapping	Apodemus agrarius (Pallas	1771)	species	Animalia	Chordata	Mammalia	Rodentia	Muridae	male	2022-05-11	20220511	DE	Germany	Germany EastA1	52.403557	13.027861	WGS84	UP	Jasmin Firozpoor
20220505-GEPBGP2205019	GEPBGP2205019	LivingSpecimen	1	live trapping	Apodemus agrarius (Pallas	1771)	species	Animalia	Chordata	Mammalia	Rodentia	Muridae	male	2022-05-05	20220505	DE	Germany	Germany EastA2	52.404945	13.025734	WGS84	UP	Jasmin Firozpoor
20220511-GEPBGP2205019	GEPBGP2205019	PreservedSpecimen	1	live trapping	Apodemus agrarius (Pallas	1771)	species	Animalia	Chordata	Mammalia	Rodentia	Muridae	male	2022-05-11	20220511	DE	Germany	Germany EastA2	52.404945	13.025734	WGS84	UP	Jasmin Firozpoor
20220506-GEPBGP2205020	GEPBGP2205020	LivingSpecimen	1	live trapping	Myodes glareolus (Schreber	1780)	species	Animalia	Chordata	Mammalia	Rodentia	Cricetidae	male	2022-05-06	20220506	DE	Germany	Germany EastA2	52.404945	13.025734	WGS84	UP	Jasmin Firozpoor
20220511-GEPBGP2205020	GEPBGP2205020	PreservedSpecimen	1	live trapping	Myodes glareolus (Schreber	1780)	species	Animalia	Chordata	Mammalia	Rodentia	Cricetidae	male	2022-05-11	20220511	DE	Germany	Germany EastA2	52.404945	13.025734	WGS84	UP	Jasmin Firozpoor
20220506-GEPBGP2205021	GEPBGP2205021	LivingSpecimen	1	live trapping	Myodes glareolus (Schreber	1780)	species	Animalia	Chordata	Mammalia	Rodentia	Cricetidae	male	2022-05-06	20220506	DE	Germany	Germany EastA2	52.404945	13.025734	WGS84	UP	Jasmin Firozpoor
20220511-GEPBGP2205021	GEPBGP2205021	PreservedSpecimen	1	live trapping	Myodes glareolus (Schreber	1780)	species	Animalia	Chordata	Mammalia	Rodentia	Cricetidae	male	2022-05-11	20220511	DE	Germany	Germany EastA2	52.404945	13.025734	WGS84	UP	Jasmin Firozpoor
20220511-GEPBGP2205022	GEPBGP2205022	PreservedSpecimen	1	live trapping	Myodes glareolus (Schreber	1780)	species	Animalia	Chordata	Mammalia	Rodentia	Cricetidae	male	2022-05-11	20220511	DE	Germany	Germany EastA2	52.404945	13.025734	WGS84	UP	Jasmin Firozpoor
20220511-GEPBGP2205023	GEPBGP2205023	PreservedSpecimen	1	live trapping	Myodes glareolus (Schreber	1780)	species	Animalia	Chordata	Mammalia	Rodentia	Cricetidae	female	2022-05-11	20220511	DE	Germany	Germany EastA2	52.404945	13.025734	WGS84	UP	Jasmin Firozpoor
20220511-GEPBGP2205024	GEPBGP2205024	PreservedSpecimen	1	live trapping	Myodes glareolus (Schreber	1780)	species	Animalia	Chordata	Mammalia	Rodentia	Cricetidae	male	2022-05-11	20220511	DE	Germany	Germany EastA2	52.404945	13.025734	WGS84	UP	Jasmin Firozpoor
20220512-GEPBGP2205025	GEPBGP2205025	PreservedSpecimen	1	live trapping	Apodemus flavicollis (Melchior	1834)	species	Animalia	Chordata	Mammalia	Rodentia	Muridae	male	2022-05-12	20220512	DE	Germany	Germany EastA3	52.407071	13.022085	WGS84	UP	Jasmin Firozpoor
20220512-GEPBGP2205026	GEPBGP2205026	PreservedSpecimen	1	live trapping	Myodes glareolus (Schreber	1780)	species	Animalia	Chordata	Mammalia	Rodentia	Cricetidae	male	2022-05-12	20220512	DE	Germany	Germany EastA3	52.407071	13.022085	WGS84	UP	Jasmin Firozpoor
20220506-GEPBGP2205027	GEPBGP2205027	LivingSpecimen	1	live trapping	Myodes glareolus (Schreber	1780)	species	Animalia	Chordata	Mammalia	Rodentia	Cricetidae	male	2022-05-06	20220506	DE	Germany	Germany EastA2	52.404945	13.025734	WGS84	UP	Jasmin Firozpoor
20220512-GEPBGP2205027	GEPBGP2205027	PreservedSpecimen	1	live trapping	Myodes glareolus (Schreber	1780)	species	Animalia	Chordata	Mammalia	Rodentia	Cricetidae	male	2022-05-12	20220512	DE	Germany	Germany EastA2	52.404945	13.025734	WGS84	UP	Jasmin Firozpoor
20220512-GEPBGP2205028	GEPBGP2205028	PreservedSpecimen	1	live trapping	Apodemus agrarius (Pallas	1771)	species	Animalia	Chordata	Mammalia	Rodentia	Muridae	female	2022-05-12	20220512	DE	Germany	Germany EastA2	52.404945	13.025734	WGS84	UP	Jasmin Firozpoor
20220512-GEPBGP2205029	GEPBGP2205029	PreservedSpecimen	1	live trapping	Myodes glareolus (Schreber	1780)	species	Animalia	Chordata	Mammalia	Rodentia	Cricetidae	male	2022-05-12	20220512	DE	Germany	Germany EastA2	52.404945	13.025734	WGS84	UP	Jasmin Firozpoor
20220504-GEPBGP2205030	GEPBGP2205030	LivingSpecimen	1	live trapping	Apodemus agrarius (Pallas	1771)	species	Animalia	Chordata	Mammalia	Rodentia	Muridae	male	2022-05-04	20220504	DE	Germany	Germany EastA1	52.403557	13.027861	WGS84	UP	Jasmin Firozpoor
20220512-GEPBGP2205030	GEPBGP2205030	PreservedSpecimen	1	live trapping	Apodemus agrarius (Pallas	1771)	species	Animalia	Chordata	Mammalia	Rodentia	Muridae	male	2022-05-12	20220512	DE	Germany	Germany EastA1	52.403557	13.027861	WGS84	UP	Jasmin Firozpoor
20220512-GEPBGP2205031	GEPBGP2205031	PreservedSpecimen	1	live trapping	Apodemus agrarius (Pallas	1771)	species	Animalia	Chordata	Mammalia	Rodentia	Muridae	male	2022-05-12	20220512	DE	Germany	Germany EastA1	52.403557	13.027861	WGS84	UP	Jasmin Firozpoor
20220512-GEPBGP2205032	GEPBGP2205032	PreservedSpecimen	1	live trapping	Apodemus agrarius (Pallas	1771)	species	Animalia	Chordata	Mammalia	Rodentia	Muridae	male	2022-05-12	20220512	DE	Germany	Germany EastA1	52.403557	13.027861	WGS84	UP	Jasmin Firozpoor
20220512-GEPBGP2205033	GEPBGP2205033	PreservedSpecimen	1	live trapping	Apodemus agrarius (Pallas	1771)	species	Animalia	Chordata	Mammalia	Rodentia	Muridae	male	2022-05-12	20220512	DE	Germany	Germany EastA1	52.403557	13.027861	WGS84	UP	Jasmin Firozpoor
20220512-GEPBGP2205034	GEPBGP2205034	PreservedSpecimen	1	live trapping	Apodemus flavicollis (Melchior	1834)	species	Animalia	Chordata	Mammalia	Rodentia	Muridae	male	2022-05-12	20220512	DE	Germany	Germany EastA1	52.403557	13.027861	WGS84	UP	Jasmin Firozpoor
20220509-GEPBGP22050AA	GEPBGP22050AA	LivingSpecimen	1	live trapping	Apodemus flavicollis (Melchior	1834)	species	Animalia	Chordata	Mammalia	Rodentia	Muridae		2022-05-09	20220509	DE	Germany	Germany EastA1	52.403557	13.027861	WGS84	UP	Jasmin Firozpoor
20220509-GEPBGP22050AB	GEPBGP22050AB	LivingSpecimen	1	live trapping	Myodes glareolus (Schreber	1780)	species	Animalia	Chordata	Mammalia	Rodentia	Cricetidae		2022-05-09	20220509	DE	Germany	Germany EastA2	52.404945	13.025734	WGS84	UP	Jasmin Firozpoor
20220509-GEPBGP22050AC	GEPBGP22050AC	LivingSpecimen	1	live trapping	Apodemus agrarius (Pallas	1771)	species	Animalia	Chordata	Mammalia	Rodentia	Muridae		2022-05-09	20220509	DE	Germany	Germany EastA2	52.404945	13.025734	WGS84	UP	Jasmin Firozpoor
20220510-GEPBGP22050AD	GEPBGP22050AD	LivingSpecimen	1	live trapping	Apodemus agrarius (Pallas	1771)	species	Animalia	Chordata	Mammalia	Rodentia	Muridae		2022-05-10	20220510	DE	Germany	Germany EastA2	52.404945	13.025734	WGS84	UP	Jasmin Firozpoor
20220510-GEPBGP22050AE	GEPBGP22050AE	LivingSpecimen	1	live trapping	Myodes glareolus (Schreber	1780)	species	Animalia	Chordata	Mammalia	Rodentia	Cricetidae		2022-05-10	20220510	DE	Germany	Germany EastA2	52.404945	13.025734	WGS84	UP	Jasmin Firozpoor
20220511-GEPBGP22050AF	GEPBGP22050AF	LivingSpecimen	1	live trapping	Myodes glareolus (Schreber	1780)	species	Animalia	Chordata	Mammalia	Rodentia	Cricetidae		2022-05-11	20220511	DE	Germany	Germany EastA3	52.407071	13.022085	WGS84	UP	Jasmin Firozpoor
20220511-GEPBGP22050AG	GEPBGP22050AG	LivingSpecimen	1	live trapping	Apodemus flavicollis (Melchior	1834)	species	Animalia	Chordata	Mammalia	Rodentia	Muridae		2022-05-11	20220511	DE	Germany	Germany EastA3	52.407071	13.022085	WGS84	UP	Jasmin Firozpoor
20220511-GEPBGP22050AH	GEPBGP22050AH	LivingSpecimen	1	live trapping	Myodes glareolus (Schreber	1780)	species	Animalia	Chordata	Mammalia	Rodentia	Cricetidae		2022-05-11	20220511	DE	Germany	Germany EastA3	52.407071	13.022085	WGS84	UP	Jasmin Firozpoor
20220511-GEPBGP22050AI	GEPBGP22050AI	LivingSpecimen	1	live trapping	Apodemus agrarius (Pallas	1771)	species	Animalia	Chordata	Mammalia	Rodentia	Muridae		2022-05-11	20220511	DE	Germany	Germany EastA1	52.403557	13.027861	WGS84	UP	Jasmin Firozpoor
20220511-GEPBGP22050AJ	GEPBGP22050AJ	LivingSpecimen	1	live trapping	Apodemus flavicollis (Melchior	1834)	species	Animalia	Chordata	Mammalia	Rodentia	Muridae		2022-05-11	20220511	DE	Germany	Germany EastA2	52.404945	13.025734	WGS84	UP	Jasmin Firozpoor
20220512-GEPBGP22050AK	GEPBGP22050AK	LivingSpecimen	1	live trapping	Apodemus flavicollis (Melchior	1834)	species	Animalia	Chordata	Mammalia	Rodentia	Muridae		2022-05-12	20220512	DE	Germany	Germany EastA3	52.407071	13.022085	WGS84	UP	Jasmin Firozpoor
20220512-GEPBGP22050AL	GEPBGP22050AL	LivingSpecimen	1	live trapping	Apodemus agrarius (Pallas	1771)	species	Animalia	Chordata	Mammalia	Rodentia	Muridae		2022-05-12	20220512	DE	Germany	Germany EastA1	52.403557	13.027861	WGS84	UP	Jasmin Firozpoor
20220512-GEPBGP22050AM	GEPBGP22050AM	LivingSpecimen	1	live trapping	Myodes glareolus (Schreber	1780)	species	Animalia	Chordata	Mammalia	Rodentia	Cricetidae		2022-05-12	20220512	DE	Germany	Germany EastA2	52.404945	13.025734	WGS84	UP	Jasmin Firozpoor
20220512-GEPBGP22050AN	GEPBGP22050AN	LivingSpecimen	1	live trapping	Apodemus agrarius (Pallas	1771)	species	Animalia	Chordata	Mammalia	Rodentia	Muridae		2022-05-12	20220512	DE	Germany	Germany EastA1	52.403557	13.027861	WGS84	UP	Jasmin Firozpoor
20201218-GKB2012001	GKB2012001	PreservedSpecimen	1	live trapping	Myodes glareolus (Schreber	1780)	species	Animalia	Chordata	Mammalia	Rodentia	Cricetidae	female	2020-12-18	20201218	DE	Germany	Germany EastC	52.443409	13.044809	WGS84	UP	Jasmin Firozpoor
20201218-GKB2012002	GKB2012002	PreservedSpecimen	1	live trapping	Apodemus flavicollis (Melchior	1834)	species	Animalia	Chordata	Mammalia	Rodentia	Muridae	female	2020-12-18	20201218	DE	Germany	Germany EastC	52.443409	13.044809	WGS84	UP	Jasmin Firozpoor
20201210-GWP2012001	GWP2012001	PreservedSpecimen	1	live trapping	Myodes glareolus (Schreber	1780)	species	Animalia	Chordata	Mammalia	Rodentia	Cricetidae	male	2020-12-10	20201210	DE	Germany	Germany EastB1	52.397256	12.991057	WGS84	UP	Jasmin Firozpoor
20201210-GWP2012002	GWP2012002	PreservedSpecimen	1	live trapping	Myodes glareolus (Schreber	1780)	species	Animalia	Chordata	Mammalia	Rodentia	Cricetidae	male	2020-12-10	20201210	DE	Germany	Germany EastB1	52.397256	12.991057	WGS84	UP	Jasmin Firozpoor
20201210-GWP2012003	GWP2012003	PreservedSpecimen	1	live trapping	Myodes glareolus (Schreber	1780)	species	Animalia	Chordata	Mammalia	Rodentia	Cricetidae	female	2020-12-10	20201210	DE	Germany	Germany EastB2	52.395063	12.989588	WGS84	UP	Jasmin Firozpoor
20201210-GWP2012004	GWP2012004	PreservedSpecimen	1	live trapping	Microtus arvalis (Pallas	1778)	species	Animalia	Chordata	Mammalia	Rodentia	Cricetidae	male	2020-12-10	20201210	DE	Germany	Germany EastB2	52.395063	12.989588	WGS84	UP	Jasmin Firozpoor
20201210-GWP2012005	GWP2012005	PreservedSpecimen	1	live trapping	Apodemus flavicollis (Melchior	1834)	species	Animalia	Chordata	Mammalia	Rodentia	Muridae	male	2020-12-10	20201210	DE	Germany	Germany EastB1	52.397256	12.991057	WGS84	UP	Jasmin Firozpoor
20201210-GWP2012006	GWP2012006	PreservedSpecimen	1	live trapping	Myodes glareolus (Schreber	1780)	species	Animalia	Chordata	Mammalia	Rodentia	Cricetidae	male	2020-12-10	20201210	DE	Germany	Germany EastB1	52.397256	12.991057	WGS84	UP	Jasmin Firozpoor
20201210-GWP2012007	GWP2012007	PreservedSpecimen	1	live trapping	Apodemus flavicollis (Melchior	1834)	species	Animalia	Chordata	Mammalia	Rodentia	Muridae	male	2020-12-10	20201210	DE	Germany	Germany EastB2	52.395063	12.989588	WGS84	UP	Jasmin Firozpoor
20201210-GWP2012008	GWP2012008	PreservedSpecimen	1	live trapping	Apodemus flavicollis (Melchior	1834)	species	Animalia	Chordata	Mammalia	Rodentia	Muridae	female	2020-12-10	20201210	DE	Germany	Germany EastB1	52.397256	12.991057	WGS84	UP	Jasmin Firozpoor
20201210-GWP2012009	GWP2012009	PreservedSpecimen	1	live trapping	Apodemus flavicollis (Melchior	1834)	species	Animalia	Chordata	Mammalia	Rodentia	Muridae	female	2020-12-10	20201210	DE	Germany	Germany EastB1	52.397256	12.991057	WGS84	UP	Jasmin Firozpoor
20201210-GWP201200A	GWP201200A	LivingSpecimen	1	live trapping	Apodemus flavicollis (Melchior	1834)	species	Animalia	Chordata	Mammalia	Rodentia	Muridae		2020-12-10	20201210	DE	Germany	Germany EastB1	52.397256	12.991057	WGS84	UP	Jasmin Firozpoor
20201210-GWP201200B	GWP201200B	LivingSpecimen	1	live trapping	Myodes glareolus (Schreber	1780)	species	Animalia	Chordata	Mammalia	Rodentia	Cricetidae		2020-12-10	20201210	DE	Germany	Germany EastB1	52.397256	12.991057	WGS84	UP	Jasmin Firozpoor
20201210-GWP201200C	GWP201200C	LivingSpecimen	1	live trapping	Myodes glareolus (Schreber	1780)	species	Animalia	Chordata	Mammalia	Rodentia	Cricetidae		2020-12-10	20201210	DE	Germany	Germany EastB2	52.395063	12.989588	WGS84	UP	Jasmin Firozpoor
20201210-GWP2012010	GWP2012010	PreservedSpecimen	1	live trapping	Apodemus flavicollis (Melchior	1834)	species	Animalia	Chordata	Mammalia	Rodentia	Muridae	male	2020-12-10	20201210	DE	Germany	Germany EastB1	52.397256	12.991057	WGS84	UP	Jasmin Firozpoor
20201210-GWP2012011	GWP2012011	PreservedSpecimen	1	live trapping	Apodemus flavicollis (Melchior	1834)	species	Animalia	Chordata	Mammalia	Rodentia	Muridae	male	2020-12-10	20201210	DE	Germany	Germany EastB1	52.397256	12.991057	WGS84	UP	Jasmin Firozpoor
