# Supplementary material for: Rodent species composition in urban and forested areas in eastern Germany
Source: Biodivers Data J. 2025 Nov 3;13:e143224. doi: 10.3897/BDJ.13.e143224 (PMC12676130; doi:10.3897/BDJ.13.e143224)
Supplement: Supplementary material 4 — Measurements [file bdj-13-e143224-s004.csv]

measurementID	occurrenceID	measurementType	measurementValue	measurementUnit
00001	20201216-GBG2012001	mass	19.6	grams
00002	20201216-GBG2012001	head-body length	8.9	centimeter
00003	20201216-GBG2012001	tail length	6.3	centimeter
00004	20201216-GBG2012001	hind foot length	16	millimeter
00005	20201216-GBG2012001	head width	28	millimeter
00006	20201216-GBG2012001	testicles position
00007	20201216-GBG2012001	seminal vesicles development
00008	20201216-GBG2012001	vagina	perforated
00009	20201216-GBG2012001	nipples	small
00010	20201216-GBG2012001	gestation	no
00011	20201216-GBG2012001	molecular identification	no
00012	20201216-GBG2012002	mass	18.2	grams
00013	20201216-GBG2012002	head-body length	7.8	centimeter
00014	20201216-GBG2012002	tail length	7.4	centimeter
00015	20201216-GBG2012002	hind foot length	18	millimeter
00016	20201216-GBG2012002	head width	26	millimeter
00017	20201216-GBG2012002	testicles position
00018	20201216-GBG2012002	seminal vesicles development
00019	20201216-GBG2012002	vagina	closed
00020	20201216-GBG2012002	nipples	small
00021	20201216-GBG2012002	gestation	no
00022	20201216-GBG2012002	molecular identification	no
00023	20201216-GBG2012003	mass	14	grams
00024	20201216-GBG2012003	head-body length	8	centimeter
00025	20201216-GBG2012003	tail length	3.5	centimeter
00026	20201216-GBG2012003	hind foot length	17	millimeter
00027	20201216-GBG2012003	head width	26	millimeter
00028	20201216-GBG2012003	testicles position
00029	20201216-GBG2012003	seminal vesicles development
00030	20201216-GBG2012003	vagina
00031	20201216-GBG2012003	nipples	small
00032	20201216-GBG2012003	gestation	no
00033	20201216-GBG2012003	molecular identification	no
00034	20201216-GBG2012004	mass	17.7	grams
00035	20201216-GBG2012004	head-body length	8.6	centimeter
00036	20201216-GBG2012004	tail length	3.5	centimeter
00037	20201216-GBG2012004	hind foot length	18	millimeter
00038	20201216-GBG2012004	head width	26	millimeter
00039	20201216-GBG2012004	testicles position	inside
00040	20201216-GBG2012004	seminal vesicles development	developed
00041	20201216-GBG2012004	vagina
00042	20201216-GBG2012004	nipples
00043	20201216-GBG2012004	gestation
00044	20201216-GBG2012004	molecular identification	no
00045	20201216-GBG2012005	mass	14.6	grams
00046	20201216-GBG2012005	head-body length	8.5	centimeter
00047	20201216-GBG2012005	tail length	3.7	centimeter
00048	20201216-GBG2012005	hind foot length	17	millimeter
00049	20201216-GBG2012005	head width	26	millimeter
00050	20201216-GBG2012005	testicles position
00051	20201216-GBG2012005	seminal vesicles development
00052	20201216-GBG2012005	vagina	closed
00053	20201216-GBG2012005	nipples	small
00054	20201216-GBG2012005	gestation	no
00055	20201216-GBG2012005	molecular identification	no
00056	20201216-GBG2012006	mass	19.3	grams
00057	20201216-GBG2012006	head-body length	8.8	centimeter
00058	20201216-GBG2012006	tail length	8.5	centimeter
00059	20201216-GBG2012006	hind foot length	22	millimeter
00060	20201216-GBG2012006	head width	30	millimeter
00061	20201216-GBG2012006	testicles position
00062	20201216-GBG2012006	seminal vesicles development
00063	20201216-GBG2012006	vagina
00064	20201216-GBG2012006	nipples
00065	20201216-GBG2012006	gestation
00066	20201216-GBG2012006	molecular identification	yes
00067	20201216-GBG2012007	mass	37	grams
00068	20201216-GBG2012007	head-body length	10.8	centimeter
00069	20201216-GBG2012007	tail length	7.9	centimeter
00070	20201216-GBG2012007	hind foot length	23	millimeter
00071	20201216-GBG2012007	head width	34	millimeter
00072	20201216-GBG2012007	testicles position
00073	20201216-GBG2012007	seminal vesicles development
00074	20201216-GBG2012007	vagina	closed
00075	20201216-GBG2012007	nipples	small
00076	20201216-GBG2012007	gestation	no
00077	20201216-GBG2012007	molecular identification	yes
00078	20201216-GBG2012008	mass	21.5	grams
00079	20201216-GBG2012008	head-body length	9.8	centimeter
00080	20201216-GBG2012008	tail length	4.3	centimeter
00081	20201216-GBG2012008	hind foot length	16	millimeter
00082	20201216-GBG2012008	head width	26	millimeter
00083	20201216-GBG2012008	testicles position
00084	20201216-GBG2012008	seminal vesicles development
00085	20201216-GBG2012008	vagina	closed
00086	20201216-GBG2012008	nipples	small
00087	20201216-GBG2012008	gestation	no
00088	20201216-GBG2012008	molecular identification	no
00089	20201216-GBG2012009	mass	20.5	grams
00090	20201216-GBG2012009	head-body length	9.1	centimeter
00091	20201216-GBG2012009	tail length	3.7	centimeter
00092	20201216-GBG2012009	hind foot length	17	millimeter
00093	20201216-GBG2012009	head width	28	millimeter
00094	20201216-GBG2012009	testicles position
00095	20201216-GBG2012009	seminal vesicles development
00096	20201216-GBG2012009	vagina	closed
00097	20201216-GBG2012009	nipples
00098	20201216-GBG2012009	gestation
00099	20201216-GBG2012009	molecular identification	no
00100	20201216-GBG2012010	mass	26.2	grams
00101	20201216-GBG2012010	head-body length	9.3	centimeter
00102	20201216-GBG2012010	tail length	9.8	centimeter
00103	20201216-GBG2012010	hind foot length	22	millimeter
00104	20201216-GBG2012010	head width	30	millimeter
00105	20201216-GBG2012010	testicles position
00106	20201216-GBG2012010	seminal vesicles development	developed
00107	20201216-GBG2012010	vagina
00108	20201216-GBG2012010	nipples
00109	20201216-GBG2012010	gestation
00110	20201216-GBG2012010	molecular identification	yes
00111	20201216-GBG2012011	mass	20.9	grams
00112	20201216-GBG2012011	head-body length	9.2	centimeter
00113	20201216-GBG2012011	tail length	6.7	centimeter
00114	20201216-GBG2012011	hind foot length	19	millimeter
00115	20201216-GBG2012011	head width	26	millimeter
00116	20201216-GBG2012011	testicles position
00117	20201216-GBG2012011	seminal vesicles development	developed
00118	20201216-GBG2012011	vagina
00119	20201216-GBG2012011	nipples
00120	20201216-GBG2012011	gestation
00121	20201216-GBG2012011	molecular identification	no
00122	20201216-GBG2012012	mass	16.6	grams
00123	20201216-GBG2012012	head-body length	8.1	centimeter
00124	20201216-GBG2012012	tail length	3	centimeter
00125	20201216-GBG2012012	hind foot length	14	millimeter
00126	20201216-GBG2012012	head width	26	millimeter
00127	20201216-GBG2012012	testicles position
00128	20201216-GBG2012012	seminal vesicles development
00129	20201216-GBG2012012	vagina	closed
00130	20201216-GBG2012012	nipples	small
00131	20201216-GBG2012012	gestation	no
00132	20201216-GBG2012012	molecular identification	no
00133	20201216-GBG2012013	mass	19.1	grams
00134	20201216-GBG2012013	head-body length	8.4	centimeter
00135	20201216-GBG2012013	tail length	3.7	centimeter
00136	20201216-GBG2012013	hind foot length	15	millimeter
00137	20201216-GBG2012013	head width	28	millimeter
00138	20201216-GBG2012013	testicles position	inside
00139	20201216-GBG2012013	seminal vesicles development	developed
00140	20201216-GBG2012013	vagina
00141	20201216-GBG2012013	nipples
00142	20201216-GBG2012013	gestation
00143	20201216-GBG2012013	molecular identification	no
00144	20201216-GBG2012014	mass	18.4	grams
00145	20201216-GBG2012014	head-body length	8.3	centimeter
00146	20201216-GBG2012014	tail length	3.5	centimeter
00147	20201216-GBG2012014	hind foot length	14	millimeter
00148	20201216-GBG2012014	head width	30	millimeter
00149	20201216-GBG2012014	testicles position	inside
00150	20201216-GBG2012014	seminal vesicles development	developed
00151	20201216-GBG2012014	vagina
00152	20201216-GBG2012014	nipples
00153	20201216-GBG2012014	gestation
00154	20201216-GBG2012014	molecular identification	no
00155	20201216-GBG2012015	mass	24.1	grams
00156	20201216-GBG2012015	head-body length	9.3	centimeter
00157	20201216-GBG2012015	tail length	8.2	centimeter
00158	20201216-GBG2012015	hind foot length	20	millimeter
00159	20201216-GBG2012015	head width	31	millimeter
00160	20201216-GBG2012015	testicles position
00161	20201216-GBG2012015	seminal vesicles development
00162	20201216-GBG2012015	vagina	closed
00163	20201216-GBG2012015	nipples	small
00164	20201216-GBG2012015	gestation	no
00165	20201216-GBG2012015	molecular identification	yes
00166	20201216-GBG2012016	mass	20.4	grams
00167	20201216-GBG2012016	head-body length	9.1	centimeter
00168	20201216-GBG2012016	tail length	6.4	centimeter
00169	20201216-GBG2012016	hind foot length	17	millimeter
00170	20201216-GBG2012016	head width	26	millimeter
00171	20201216-GBG2012016	testicles position	inside
00172	20201216-GBG2012016	seminal vesicles development	developed
00173	20201216-GBG2012016	vagina
00174	20201216-GBG2012016	nipples
00175	20201216-GBG2012016	gestation
00176	20201216-GBG2012016	molecular identification	no
00177	20201216-GBG2012017	mass	14.8	grams
00178	20201216-GBG2012017	head-body length	7.7	centimeter
00179	20201216-GBG2012017	tail length	3.4	centimeter
00180	20201216-GBG2012017	hind foot length	15	millimeter
00181	20201216-GBG2012017	head width	25	millimeter
00182	20201216-GBG2012017	testicles position	inside
00183	20201216-GBG2012017	seminal vesicles development	developed
00184	20201216-GBG2012017	vagina
00185	20201216-GBG2012017	nipples
00186	20201216-GBG2012017	gestation
00187	20201216-GBG2012017	molecular identification	no
00188	20201216-GBG2012018	mass	18.3	grams
00189	20201216-GBG2012018	head-body length	8.2	centimeter
00190	20201216-GBG2012018	tail length	3.4	centimeter
00191	20201216-GBG2012018	hind foot length	14	millimeter
00192	20201216-GBG2012018	head width	26	millimeter
00193	20201216-GBG2012018	testicles position	inside
00194	20201216-GBG2012018	seminal vesicles development	undeveloped
00195	20201216-GBG2012018	vagina
00196	20201216-GBG2012018	nipples
00197	20201216-GBG2012018	gestation
00198	20201216-GBG2012018	molecular identification	no
00199	20201216-GBG2012019	mass	19.8	grams
00200	20201216-GBG2012019	head-body length	8.5	centimeter
00201	20201216-GBG2012019	tail length	6.2	centimeter
00202	20201216-GBG2012019	hind foot length	17	millimeter
00203	20201216-GBG2012019	head width	28	millimeter
00204	20201216-GBG2012019	testicles position
00205	20201216-GBG2012019	seminal vesicles development
00206	20201216-GBG2012019	vagina	perforated
00207	20201216-GBG2012019	nipples	small
00208	20201216-GBG2012019	gestation	yes
00209	20201216-GBG2012019	molecular identification	no
00210	20201216-GBG2012020	mass	20.4	grams
00211	20201216-GBG2012020	head-body length	8.4	centimeter
00212	20201216-GBG2012020	tail length	6.8	centimeter
00213	20201216-GBG2012020	hind foot length	17	millimeter
00214	20201216-GBG2012020	head width	26	millimeter
00215	20201216-GBG2012020	testicles position	outside
00216	20201216-GBG2012020	seminal vesicles development	developed
00217	20201216-GBG2012020	vagina
00218	20201216-GBG2012020	nipples
00219	20201216-GBG2012020	gestation
00220	20201216-GBG2012020	molecular identification	no
00221	20201216-GBG2012021	mass	15.8	grams
00222	20201216-GBG2012021	head-body length	7.5	centimeter
00223	20201216-GBG2012021	tail length	6.5	centimeter
00224	20201216-GBG2012021	hind foot length	17	millimeter
00225	20201216-GBG2012021	head width	25	millimeter
00226	20201216-GBG2012021	testicles position	outside
00227	20201216-GBG2012021	seminal vesicles development	developed
00228	20201216-GBG2012021	vagina
00229	20201216-GBG2012021	nipples
00230	20201216-GBG2012021	gestation
00231	20201216-GBG2012021	molecular identification	no
00232	20201216-GBG2012022	mass	14.8	grams
00233	20201216-GBG2012022	head-body length	7.9	centimeter
00234	20201216-GBG2012022	tail length	5.5	centimeter
00235	20201216-GBG2012022	hind foot length	16	millimeter
00236	20201216-GBG2012022	head width	27	millimeter
00237	20201216-GBG2012022	testicles position
00238	20201216-GBG2012022	seminal vesicles development
00239	20201216-GBG2012022	vagina	perforated
00240	20201216-GBG2012022	nipples	small
00241	20201216-GBG2012022	gestation	no
00242	20201216-GBG2012022	molecular identification	no
00243	20201216-GBG2012023	mass	17.8	grams
00244	20201216-GBG2012023	head-body length	8.5	centimeter
00245	20201216-GBG2012023	tail length	3.6	centimeter
00246	20201216-GBG2012023	hind foot length	15	millimeter
00247	20201216-GBG2012023	head width	25	millimeter
00248	20201216-GBG2012023	testicles position	outside
00249	20201216-GBG2012023	seminal vesicles development	developed
00250	20201216-GBG2012023	vagina
00251	20201216-GBG2012023	nipples
00252	20201216-GBG2012023	gestation
00253	20201216-GBG2012023	molecular identification	no
00254	20201216-GBG2012024	mass	14.3	grams
00255	20201216-GBG2012024	head-body length	8.3	centimeter
00256	20201216-GBG2012024	tail length	3.4	centimeter
00257	20201216-GBG2012024	hind foot length	15	millimeter
00258	20201216-GBG2012024	head width	25	millimeter
00259	20201216-GBG2012024	testicles position
00260	20201216-GBG2012024	seminal vesicles development
00261	20201216-GBG2012024	vagina	closed
00262	20201216-GBG2012024	nipples	small
00263	20201216-GBG2012024	gestation	no
00264	20201216-GBG2012024	molecular identification	no
00265	20201216-GBG2012025	mass	13.6	grams
00266	20201216-GBG2012025	head-body length	7.8	centimeter
00267	20201216-GBG2012025	tail length	3	centimeter
00268	20201216-GBG2012025	hind foot length	15	millimeter
00269	20201216-GBG2012025	head width	24	millimeter
00270	20201216-GBG2012025	testicles position
00271	20201216-GBG2012025	seminal vesicles development
00272	20201216-GBG2012025	vagina	closed
00273	20201216-GBG2012025	nipples	small
00274	20201216-GBG2012025	gestation	no
00275	20201216-GBG2012025	molecular identification	no
00276	20201216-GBG2012026	mass	12.5	grams
00277	20201216-GBG2012026	head-body length	6.6	centimeter
00278	20201216-GBG2012026	tail length	5.8	centimeter
00279	20201216-GBG2012026	hind foot length	17	millimeter
00280	20201216-GBG2012026	head width	23	millimeter
00281	20201216-GBG2012026	testicles position
00282	20201216-GBG2012026	seminal vesicles development
00283	20201216-GBG2012026	vagina	closed
00284	20201216-GBG2012026	nipples	small
00285	20201216-GBG2012026	gestation	no
00286	20201216-GBG2012026	molecular identification	no
00287	20201216-GBG2012027	mass	22.5	grams
00288	20201216-GBG2012027	head-body length	8.4	centimeter
00289	20201216-GBG2012027	tail length	7.5	centimeter
00290	20201216-GBG2012027	hind foot length	18	millimeter
00291	20201216-GBG2012027	head width	30	millimeter
00292	20201216-GBG2012027	testicles position	outside
00293	20201216-GBG2012027	seminal vesicles development	developed
00294	20201216-GBG2012027	vagina
00295	20201216-GBG2012027	nipples
00296	20201216-GBG2012027	gestation
00297	20201216-GBG2012027	molecular identification	no
00298	20201216-GBG2012028	mass	15	grams
00299	20201216-GBG2012028	head-body length	7.6	centimeter
00300	20201216-GBG2012028	tail length	2.8	centimeter
00301	20201216-GBG2012028	hind foot length	14	millimeter
00302	20201216-GBG2012028	head width	27	millimeter
00303	20201216-GBG2012028	testicles position
00304	20201216-GBG2012028	seminal vesicles development
00305	20201216-GBG2012028	vagina	closed
00306	20201216-GBG2012028	nipples	small
00307	20201216-GBG2012028	gestation	no
00308	20201216-GBG2012028	molecular identification	no
00309	20201216-GBG2012029	mass	22	grams
00310	20201216-GBG2012029	head-body length	8.7	centimeter
00311	20201216-GBG2012029	tail length	6.5	centimeter
00312	20201216-GBG2012029	hind foot length	16	millimeter
00313	20201216-GBG2012029	head width	27	millimeter
00314	20201216-GBG2012029	testicles position
00315	20201216-GBG2012029	seminal vesicles development
00316	20201216-GBG2012029	vagina	perforated
00317	20201216-GBG2012029	nipples	small
00318	20201216-GBG2012029	gestation	no
00319	20201216-GBG2012029	molecular identification	no
00320	20201216-GBG2012030	mass	16.6	grams
00321	20201216-GBG2012030	head-body length	8	centimeter
00322	20201216-GBG2012030	tail length	6.3	centimeter
00323	20201216-GBG2012030	hind foot length	18	millimeter
00324	20201216-GBG2012030	head width	27	millimeter
00325	20201216-GBG2012030	testicles position	inside
00326	20201216-GBG2012030	seminal vesicles development	developed
00327	20201216-GBG2012030	vagina
00328	20201216-GBG2012030	nipples
00329	20201216-GBG2012030	gestation
00330	20201216-GBG2012030	molecular identification	no
00331	20201216-GBG2012031	mass	19.5	grams
00332	20201216-GBG2012031	head-body length	8.1	centimeter
00333	20201216-GBG2012031	tail length	6.5	centimeter
00334	20201216-GBG2012031	hind foot length	19	millimeter
00335	20201216-GBG2012031	head width	28	millimeter
00336	20201216-GBG2012031	testicles position	inside
00337	20201216-GBG2012031	seminal vesicles development	developed
00338	20201216-GBG2012031	vagina
00339	20201216-GBG2012031	nipples
00340	20201216-GBG2012031	gestation
00341	20201216-GBG2012031	molecular identification	no
00342	20201216-GBG2012032	mass	19.3	grams
00343	20201216-GBG2012032	head-body length	7.8	centimeter
00344	20201216-GBG2012032	tail length	6.6	centimeter
00345	20201216-GBG2012032	hind foot length	17	millimeter
00346	20201216-GBG2012032	head width	26	millimeter
00347	20201216-GBG2012032	testicles position
00348	20201216-GBG2012032	seminal vesicles development
00349	20201216-GBG2012032	vagina	closed
00350	20201216-GBG2012032	nipples	small
00351	20201216-GBG2012032	gestation	no
00352	20201216-GBG2012032	molecular identification	no
00353	20201216-GBG2012033	mass	19.9	grams
00354	20201216-GBG2012033	head-body length	9.1	centimeter
00355	20201216-GBG2012033	tail length	6.2	centimeter
00356	20201216-GBG2012033	hind foot length	20	millimeter
00357	20201216-GBG2012033	head width	27	millimeter
00358	20201216-GBG2012033	testicles position
00359	20201216-GBG2012033	seminal vesicles development
00360	20201216-GBG2012033	vagina	closed
00361	20201216-GBG2012033	nipples	small
00362	20201216-GBG2012033	gestation	no
00363	20201216-GBG2012033	molecular identification	no
00364	20201216-GBG2012034	mass	21.4	grams
00365	20201216-GBG2012034	head-body length	9	centimeter
00366	20201216-GBG2012034	tail length	7.1	centimeter
00367	20201216-GBG2012034	hind foot length	17	millimeter
00368	20201216-GBG2012034	head width	26	millimeter
00369	20201216-GBG2012034	testicles position	inside
00370	20201216-GBG2012034	seminal vesicles development	undeveloped
00371	20201216-GBG2012034	vagina
00372	20201216-GBG2012034	nipples
00373	20201216-GBG2012034	gestation
00374	20201216-GBG2012034	molecular identification	no
00375	20201216-GBG2012035	mass	22.1	grams
00376	20201216-GBG2012035	head-body length	9.1	centimeter
00377	20201216-GBG2012035	tail length	6.4	centimeter
00378	20201216-GBG2012035	hind foot length	16	millimeter
00379	20201216-GBG2012035	head width	27	millimeter
00380	20201216-GBG2012035	testicles position	inside
00381	20201216-GBG2012035	seminal vesicles development	developed
00382	20201216-GBG2012035	vagina
00383	20201216-GBG2012035	nipples
00384	20201216-GBG2012035	gestation
00385	20201216-GBG2012035	molecular identification	no
00386	20201216-GBG2012036	mass	17.3	grams
00387	20201216-GBG2012036	head-body length	7.9	centimeter
00388	20201216-GBG2012036	tail length	7.6	centimeter
00389	20201216-GBG2012036	hind foot length	22	millimeter
00390	20201216-GBG2012036	head width	26	millimeter
00391	20201216-GBG2012036	testicles position	inside
00392	20201216-GBG2012036	seminal vesicles development	undeveloped
00393	20201216-GBG2012036	vagina
00394	20201216-GBG2012036	nipples
00395	20201216-GBG2012036	gestation
00396	20201216-GBG2012036	molecular identification	yes
00397	20201216-GBG2012037	mass	22.8	grams
00398	20201216-GBG2012037	head-body length	9.1	centimeter
00399	20201216-GBG2012037	tail length	6.4	centimeter
00400	20201216-GBG2012037	hind foot length	16	millimeter
00401	20201216-GBG2012037	head width	26	millimeter
00402	20201216-GBG2012037	testicles position
00403	20201216-GBG2012037	seminal vesicles development
00404	20201216-GBG2012037	vagina	closed
00405	20201216-GBG2012037	nipples	small
00406	20201216-GBG2012037	gestation	no
00407	20201216-GBG2012037	molecular identification	no
00408	20201216-GBG2012038	mass	16.6	grams
00409	20201216-GBG2012038	head-body length	7.8	centimeter
00410	20201216-GBG2012038	tail length	6.5	centimeter
00411	20201216-GBG2012038	hind foot length	17	millimeter
00412	20201216-GBG2012038	head width	26	millimeter
00413	20201216-GBG2012038	testicles position
00414	20201216-GBG2012038	seminal vesicles development
00415	20201216-GBG2012038	vagina	closed
00416	20201216-GBG2012038	nipples	small
00417	20201216-GBG2012038	gestation	no
00418	20201216-GBG2012038	molecular identification	no
00419	20201216-GBG2012039	mass	20.1	grams
00420	20201216-GBG2012039	head-body length	8.1	centimeter
00421	20201216-GBG2012039	tail length	6.6	centimeter
00422	20201216-GBG2012039	hind foot length	15	millimeter
00423	20201216-GBG2012039	head width	26	millimeter
00424	20201216-GBG2012039	testicles position	inside
00425	20201216-GBG2012039	seminal vesicles development	undeveloped
00426	20201216-GBG2012039	vagina
00427	20201216-GBG2012039	nipples
00428	20201216-GBG2012039	gestation
00429	20201216-GBG2012039	molecular identification	no
00430	20201216-GBG2012040	mass	16.9	grams
00431	20201216-GBG2012040	head-body length	8.3	centimeter
00432	20201216-GBG2012040	tail length	5.9	centimeter
00433	20201216-GBG2012040	hind foot length	18	millimeter
00434	20201216-GBG2012040	head width	26	millimeter
00435	20201216-GBG2012040	testicles position	inside
00436	20201216-GBG2012040	seminal vesicles development	undeveloped
00437	20201216-GBG2012040	vagina
00438	20201216-GBG2012040	nipples
00439	20201216-GBG2012040	gestation
00440	20201216-GBG2012040	molecular identification	no
00441	20201216-GBG2012041	mass	17.2	grams
00442	20201216-GBG2012041	head-body length	7.5	centimeter
00443	20201216-GBG2012041	tail length	6.1	centimeter
00444	20201216-GBG2012041	hind foot length	17	millimeter
00445	20201216-GBG2012041	head width	24	millimeter
00446	20201216-GBG2012041	testicles position	inside
00447	20201216-GBG2012041	seminal vesicles development	developed
00448	20201216-GBG2012041	vagina
00449	20201216-GBG2012041	nipples
00450	20201216-GBG2012041	gestation
00451	20201216-GBG2012041	molecular identification	no
00452	20201216-GBG2012042	mass	24.7	grams
00453	20201216-GBG2012042	head-body length	9	centimeter
00454	20201216-GBG2012042	tail length	7.1	centimeter
00455	20201216-GBG2012042	hind foot length	19	millimeter
00456	20201216-GBG2012042	head width	32	millimeter
00457	20201216-GBG2012042	testicles position
00458	20201216-GBG2012042	seminal vesicles development
00459	20201216-GBG2012042	vagina	perforated
00460	20201216-GBG2012042	nipples	small
00461	20201216-GBG2012042	gestation	no
00462	20201216-GBG2012042	molecular identification	no
00463	20210601-GEFKAT2106001	mass	29.3	grams
00464	20210601-GEFKAT2106001	head-body length	10.1	centimeter
00465	20210601-GEFKAT2106001	tail length	9.4	centimeter
00466	20210601-GEFKAT2106001	hind foot length		millimeter
00467	20210601-GEFKAT2106001	head width		millimeter
00468	20210601-GEFKAT2106001	testicles position	outside
00469	20210601-GEFKAT2106001	seminal vesicles development	developed
00470	20210601-GEFKAT2106001	vagina
00471	20210601-GEFKAT2106001	nipples
00472	20210601-GEFKAT2106001	gestation
00473	20210601-GEFKAT2106001	molecular identification	yes
00474	20210601-GEFKAT2106002	mass	19.6	grams
00475	20210601-GEFKAT2106002	head-body length	8.9	centimeter
00476	20210601-GEFKAT2106002	tail length	3.6	centimeter
00477	20210601-GEFKAT2106002	hind foot length		millimeter
00478	20210601-GEFKAT2106002	head width		millimeter
00479	20210601-GEFKAT2106002	testicles position	outside
00480	20210601-GEFKAT2106002	seminal vesicles development	developed
00481	20210601-GEFKAT2106002	vagina
00482	20210601-GEFKAT2106002	nipples
00483	20210601-GEFKAT2106002	gestation
00484	20210601-GEFKAT2106002	molecular identification	no
00485	20210601-GEFKAT2106003	mass	24.2	grams
00486	20210601-GEFKAT2106003	head-body length	6.5	centimeter
00487	20210601-GEFKAT2106003	tail length	4	centimeter
00488	20210601-GEFKAT2106003	hind foot length		millimeter
00489	20210601-GEFKAT2106003	head width		millimeter
00490	20210601-GEFKAT2106003	testicles position	inside
00491	20210601-GEFKAT2106003	seminal vesicles development	undeveloped
00492	20210601-GEFKAT2106003	vagina
00493	20210601-GEFKAT2106003	nipples
00494	20210601-GEFKAT2106003	gestation
00495	20210601-GEFKAT2106003	molecular identification	no
00496	20210602-GEFKAT2106004	mass	18.5	grams
00497	20210602-GEFKAT2106004	head-body length	8.8	centimeter
00498	20210602-GEFKAT2106004	tail length	3.7	centimeter
00499	20210602-GEFKAT2106004	hind foot length		millimeter
00500	20210602-GEFKAT2106004	head width		millimeter
00501	20210602-GEFKAT2106004	testicles position
00502	20210602-GEFKAT2106004	seminal vesicles development
00503	20210602-GEFKAT2106004	vagina	perforated
00504	20210602-GEFKAT2106004	nipples	small
00505	20210602-GEFKAT2106004	gestation	yes
00506	20210602-GEFKAT2106004	molecular identification	no
00507	20210602-GEFKAT210600F	mass		grams
00508	20210602-GEFKAT210600F	head-body length		centimeter
00509	20210602-GEFKAT210600F	tail length		centimeter
00510	20210602-GEFKAT210600F	hind foot length		millimeter
00511	20210602-GEFKAT210600F	head width		millimeter
00512	20210602-GEFKAT210600F	testicles position
00513	20210602-GEFKAT210600F	seminal vesicles development
00514	20210602-GEFKAT210600F	vagina
00515	20210602-GEFKAT210600F	nipples	lactating
00516	20210602-GEFKAT210600F	gestation
00517	20210602-GEFKAT210600F	molecular identification
00518	20210608-GEFWIN2106001	mass	44.9	grams
00519	20210608-GEFWIN2106001	head-body length	10.9	centimeter
00520	20210608-GEFWIN2106001	tail length	10.5	centimeter
00521	20210608-GEFWIN2106001	hind foot length		millimeter
00522	20210608-GEFWIN2106001	head width		millimeter
00523	20210608-GEFWIN2106001	testicles position	outside
00524	20210608-GEFWIN2106001	seminal vesicles development	developed
00525	20210608-GEFWIN2106001	vagina
00526	20210608-GEFWIN2106001	nipples
00527	20210608-GEFWIN2106001	gestation
00528	20210608-GEFWIN2106001	molecular identification	yes
00529	20210608-GEFWIN2106002	mass	24.1	grams
00530	20210608-GEFWIN2106002	head-body length	10	centimeter
00531	20210608-GEFWIN2106002	tail length	9.5	centimeter
00532	20210608-GEFWIN2106002	hind foot length		millimeter
00533	20210608-GEFWIN2106002	head width		millimeter
00534	20210608-GEFWIN2106002	testicles position
00535	20210608-GEFWIN2106002	seminal vesicles development
00536	20210608-GEFWIN2106002	vagina	perforated
00537	20210608-GEFWIN2106002	nipples	small
00538	20210608-GEFWIN2106002	gestation	no
00539	20210608-GEFWIN2106002	molecular identification	yes
00540	20210608-GEFWIN2106003	mass	33.4	grams
00541	20210608-GEFWIN2106003	head-body length	10.2	centimeter
00542	20210608-GEFWIN2106003	tail length	10.1	centimeter
00543	20210608-GEFWIN2106003	hind foot length		millimeter
00544	20210608-GEFWIN2106003	head width		millimeter
00545	20210608-GEFWIN2106003	testicles position	outside
00546	20210608-GEFWIN2106003	seminal vesicles development	developed
00547	20210608-GEFWIN2106003	vagina
00548	20210608-GEFWIN2106003	nipples
00549	20210608-GEFWIN2106003	gestation
00550	20210608-GEFWIN2106003	molecular identification	yes
00551	20210608-GEFWIN2106004	mass	26.8	grams
00552	20210608-GEFWIN2106004	head-body length	9.6	centimeter
00553	20210608-GEFWIN2106004	tail length	9.6	centimeter
00554	20210608-GEFWIN2106004	hind foot length		millimeter
00555	20210608-GEFWIN2106004	head width		millimeter
00556	20210608-GEFWIN2106004	testicles position	inside
00557	20210608-GEFWIN2106004	seminal vesicles development	undeveloped
00558	20210608-GEFWIN2106004	vagina
00559	20210608-GEFWIN2106004	nipples
00560	20210608-GEFWIN2106004	gestation
00561	20210608-GEFWIN2106004	molecular identification	yes
00562	20210608-GEFWIN2106005	mass	32.9	grams
00563	20210608-GEFWIN2106005	head-body length	10.2	centimeter
00564	20210608-GEFWIN2106005	tail length	9.5	centimeter
00565	20210608-GEFWIN2106005	hind foot length		millimeter
00566	20210608-GEFWIN2106005	head width		millimeter
00567	20210608-GEFWIN2106005	testicles position
00568	20210608-GEFWIN2106005	seminal vesicles development
00569	20210608-GEFWIN2106005	vagina	closed
00570	20210608-GEFWIN2106005	nipples	small
00571	20210608-GEFWIN2106005	gestation	yes
00572	20210608-GEFWIN2106005	molecular identification	yes
00573	20210608-GEFWIN2106006	mass	25.1	grams
00574	20210608-GEFWIN2106006	head-body length	9.7	centimeter
00575	20210608-GEFWIN2106006	tail length	4	centimeter
00576	20210608-GEFWIN2106006	hind foot length		millimeter
00577	20210608-GEFWIN2106006	head width		millimeter
00578	20210608-GEFWIN2106006	testicles position	outside
00579	20210608-GEFWIN2106006	seminal vesicles development	developed
00580	20210608-GEFWIN2106006	vagina
00581	20210608-GEFWIN2106006	nipples
00582	20210608-GEFWIN2106006	gestation
00583	20210608-GEFWIN2106006	molecular identification	no
00584	20210608-GEFWIN2106007	mass	30.5	grams
00585	20210608-GEFWIN2106007	head-body length	9.7	centimeter
00586	20210608-GEFWIN2106007	tail length	9.9	centimeter
00587	20210608-GEFWIN2106007	hind foot length		millimeter
00588	20210608-GEFWIN2106007	head width		millimeter
00589	20210608-GEFWIN2106007	testicles position	outside
00590	20210608-GEFWIN2106007	seminal vesicles development	developed
00591	20210608-GEFWIN2106007	vagina
00592	20210608-GEFWIN2106007	nipples
00593	20210608-GEFWIN2106007	gestation
00594	20210608-GEFWIN2106007	molecular identification	yes
00595	20210608-GEFWIN2106008	mass	30.6	grams
00596	20210608-GEFWIN2106008	head-body length	9.8	centimeter
00597	20210608-GEFWIN2106008	tail length	9.3	centimeter
00598	20210608-GEFWIN2106008	hind foot length		millimeter
00599	20210608-GEFWIN2106008	head width		millimeter
00600	20210608-GEFWIN2106008	testicles position
00601	20210608-GEFWIN2106008	seminal vesicles development
00602	20210608-GEFWIN2106008	vagina	perforated
00603	20210608-GEFWIN2106008	nipples	small
00604	20210608-GEFWIN2106008	gestation	yes
00605	20210608-GEFWIN2106008	molecular identification	yes
00606	20210608-GEFWIN2106009	mass	20.3	grams
00607	20210608-GEFWIN2106009	head-body length	8.8	centimeter
00608	20210608-GEFWIN2106009	tail length	4.3	centimeter
00609	20210608-GEFWIN2106009	hind foot length		millimeter
00610	20210608-GEFWIN2106009	head width		millimeter
00611	20210608-GEFWIN2106009	testicles position
00612	20210608-GEFWIN2106009	seminal vesicles development
00613	20210608-GEFWIN2106009	vagina	perforated
00614	20210608-GEFWIN2106009	nipples	small
00615	20210608-GEFWIN2106009	gestation	yes
00616	20210608-GEFWIN2106009	molecular identification	no
00617	20210608-GEFWIN210600A	mass		grams
00618	20210608-GEFWIN210600A	head-body length		centimeter
00619	20210608-GEFWIN210600A	tail length		centimeter
00620	20210608-GEFWIN210600A	hind foot length		millimeter
00621	20210608-GEFWIN210600A	head width		millimeter
00622	20210608-GEFWIN210600A	testicles position
00623	20210608-GEFWIN210600A	seminal vesicles development	developed
00624	20210608-GEFWIN210600A	vagina
00625	20210608-GEFWIN210600A	nipples
00626	20210608-GEFWIN210600A	gestation
00627	20210608-GEFWIN210600A	molecular identification	yes
00628	20210608-GEFWIN210600B	mass		grams
00629	20210608-GEFWIN210600B	head-body length		centimeter
00630	20210608-GEFWIN210600B	tail length		centimeter
00631	20210608-GEFWIN210600B	hind foot length		millimeter
00632	20210608-GEFWIN210600B	head width		millimeter
00633	20210608-GEFWIN210600B	testicles position
00634	20210608-GEFWIN210600B	seminal vesicles development	developed
00635	20210608-GEFWIN210600B	vagina
00636	20210608-GEFWIN210600B	nipples
00637	20210608-GEFWIN210600B	gestation
00638	20210608-GEFWIN210600B	molecular identification	yes
00639	20210608-GEFWIN210600C	mass		grams
00640	20210608-GEFWIN210600C	head-body length		centimeter
00641	20210608-GEFWIN210600C	tail length		centimeter
00642	20210608-GEFWIN210600C	hind foot length		millimeter
00643	20210608-GEFWIN210600C	head width		millimeter
00644	20210608-GEFWIN210600C	testicles position
00645	20210608-GEFWIN210600C	seminal vesicles development	developed
00646	20210608-GEFWIN210600C	vagina
00647	20210608-GEFWIN210600C	nipples	lactating
00648	20210608-GEFWIN210600C	gestation
00649	20210608-GEFWIN210600C	molecular identification	yes
00650	20210608-GEFWIN210600D	mass		grams
00651	20210608-GEFWIN210600D	head-body length		centimeter
00652	20210608-GEFWIN210600D	tail length		centimeter
00653	20210608-GEFWIN210600D	hind foot length		millimeter
00654	20210608-GEFWIN210600D	head width		millimeter
00655	20210608-GEFWIN210600D	testicles position
00656	20210608-GEFWIN210600D	seminal vesicles development	developed
00657	20210608-GEFWIN210600D	vagina
00658	20210608-GEFWIN210600D	nipples
00659	20210608-GEFWIN210600D	gestation
00660	20210608-GEFWIN210600D	molecular identification	yes
00661	20210608-GEFWIN210600E	mass		grams
00662	20210608-GEFWIN210600E	head-body length		centimeter
00663	20210608-GEFWIN210600E	tail length		centimeter
00664	20210608-GEFWIN210600E	hind foot length		millimeter
00665	20210608-GEFWIN210600E	head width		millimeter
00666	20210608-GEFWIN210600E	testicles position
00667	20210608-GEFWIN210600E	seminal vesicles development	developed
00668	20210608-GEFWIN210600E	vagina
00669	20210608-GEFWIN210600E	nipples
00670	20210608-GEFWIN210600E	gestation
00671	20210608-GEFWIN210600E	molecular identification	yes
00672	20210608-GEFWIN210600F	mass		grams
00673	20210608-GEFWIN210600F	head-body length		centimeter
00674	20210608-GEFWIN210600F	tail length		centimeter
00675	20210608-GEFWIN210600F	hind foot length		millimeter
00676	20210608-GEFWIN210600F	head width		millimeter
00677	20210608-GEFWIN210600F	testicles position
00678	20210608-GEFWIN210600F	seminal vesicles development	developed
00679	20210608-GEFWIN210600F	vagina
00680	20210608-GEFWIN210600F	nipples
00681	20210608-GEFWIN210600F	gestation
00682	20210608-GEFWIN210600F	molecular identification	yes
00683	20210608-GEFWIN210600G	mass		grams
00684	20210608-GEFWIN210600G	head-body length		centimeter
00685	20210608-GEFWIN210600G	tail length		centimeter
00686	20210608-GEFWIN210600G	hind foot length		millimeter
00687	20210608-GEFWIN210600G	head width		millimeter
00688	20210608-GEFWIN210600G	testicles position
00689	20210608-GEFWIN210600G	seminal vesicles development	developed
00690	20210608-GEFWIN210600G	vagina
00691	20210608-GEFWIN210600G	nipples
00692	20210608-GEFWIN210600G	gestation
00693	20210608-GEFWIN210600G	molecular identification	yes
00694	20210608-GEFWIN210600H	mass		grams
00695	20210608-GEFWIN210600H	head-body length		centimeter
00696	20210608-GEFWIN210600H	tail length		centimeter
00697	20210608-GEFWIN210600H	hind foot length		millimeter
00698	20210608-GEFWIN210600H	head width		millimeter
00699	20210608-GEFWIN210600H	testicles position
00700	20210608-GEFWIN210600H	seminal vesicles development	developed
00701	20210608-GEFWIN210600H	vagina
00702	20210608-GEFWIN210600H	nipples
00703	20210608-GEFWIN210600H	gestation
00704	20210608-GEFWIN210600H	molecular identification	yes
00705	20210608-GEFWIN2106010	mass	34.3	grams
00706	20210608-GEFWIN2106010	head-body length	10	centimeter
00707	20210608-GEFWIN2106010	tail length	10.2	centimeter
00708	20210608-GEFWIN2106010	hind foot length		millimeter
00709	20210608-GEFWIN2106010	head width		millimeter
00710	20210608-GEFWIN2106010	testicles position	outside
00711	20210608-GEFWIN2106010	seminal vesicles development	developed
00712	20210608-GEFWIN2106010	vagina
00713	20210608-GEFWIN2106010	nipples
00714	20210608-GEFWIN2106010	gestation
00715	20210608-GEFWIN2106010	molecular identification	yes
00716	20210608-GEFWIN2106011	mass	45.6	grams
00717	20210608-GEFWIN2106011	head-body length	11	centimeter
00718	20210608-GEFWIN2106011	tail length	5.1	centimeter
00719	20210608-GEFWIN2106011	hind foot length		millimeter
00720	20210608-GEFWIN2106011	head width		millimeter
00721	20210608-GEFWIN2106011	testicles position	outside
00722	20210608-GEFWIN2106011	seminal vesicles development	developed
00723	20210608-GEFWIN2106011	vagina
00724	20210608-GEFWIN2106011	nipples
00725	20210608-GEFWIN2106011	gestation
00726	20210608-GEFWIN2106011	molecular identification	yes
00727	20210608-GEFWIN2106012	mass	39.3	grams
00728	20210608-GEFWIN2106012	head-body length	10.6	centimeter
00729	20210608-GEFWIN2106012	tail length	9.9	centimeter
00730	20210608-GEFWIN2106012	hind foot length		millimeter
00731	20210608-GEFWIN2106012	head width		millimeter
00732	20210608-GEFWIN2106012	testicles position	outside
00733	20210608-GEFWIN2106012	seminal vesicles development	developed
00734	20210608-GEFWIN2106012	vagina
00735	20210608-GEFWIN2106012	nipples
00736	20210608-GEFWIN2106012	gestation
00737	20210608-GEFWIN2106012	molecular identification	yes
00738	20211025-GEFWIN2110001	mass	8.7	grams
00739	20211025-GEFWIN2110001	head-body length	5.3	centimeter
00740	20211025-GEFWIN2110001	tail length	3.4	centimeter
00741	20211025-GEFWIN2110001	hind foot length	11	millimeter
00742	20211025-GEFWIN2110001	head width	12	millimeter
00743	20211025-GEFWIN2110001	testicles position	inside
00744	20211025-GEFWIN2110001	seminal vesicles development	undeveloped
00745	20211025-GEFWIN2110001	vagina
00746	20211025-GEFWIN2110001	nipples
00747	20211025-GEFWIN2110001	gestation
00748	20211025-GEFWIN2110001	molecular identification	no
00749	20211020-GEFWIN2110002	mass		grams
00750	20211020-GEFWIN2110002	head-body length		centimeter
00751	20211020-GEFWIN2110002	tail length		centimeter
00752	20211020-GEFWIN2110002	hind foot length		millimeter
00753	20211020-GEFWIN2110002	head width		millimeter
00754	20211020-GEFWIN2110002	testicles position
00755	20211020-GEFWIN2110002	seminal vesicles development
00756	20211020-GEFWIN2110002	vagina
00757	20211020-GEFWIN2110002	nipples
00758	20211020-GEFWIN2110002	gestation
00759	20211020-GEFWIN2110002	molecular identification	no
00760	20211025-GEFWIN2110002	mass	12.2	grams
00761	20211025-GEFWIN2110002	head-body length	7.5	centimeter
00762	20211025-GEFWIN2110002	tail length	3.5	centimeter
00763	20211025-GEFWIN2110002	hind foot length	12	millimeter
00764	20211025-GEFWIN2110002	head width	11	millimeter
00765	20211025-GEFWIN2110002	testicles position
00766	20211025-GEFWIN2110002	seminal vesicles development
00767	20211025-GEFWIN2110002	vagina	closed
00768	20211025-GEFWIN2110002	nipples	small
00769	20211025-GEFWIN2110002	gestation	no
00770	20211025-GEFWIN2110002	molecular identification	no
00771	20211025-GEFWIN2110003	mass	21.2	grams
00772	20211025-GEFWIN2110003	head-body length	8.3	centimeter
00773	20211025-GEFWIN2110003	tail length	4.1	centimeter
00774	20211025-GEFWIN2110003	hind foot length	12	millimeter
00775	20211025-GEFWIN2110003	head width	13	millimeter
00776	20211025-GEFWIN2110003	testicles position	inside
00777	20211025-GEFWIN2110003	seminal vesicles development	undeveloped
00778	20211025-GEFWIN2110003	vagina
00779	20211025-GEFWIN2110003	nipples
00780	20211025-GEFWIN2110003	gestation
00781	20211025-GEFWIN2110003	molecular identification	no
00782	20211025-GEFWIN2110004	mass	20.5	grams
00783	20211025-GEFWIN2110004	head-body length	8.2	centimeter
00784	20211025-GEFWIN2110004	tail length	4	centimeter
00785	20211025-GEFWIN2110004	hind foot length	12	millimeter
00786	20211025-GEFWIN2110004	head width	12	millimeter
00787	20211025-GEFWIN2110004	testicles position
00788	20211025-GEFWIN2110004	seminal vesicles development
00789	20211025-GEFWIN2110004	vagina	perforated
00790	20211025-GEFWIN2110004	nipples	lactating
00791	20211025-GEFWIN2110004	gestation	no
00792	20211025-GEFWIN2110004	molecular identification	no
00793	20211025-GEFWIN2110005	mass	13.6	grams
00794	20211025-GEFWIN2110005	head-body length	7.3	centimeter
00795	20211025-GEFWIN2110005	tail length	3.3	centimeter
00796	20211025-GEFWIN2110005	hind foot length	13	millimeter
00797	20211025-GEFWIN2110005	head width	12	millimeter
00798	20211025-GEFWIN2110005	testicles position
00799	20211025-GEFWIN2110005	seminal vesicles development
00800	20211025-GEFWIN2110005	vagina	closed
00801	20211025-GEFWIN2110005	nipples	small
00802	20211025-GEFWIN2110005	gestation	no
00803	20211025-GEFWIN2110005	molecular identification	no
00804	20211025-GEFWIN2110006	mass	25.5	grams
00805	20211025-GEFWIN2110006	head-body length	8.5	centimeter
00806	20211025-GEFWIN2110006	tail length	5.8	centimeter
00807	20211025-GEFWIN2110006	hind foot length	15	millimeter
00808	20211025-GEFWIN2110006	head width	12	millimeter
00809	20211025-GEFWIN2110006	testicles position	outside
00810	20211025-GEFWIN2110006	seminal vesicles development	developed
00811	20211025-GEFWIN2110006	vagina
00812	20211025-GEFWIN2110006	nipples
00813	20211025-GEFWIN2110006	gestation
00814	20211025-GEFWIN2110006	molecular identification	no
00815	20211025-GEFWIN2110007	mass	20.8	grams
00816	20211025-GEFWIN2110007	head-body length	8.7	centimeter
00817	20211025-GEFWIN2110007	tail length	3.9	centimeter
00818	20211025-GEFWIN2110007	hind foot length	13	millimeter
00819	20211025-GEFWIN2110007	head width	13	millimeter
00820	20211025-GEFWIN2110007	testicles position
00821	20211025-GEFWIN2110007	seminal vesicles development
00822	20211025-GEFWIN2110007	vagina	perforated
00823	20211025-GEFWIN2110007	nipples	small
00824	20211025-GEFWIN2110007	gestation	no
00825	20211025-GEFWIN2110007	molecular identification	no
00826	20211025-GEFWIN2110008	mass	15.9	grams
00827	20211025-GEFWIN2110008	head-body length	7.6	centimeter
00828	20211025-GEFWIN2110008	tail length	3.5	centimeter
00829	20211025-GEFWIN2110008	hind foot length	12	millimeter
00830	20211025-GEFWIN2110008	head width	12	millimeter
00831	20211025-GEFWIN2110008	testicles position
00832	20211025-GEFWIN2110008	seminal vesicles development
00833	20211025-GEFWIN2110008	vagina	closed
00834	20211025-GEFWIN2110008	nipples	small
00835	20211025-GEFWIN2110008	gestation	no
00836	20211025-GEFWIN2110008	molecular identification	no
00837	20211025-GEFWIN2110009	mass	18.5	grams
00838	20211025-GEFWIN2110009	head-body length	7.8	centimeter
00839	20211025-GEFWIN2110009	tail length	3.7	centimeter
00840	20211025-GEFWIN2110009	hind foot length	13	millimeter
00841	20211025-GEFWIN2110009	head width	13	millimeter
00842	20211025-GEFWIN2110009	testicles position
00843	20211025-GEFWIN2110009	seminal vesicles development
00844	20211025-GEFWIN2110009	vagina	closed
00845	20211025-GEFWIN2110009	nipples	small
00846	20211025-GEFWIN2110009	gestation	no
00847	20211025-GEFWIN2110009	molecular identification	no
00848	20211018-GEFWIN211000A	mass		grams
00849	20211018-GEFWIN211000A	head-body length		centimeter
00850	20211018-GEFWIN211000A	tail length		centimeter
00851	20211018-GEFWIN211000A	hind foot length		millimeter
00852	20211018-GEFWIN211000A	head width		millimeter
00853	20211018-GEFWIN211000A	testicles position
00854	20211018-GEFWIN211000A	seminal vesicles development
00855	20211018-GEFWIN211000A	vagina
00856	20211018-GEFWIN211000A	nipples	lactating
00857	20211018-GEFWIN211000A	gestation
00858	20211018-GEFWIN211000A	molecular identification
00859	20211018-GEFWIN211000E	mass		grams
00860	20211018-GEFWIN211000E	head-body length		centimeter
00861	20211018-GEFWIN211000E	tail length		centimeter
00862	20211018-GEFWIN211000E	hind foot length		millimeter
00863	20211018-GEFWIN211000E	head width		millimeter
00864	20211018-GEFWIN211000E	testicles position
00865	20211018-GEFWIN211000E	seminal vesicles development
00866	20211018-GEFWIN211000E	vagina
00867	20211018-GEFWIN211000E	nipples	lactating
00868	20211018-GEFWIN211000E	gestation
00869	20211018-GEFWIN211000E	molecular identification
00870	20211025-GEFWIN2110010	mass	18.8	grams
00871	20211025-GEFWIN2110010	head-body length	7.9	centimeter
00872	20211025-GEFWIN2110010	tail length	4.7	centimeter
00873	20211025-GEFWIN2110010	hind foot length	13	millimeter
00874	20211025-GEFWIN2110010	head width	13	millimeter
00875	20211025-GEFWIN2110010	testicles position
00876	20211025-GEFWIN2110010	seminal vesicles development
00877	20211025-GEFWIN2110010	vagina	closed
00878	20211025-GEFWIN2110010	nipples	small
00879	20211025-GEFWIN2110010	gestation	no
00880	20211025-GEFWIN2110010	molecular identification	no
00881	20211025-GEFWIN2110011	mass	19.1	grams
00882	20211025-GEFWIN2110011	head-body length	7.2	centimeter
00883	20211025-GEFWIN2110011	tail length	4	centimeter
00884	20211025-GEFWIN2110011	hind foot length	13	millimeter
00885	20211025-GEFWIN2110011	head width	12	millimeter
00886	20211025-GEFWIN2110011	testicles position	inside
00887	20211025-GEFWIN2110011	seminal vesicles development	undeveloped
00888	20211025-GEFWIN2110011	vagina
00889	20211025-GEFWIN2110011	nipples
00890	20211025-GEFWIN2110011	gestation
00891	20211025-GEFWIN2110011	molecular identification	no
00892	20211025-GEFWIN2110012	mass	18.3	grams
00893	20211025-GEFWIN2110012	head-body length	7.3	centimeter
00894	20211025-GEFWIN2110012	tail length	4.1	centimeter
00895	20211025-GEFWIN2110012	hind foot length	12	millimeter
00896	20211025-GEFWIN2110012	head width	12	millimeter
00897	20211025-GEFWIN2110012	testicles position	inside
00898	20211025-GEFWIN2110012	seminal vesicles development	undeveloped
00899	20211025-GEFWIN2110012	vagina
00900	20211025-GEFWIN2110012	nipples
00901	20211025-GEFWIN2110012	gestation
00902	20211025-GEFWIN2110012	molecular identification	no
00903	20211025-GEFWIN2110013	mass	21.7	grams
00904	20211025-GEFWIN2110013	head-body length	8.7	centimeter
00905	20211025-GEFWIN2110013	tail length	4.3	centimeter
00906	20211025-GEFWIN2110013	hind foot length	12	millimeter
00907	20211025-GEFWIN2110013	head width	13	millimeter
00908	20211025-GEFWIN2110013	testicles position
00909	20211025-GEFWIN2110013	seminal vesicles development
00910	20211025-GEFWIN2110013	vagina	perforated
00911	20211025-GEFWIN2110013	nipples	small
00912	20211025-GEFWIN2110013	gestation	no
00913	20211025-GEFWIN2110013	molecular identification	no
00914	20211025-GEFWIN2110014	mass	37.5	grams
00915	20211025-GEFWIN2110014	head-body length	10.3	centimeter
00916	20211025-GEFWIN2110014	tail length	10.7	centimeter
00917	20211025-GEFWIN2110014	hind foot length	20	millimeter
00918	20211025-GEFWIN2110014	head width	14	millimeter
00919	20211025-GEFWIN2110014	testicles position	inside
00920	20211025-GEFWIN2110014	seminal vesicles development	undeveloped
00921	20211025-GEFWIN2110014	vagina
00922	20211025-GEFWIN2110014	nipples
00923	20211025-GEFWIN2110014	gestation
00924	20211025-GEFWIN2110014	molecular identification	yes
00925	20211025-GEFWIN2110015	mass	44.9	grams
00926	20211025-GEFWIN2110015	head-body length	9.8	centimeter
00927	20211025-GEFWIN2110015	tail length	10.7	centimeter
00928	20211025-GEFWIN2110015	hind foot length	18	millimeter
00929	20211025-GEFWIN2110015	head width	15	millimeter
00930	20211025-GEFWIN2110015	testicles position	inside
00931	20211025-GEFWIN2110015	seminal vesicles development	undeveloped
00932	20211025-GEFWIN2110015	vagina
00933	20211025-GEFWIN2110015	nipples
00934	20211025-GEFWIN2110015	gestation
00935	20211025-GEFWIN2110015	molecular identification	yes
00936	20211025-GEFWIN2110016	mass	37.9	grams
00937	20211025-GEFWIN2110016	head-body length	9.1	centimeter
00938	20211025-GEFWIN2110016	tail length	11.1	centimeter
00939	20211025-GEFWIN2110016	hind foot length	18	millimeter
00940	20211025-GEFWIN2110016	head width	14	millimeter
00941	20211025-GEFWIN2110016	testicles position	outside
00942	20211025-GEFWIN2110016	seminal vesicles development	developed
00943	20211025-GEFWIN2110016	vagina
00944	20211025-GEFWIN2110016	nipples
00945	20211025-GEFWIN2110016	gestation
00946	20211025-GEFWIN2110016	molecular identification	yes
00947	20211025-GEFWIN2110017	mass	17.9	grams
00948	20211025-GEFWIN2110017	head-body length	8.3	centimeter
00949	20211025-GEFWIN2110017	tail length	4	centimeter
00950	20211025-GEFWIN2110017	hind foot length	13	millimeter
00951	20211025-GEFWIN2110017	head width	12	millimeter
00952	20211025-GEFWIN2110017	testicles position	inside
00953	20211025-GEFWIN2110017	seminal vesicles development	undeveloped
00954	20211025-GEFWIN2110017	vagina
00955	20211025-GEFWIN2110017	nipples
00956	20211025-GEFWIN2110017	gestation
00957	20211025-GEFWIN2110017	molecular identification	no
00958	20211025-GEFWIN2110018	mass	18.2	grams
00959	20211025-GEFWIN2110018	head-body length	8	centimeter
00960	20211025-GEFWIN2110018	tail length	3.8	centimeter
00961	20211025-GEFWIN2110018	hind foot length	13	millimeter
00962	20211025-GEFWIN2110018	head width	12	millimeter
00963	20211025-GEFWIN2110018	testicles position
00964	20211025-GEFWIN2110018	seminal vesicles development
00965	20211025-GEFWIN2110018	vagina	closed
00966	20211025-GEFWIN2110018	nipples	small
00967	20211025-GEFWIN2110018	gestation	no
00968	20211025-GEFWIN2110018	molecular identification	no
00969	20211025-GEFWIN2110019	mass	17.4	grams
00970	20211025-GEFWIN2110019	head-body length	8	centimeter
00971	20211025-GEFWIN2110019	tail length	3.7	centimeter
00972	20211025-GEFWIN2110019	hind foot length	13	millimeter
00973	20211025-GEFWIN2110019	head width	13	millimeter
00974	20211025-GEFWIN2110019	testicles position
00975	20211025-GEFWIN2110019	seminal vesicles development
00976	20211025-GEFWIN2110019	vagina	closed
00977	20211025-GEFWIN2110019	nipples	small
00978	20211025-GEFWIN2110019	gestation	no
00979	20211025-GEFWIN2110019	molecular identification	no
00980	20211025-GEFWIN2110020	mass	21.1	grams
00981	20211025-GEFWIN2110020	head-body length	8.2	centimeter
00982	20211025-GEFWIN2110020	tail length	4.5	centimeter
00983	20211025-GEFWIN2110020	hind foot length	13	millimeter
00984	20211025-GEFWIN2110020	head width	14	millimeter
00985	20211025-GEFWIN2110020	testicles position
00986	20211025-GEFWIN2110020	seminal vesicles development
00987	20211025-GEFWIN2110020	vagina	closed
00988	20211025-GEFWIN2110020	nipples	small
00989	20211025-GEFWIN2110020	gestation	no
00990	20211025-GEFWIN2110020	molecular identification	no
00991	20211026-GEFWIN2110021	mass	20.9	grams
00992	20211026-GEFWIN2110021	head-body length	9.1	centimeter
00993	20211026-GEFWIN2110021	tail length	4.2	centimeter
00994	20211026-GEFWIN2110021	hind foot length	13	millimeter
00995	20211026-GEFWIN2110021	head width	14	millimeter
00996	20211026-GEFWIN2110021	testicles position	inside
00997	20211026-GEFWIN2110021	seminal vesicles development	undeveloped
00998	20211026-GEFWIN2110021	vagina
00999	20211026-GEFWIN2110021	nipples
01000	20211026-GEFWIN2110021	gestation
01001	20211026-GEFWIN2110021	molecular identification	no
01002	20211026-GEFWIN2110022	mass	22.8	grams
01003	20211026-GEFWIN2110022	head-body length	9.1	centimeter
01004	20211026-GEFWIN2110022	tail length	4.8	centimeter
01005	20211026-GEFWIN2110022	hind foot length	13	millimeter
01006	20211026-GEFWIN2110022	head width	14	millimeter
01007	20211026-GEFWIN2110022	testicles position	inside
01008	20211026-GEFWIN2110022	seminal vesicles development	undeveloped
01009	20211026-GEFWIN2110022	vagina
01010	20211026-GEFWIN2110022	nipples
01011	20211026-GEFWIN2110022	gestation
01012	20211026-GEFWIN2110022	molecular identification	no
01013	20211026-GEFWIN2110023	mass	17.1	grams
01014	20211026-GEFWIN2110023	head-body length	8	centimeter
01015	20211026-GEFWIN2110023	tail length	7	centimeter
01016	20211026-GEFWIN2110023	hind foot length	14	millimeter
01017	20211026-GEFWIN2110023	head width	12	millimeter
01018	20211026-GEFWIN2110023	testicles position	inside
01019	20211026-GEFWIN2110023	seminal vesicles development	undeveloped
01020	20211026-GEFWIN2110023	vagina
01021	20211026-GEFWIN2110023	nipples
01022	20211026-GEFWIN2110023	gestation
01023	20211026-GEFWIN2110023	molecular identification	no
01024	20211026-GEFWIN2110024	mass	19.3	grams
01025	20211026-GEFWIN2110024	head-body length	8.9	centimeter
01026	20211026-GEFWIN2110024	tail length	3.7	centimeter
01027	20211026-GEFWIN2110024	hind foot length	13	millimeter
01028	20211026-GEFWIN2110024	head width	13	millimeter
01029	20211026-GEFWIN2110024	testicles position
01030	20211026-GEFWIN2110024	seminal vesicles development
01031	20211026-GEFWIN2110024	vagina	closed
01032	20211026-GEFWIN2110024	nipples	small
01033	20211026-GEFWIN2110024	gestation	no
01034	20211026-GEFWIN2110024	molecular identification	no
01035	20211026-GEFWIN2110025	mass	30.5	grams
01036	20211026-GEFWIN2110025	head-body length	9.3	centimeter
01037	20211026-GEFWIN2110025	tail length	10.1	centimeter
01038	20211026-GEFWIN2110025	hind foot length	20	millimeter
01039	20211026-GEFWIN2110025	head width	14	millimeter
01040	20211026-GEFWIN2110025	testicles position
01041	20211026-GEFWIN2110025	seminal vesicles development
01042	20211026-GEFWIN2110025	vagina	closed
01043	20211026-GEFWIN2110025	nipples	small
01044	20211026-GEFWIN2110025	gestation	no
01045	20211026-GEFWIN2110025	molecular identification	yes
01046	20211026-GEFWIN2110026	mass	33.4	grams
01047	20211026-GEFWIN2110026	head-body length	9.5	centimeter
01048	20211026-GEFWIN2110026	tail length	10.9	centimeter
01049	20211026-GEFWIN2110026	hind foot length	20	millimeter
01050	20211026-GEFWIN2110026	head width	14	millimeter
01051	20211026-GEFWIN2110026	testicles position	inside
01052	20211026-GEFWIN2110026	seminal vesicles development	undeveloped
01053	20211026-GEFWIN2110026	vagina
01054	20211026-GEFWIN2110026	nipples
01055	20211026-GEFWIN2110026	gestation
01056	20211026-GEFWIN2110026	molecular identification	yes
01057	20211026-GEFWIN2110027	mass	15.5	grams
01058	20211026-GEFWIN2110027	head-body length	7.6	centimeter
01059	20211026-GEFWIN2110027	tail length	3.5	centimeter
01060	20211026-GEFWIN2110027	hind foot length	13	millimeter
01061	20211026-GEFWIN2110027	head width	12	millimeter
01062	20211026-GEFWIN2110027	testicles position	inside
01063	20211026-GEFWIN2110027	seminal vesicles development	undeveloped
01064	20211026-GEFWIN2110027	vagina
01065	20211026-GEFWIN2110027	nipples
01066	20211026-GEFWIN2110027	gestation
01067	20211026-GEFWIN2110027	molecular identification	no
01068	20211026-GEFWIN2110028	mass	36.8	grams
01069	20211026-GEFWIN2110028	head-body length	8.7	centimeter
01070	20211026-GEFWIN2110028	tail length	10.4	centimeter
01071	20211026-GEFWIN2110028	hind foot length	18	millimeter
01072	20211026-GEFWIN2110028	head width	14	millimeter
01073	20211026-GEFWIN2110028	testicles position	inside
01074	20211026-GEFWIN2110028	seminal vesicles development	undeveloped
01075	20211026-GEFWIN2110028	vagina
01076	20211026-GEFWIN2110028	nipples
01077	20211026-GEFWIN2110028	gestation
01078	20211026-GEFWIN2110028	molecular identification	yes
01079	20211026-GEFWIN2110029	mass	25.5	grams
01080	20211026-GEFWIN2110029	head-body length	8.3	centimeter
01081	20211026-GEFWIN2110029	tail length	10	centimeter
01082	20211026-GEFWIN2110029	hind foot length	20	millimeter
01083	20211026-GEFWIN2110029	head width	12	millimeter
01084	20211026-GEFWIN2110029	testicles position	inside
01085	20211026-GEFWIN2110029	seminal vesicles development	undeveloped
01086	20211026-GEFWIN2110029	vagina
01087	20211026-GEFWIN2110029	nipples
01088	20211026-GEFWIN2110029	gestation
01089	20211026-GEFWIN2110029	molecular identification	yes
01090	20211026-GEFWIN2110030	mass	17.3	grams
01091	20211026-GEFWIN2110030	head-body length	8.4	centimeter
01092	20211026-GEFWIN2110030	tail length	3.7	centimeter
01093	20211026-GEFWIN2110030	hind foot length	12	millimeter
01094	20211026-GEFWIN2110030	head width	13	millimeter
01095	20211026-GEFWIN2110030	testicles position	inside
01096	20211026-GEFWIN2110030	seminal vesicles development	undeveloped
01097	20211026-GEFWIN2110030	vagina
01098	20211026-GEFWIN2110030	nipples
01099	20211026-GEFWIN2110030	gestation
01100	20211026-GEFWIN2110030	molecular identification	no
01101	20211027-GEFWIN2110031	mass	16.1	grams
01102	20211027-GEFWIN2110031	head-body length	6.9	centimeter
01103	20211027-GEFWIN2110031	tail length	3.8	centimeter
01104	20211027-GEFWIN2110031	hind foot length	13	millimeter
01105	20211027-GEFWIN2110031	head width	13	millimeter
01106	20211027-GEFWIN2110031	testicles position	inside
01107	20211027-GEFWIN2110031	seminal vesicles development	undeveloped
01108	20211027-GEFWIN2110031	vagina
01109	20211027-GEFWIN2110031	nipples
01110	20211027-GEFWIN2110031	gestation
01111	20211027-GEFWIN2110031	molecular identification	no
01112	20211027-GEFWIN2110032	mass	20.7	grams
01113	20211027-GEFWIN2110032	head-body length	8.8	centimeter
01114	20211027-GEFWIN2110032	tail length	4.6	centimeter
01115	20211027-GEFWIN2110032	hind foot length	14	millimeter
01116	20211027-GEFWIN2110032	head width	13	millimeter
01117	20211027-GEFWIN2110032	testicles position
01118	20211027-GEFWIN2110032	seminal vesicles development
01119	20211027-GEFWIN2110032	vagina	closed
01120	20211027-GEFWIN2110032	nipples	small
01121	20211027-GEFWIN2110032	gestation	no
01122	20211027-GEFWIN2110032	molecular identification	no
01123	20211027-GEFWIN2110033	mass	13.2	grams
01124	20211027-GEFWIN2110033	head-body length	8	centimeter
01125	20211027-GEFWIN2110033	tail length	3.2	centimeter
01126	20211027-GEFWIN2110033	hind foot length	13	millimeter
01127	20211027-GEFWIN2110033	head width	13	millimeter
01128	20211027-GEFWIN2110033	testicles position	inside
01129	20211027-GEFWIN2110033	seminal vesicles development	undeveloped
01130	20211027-GEFWIN2110033	vagina
01131	20211027-GEFWIN2110033	nipples
01132	20211027-GEFWIN2110033	gestation
01133	20211027-GEFWIN2110033	molecular identification	no
01134	20211027-GEFWIN2110034	mass	17.5	grams
01135	20211027-GEFWIN2110034	head-body length	8.6	centimeter
01136	20211027-GEFWIN2110034	tail length	6.8	centimeter
01137	20211027-GEFWIN2110034	hind foot length	14	millimeter
01138	20211027-GEFWIN2110034	head width	11	millimeter
01139	20211027-GEFWIN2110034	testicles position
01140	20211027-GEFWIN2110034	seminal vesicles development
01141	20211027-GEFWIN2110034	vagina	closed
01142	20211027-GEFWIN2110034	nipples	small
01143	20211027-GEFWIN2110034	gestation	no
01144	20211027-GEFWIN2110034	molecular identification	no
01145	20211027-GEFWIN2110035	mass	36.5	grams
01146	20211027-GEFWIN2110035	head-body length	9.7	centimeter
01147	20211027-GEFWIN2110035	tail length	11.4	centimeter
01148	20211027-GEFWIN2110035	hind foot length	19	millimeter
01149	20211027-GEFWIN2110035	head width	16	millimeter
01150	20211027-GEFWIN2110035	testicles position	inside
01151	20211027-GEFWIN2110035	seminal vesicles development	developed
01152	20211027-GEFWIN2110035	vagina
01153	20211027-GEFWIN2110035	nipples
01154	20211027-GEFWIN2110035	gestation
01155	20211027-GEFWIN2110035	molecular identification	yes
01156	20211027-GEFWIN2110036	mass	28.3	grams
01157	20211027-GEFWIN2110036	head-body length	9.3	centimeter
01158	20211027-GEFWIN2110036	tail length	7.5	centimeter
01159	20211027-GEFWIN2110036	hind foot length	18	millimeter
01160	20211027-GEFWIN2110036	head width	14	millimeter
01161	20211027-GEFWIN2110036	testicles position
01162	20211027-GEFWIN2110036	seminal vesicles development
01163	20211027-GEFWIN2110036	vagina	closed
01164	20211027-GEFWIN2110036	nipples	small
01165	20211027-GEFWIN2110036	gestation	no
01166	20211027-GEFWIN2110036	molecular identification	yes
01167	20211027-GEFWIN2110037	mass	29.7	grams
01168	20211027-GEFWIN2110037	head-body length	9.1	centimeter
01169	20211027-GEFWIN2110037	tail length	9.1	centimeter
01170	20211027-GEFWIN2110037	hind foot length	18	millimeter
01171	20211027-GEFWIN2110037	head width	15	millimeter
01172	20211027-GEFWIN2110037	testicles position
01173	20211027-GEFWIN2110037	seminal vesicles development
01174	20211027-GEFWIN2110037	vagina	closed
01175	20211027-GEFWIN2110037	nipples	small
01176	20211027-GEFWIN2110037	gestation	no
01177	20211027-GEFWIN2110037	molecular identification	yes
01178	20211027-GEFWIN2110038	mass	23.5	grams
01179	20211027-GEFWIN2110038	head-body length	9.4	centimeter
01180	20211027-GEFWIN2110038	tail length	4.8	centimeter
01181	20211027-GEFWIN2110038	hind foot length	13	millimeter
01182	20211027-GEFWIN2110038	head width	14	millimeter
01183	20211027-GEFWIN2110038	testicles position
01184	20211027-GEFWIN2110038	seminal vesicles development
01185	20211027-GEFWIN2110038	vagina	closed
01186	20211027-GEFWIN2110038	nipples	small
01187	20211027-GEFWIN2110038	gestation	no
01188	20211027-GEFWIN2110038	molecular identification	no
01189	20211027-GEFWIN2110039	mass	31.5	grams
01190	20211027-GEFWIN2110039	head-body length	9.8	centimeter
01191	20211027-GEFWIN2110039	tail length	9.6	centimeter
01192	20211027-GEFWIN2110039	hind foot length	15	millimeter
01193	20211027-GEFWIN2110039	head width	14	millimeter
01194	20211027-GEFWIN2110039	testicles position	inside
01195	20211027-GEFWIN2110039	seminal vesicles development	developed
01196	20211027-GEFWIN2110039	vagina
01197	20211027-GEFWIN2110039	nipples
01198	20211027-GEFWIN2110039	gestation
01199	20211027-GEFWIN2110039	molecular identification	yes
01200	20211027-GEFWIN2110040	mass	28.4	grams
01201	20211027-GEFWIN2110040	head-body length	9	centimeter
01202	20211027-GEFWIN2110040	tail length	9.2	centimeter
01203	20211027-GEFWIN2110040	hind foot length	13	millimeter
01204	20211027-GEFWIN2110040	head width	14	millimeter
01205	20211027-GEFWIN2110040	testicles position
01206	20211027-GEFWIN2110040	seminal vesicles development
01207	20211027-GEFWIN2110040	vagina	closed
01208	20211027-GEFWIN2110040	nipples	small
01209	20211027-GEFWIN2110040	gestation	no
01210	20211027-GEFWIN2110040	molecular identification	yes
01211	20211027-GEFWIN2110041	mass	17.9	grams
01212	20211027-GEFWIN2110041	head-body length	8.2	centimeter
01213	20211027-GEFWIN2110041	tail length	6.3	centimeter
01214	20211027-GEFWIN2110041	hind foot length	11	millimeter
01215	20211027-GEFWIN2110041	head width	12	millimeter
01216	20211027-GEFWIN2110041	testicles position
01217	20211027-GEFWIN2110041	seminal vesicles development
01218	20211027-GEFWIN2110041	vagina	closed
01219	20211027-GEFWIN2110041	nipples	small
01220	20211027-GEFWIN2110041	gestation	no
01221	20211027-GEFWIN2110041	molecular identification	no
01222	20211027-GEFWIN2110042	mass	34.5	grams
01223	20211027-GEFWIN2110042	head-body length	9.5	centimeter
01224	20211027-GEFWIN2110042	tail length	9.5	centimeter
01225	20211027-GEFWIN2110042	hind foot length	14	millimeter
01226	20211027-GEFWIN2110042	head width	16	millimeter
01227	20211027-GEFWIN2110042	testicles position
01228	20211027-GEFWIN2110042	seminal vesicles development
01229	20211027-GEFWIN2110042	vagina	closed
01230	20211027-GEFWIN2110042	nipples	small
01231	20211027-GEFWIN2110042	gestation	no
01232	20211027-GEFWIN2110042	molecular identification	yes
01233	20211027-GEFWIN2110043	mass	28.6	grams
01234	20211027-GEFWIN2110043	head-body length	8.7	centimeter
01235	20211027-GEFWIN2110043	tail length	8.6	centimeter
01236	20211027-GEFWIN2110043	hind foot length	14	millimeter
01237	20211027-GEFWIN2110043	head width	13	millimeter
01238	20211027-GEFWIN2110043	testicles position
01239	20211027-GEFWIN2110043	seminal vesicles development
01240	20211027-GEFWIN2110043	vagina	closed
01241	20211027-GEFWIN2110043	nipples	small
01242	20211027-GEFWIN2110043	gestation	no
01243	20211027-GEFWIN2110043	molecular identification	yes
01244	20211027-GEFWIN2110044	mass	31.9	grams
01245	20211027-GEFWIN2110044	head-body length	8.8	centimeter
01246	20211027-GEFWIN2110044	tail length	10.3	centimeter
01247	20211027-GEFWIN2110044	hind foot length	14	millimeter
01248	20211027-GEFWIN2110044	head width	15	millimeter
01249	20211027-GEFWIN2110044	testicles position
01250	20211027-GEFWIN2110044	seminal vesicles development
01251	20211027-GEFWIN2110044	vagina	closed
01252	20211027-GEFWIN2110044	nipples	small
01253	20211027-GEFWIN2110044	gestation	no
01254	20211027-GEFWIN2110044	molecular identification	yes
01255	20211028-GEFWIN2110045	mass	10.3	grams
01256	20211028-GEFWIN2110045	head-body length	6.7	centimeter
01257	20211028-GEFWIN2110045	tail length	3.4	centimeter
01258	20211028-GEFWIN2110045	hind foot length	12	millimeter
01259	20211028-GEFWIN2110045	head width	11	millimeter
01260	20211028-GEFWIN2110045	testicles position
01261	20211028-GEFWIN2110045	seminal vesicles development
01262	20211028-GEFWIN2110045	vagina	closed
01263	20211028-GEFWIN2110045	nipples	small
01264	20211028-GEFWIN2110045	gestation	no
01265	20211028-GEFWIN2110045	molecular identification	no
01266	20211028-GEFWIN2110046	mass	24.3	grams
01267	20211028-GEFWIN2110046	head-body length	8.9	centimeter
01268	20211028-GEFWIN2110046	tail length	8.4	centimeter
01269	20211028-GEFWIN2110046	hind foot length	14	millimeter
01270	20211028-GEFWIN2110046	head width	11	millimeter
01271	20211028-GEFWIN2110046	testicles position	outside
01272	20211028-GEFWIN2110046	seminal vesicles development	developed
01273	20211028-GEFWIN2110046	vagina
01274	20211028-GEFWIN2110046	nipples
01275	20211028-GEFWIN2110046	gestation
01276	20211028-GEFWIN2110046	molecular identification	no
01277	20211028-GEFWIN2110047	mass	32.8	grams
01278	20211028-GEFWIN2110047	head-body length	9.7	centimeter
01279	20211028-GEFWIN2110047	tail length	10.5	centimeter
01280	20211028-GEFWIN2110047	hind foot length	16	millimeter
01281	20211028-GEFWIN2110047	head width	14	millimeter
01282	20211028-GEFWIN2110047	testicles position
01283	20211028-GEFWIN2110047	seminal vesicles development
01284	20211028-GEFWIN2110047	vagina	closed
01285	20211028-GEFWIN2110047	nipples	small
01286	20211028-GEFWIN2110047	gestation	no
01287	20211028-GEFWIN2110047	molecular identification	yes
01288	20211028-GEFWIN2110048	mass	24	grams
01289	20211028-GEFWIN2110048	head-body length	8.9	centimeter
01290	20211028-GEFWIN2110048	tail length	5.1	centimeter
01291	20211028-GEFWIN2110048	hind foot length	13	millimeter
01292	20211028-GEFWIN2110048	head width	13	millimeter
01293	20211028-GEFWIN2110048	testicles position
01294	20211028-GEFWIN2110048	seminal vesicles development
01295	20211028-GEFWIN2110048	vagina	closed
01296	20211028-GEFWIN2110048	nipples	small
01297	20211028-GEFWIN2110048	gestation	no
01298	20211028-GEFWIN2110048	molecular identification	no
01299	20211028-GEFWIN2110049	mass	40.1	grams
01300	20211028-GEFWIN2110049	head-body length	10.2	centimeter
01301	20211028-GEFWIN2110049	tail length	11.4	centimeter
01302	20211028-GEFWIN2110049	hind foot length	19	millimeter
01303	20211028-GEFWIN2110049	head width	14	millimeter
01304	20211028-GEFWIN2110049	testicles position	inside
01305	20211028-GEFWIN2110049	seminal vesicles development	undeveloped
01306	20211028-GEFWIN2110049	vagina
01307	20211028-GEFWIN2110049	nipples
01308	20211028-GEFWIN2110049	gestation
01309	20211028-GEFWIN2110049	molecular identification	yes
01310	20211028-GEFWIN2110050	mass	18.3	grams
01311	20211028-GEFWIN2110050	head-body length	7.9	centimeter
01312	20211028-GEFWIN2110050	tail length	4.2	centimeter
01313	20211028-GEFWIN2110050	hind foot length	13	millimeter
01314	20211028-GEFWIN2110050	head width	12	millimeter
01315	20211028-GEFWIN2110050	testicles position
01316	20211028-GEFWIN2110050	seminal vesicles development
01317	20211028-GEFWIN2110050	vagina	closed
01318	20211028-GEFWIN2110050	nipples	small
01319	20211028-GEFWIN2110050	gestation	no
01320	20211028-GEFWIN2110050	molecular identification	no
01321	20211028-GEFWIN2110051	mass	16.2	grams
01322	20211028-GEFWIN2110051	head-body length	7.6	centimeter
01323	20211028-GEFWIN2110051	tail length	3.7	centimeter
01324	20211028-GEFWIN2110051	hind foot length	12	millimeter
01325	20211028-GEFWIN2110051	head width	13	millimeter
01326	20211028-GEFWIN2110051	testicles position
01327	20211028-GEFWIN2110051	seminal vesicles development
01328	20211028-GEFWIN2110051	vagina	closed
01329	20211028-GEFWIN2110051	nipples	small
01330	20211028-GEFWIN2110051	gestation	no
01331	20211028-GEFWIN2110051	molecular identification	no
01332	20211028-GEFWIN2110052	mass	17.3	grams
01333	20211028-GEFWIN2110052	head-body length	8.2	centimeter
01334	20211028-GEFWIN2110052	tail length	3.9	centimeter
01335	20211028-GEFWIN2110052	hind foot length	12	millimeter
01336	20211028-GEFWIN2110052	head width	13	millimeter
01337	20211028-GEFWIN2110052	testicles position	inside
01338	20211028-GEFWIN2110052	seminal vesicles development	undeveloped
01339	20211028-GEFWIN2110052	vagina
01340	20211028-GEFWIN2110052	nipples
01341	20211028-GEFWIN2110052	gestation
01342	20211028-GEFWIN2110052	molecular identification	no
01343	20211028-GEFWIN2110053	mass	16.9	grams
01344	20211028-GEFWIN2110053	head-body length	7.5	centimeter
01345	20211028-GEFWIN2110053	tail length	6	centimeter
01346	20211028-GEFWIN2110053	hind foot length	13	millimeter
01347	20211028-GEFWIN2110053	head width	11	millimeter
01348	20211028-GEFWIN2110053	testicles position
01349	20211028-GEFWIN2110053	seminal vesicles development
01350	20211028-GEFWIN2110053	vagina	closed
01351	20211028-GEFWIN2110053	nipples	small
01352	20211028-GEFWIN2110053	gestation	no
01353	20211028-GEFWIN2110053	molecular identification	no
01354	20211028-GEFWIN2110054	mass	31.1	grams
01355	20211028-GEFWIN2110054	head-body length	9.5	centimeter
01356	20211028-GEFWIN2110054	tail length	10.1	centimeter
01357	20211028-GEFWIN2110054	hind foot length	18	millimeter
01358	20211028-GEFWIN2110054	head width	14	millimeter
01359	20211028-GEFWIN2110054	testicles position	inside
01360	20211028-GEFWIN2110054	seminal vesicles development	undeveloped
01361	20211028-GEFWIN2110054	vagina
01362	20211028-GEFWIN2110054	nipples
01363	20211028-GEFWIN2110054	gestation
01364	20211028-GEFWIN2110054	molecular identification	yes
01365	20211028-GEFWIN2110055	mass	34.9	grams
01366	20211028-GEFWIN2110055	head-body length	9.2	centimeter
01367	20211028-GEFWIN2110055	tail length	10.7	centimeter
01368	20211028-GEFWIN2110055	hind foot length	17	millimeter
01369	20211028-GEFWIN2110055	head width	15	millimeter
01370	20211028-GEFWIN2110055	testicles position	inside
01371	20211028-GEFWIN2110055	seminal vesicles development	developed
01372	20211028-GEFWIN2110055	vagina
01373	20211028-GEFWIN2110055	nipples
01374	20211028-GEFWIN2110055	gestation
01375	20211028-GEFWIN2110055	molecular identification	yes
01376	20211026-GEFWIN21100AF	mass		grams
01377	20211026-GEFWIN21100AF	head-body length		centimeter
01378	20211026-GEFWIN21100AF	tail length		centimeter
01379	20211026-GEFWIN21100AF	hind foot length		millimeter
01380	20211026-GEFWIN21100AF	head width		millimeter
01381	20211026-GEFWIN21100AF	testicles position
01382	20211026-GEFWIN21100AF	seminal vesicles development
01383	20211026-GEFWIN21100AF	vagina
01384	20211026-GEFWIN21100AF	nipples	lactating
01385	20211026-GEFWIN21100AF	gestation
01386	20211026-GEFWIN21100AF	molecular identification
01387	20211026-GEFWIN21100AG	mass		grams
01388	20211026-GEFWIN21100AG	head-body length		centimeter
01389	20211026-GEFWIN21100AG	tail length		centimeter
01390	20211026-GEFWIN21100AG	hind foot length		millimeter
01391	20211026-GEFWIN21100AG	head width		millimeter
01392	20211026-GEFWIN21100AG	testicles position
01393	20211026-GEFWIN21100AG	seminal vesicles development
01394	20211026-GEFWIN21100AG	vagina
01395	20211026-GEFWIN21100AG	nipples	lactating
01396	20211026-GEFWIN21100AG	gestation
01397	20211026-GEFWIN21100AG	molecular identification
01398	20220530-GEFWIN2205001	mass	39.1	grams
01399	20220530-GEFWIN2205001	head-body length	9.3	centimeter
01400	20220530-GEFWIN2205001	tail length	10.8	centimeter
01401	20220530-GEFWIN2205001	hind foot length	15	millimeter
01402	20220530-GEFWIN2205001	head width	13	millimeter
01403	20220530-GEFWIN2205001	testicles position	outside
01404	20220530-GEFWIN2205001	seminal vesicles development	developed
01405	20220530-GEFWIN2205001	vagina
01406	20220530-GEFWIN2205001	nipples
01407	20220530-GEFWIN2205001	gestation
01408	20220530-GEFWIN2205001	molecular identification	yes
01409	20220525-GEFWIN2205002	mass	16.1	grams
01410	20220525-GEFWIN2205002	head-body length	9	centimeter
01411	20220525-GEFWIN2205002	tail length	8.3	centimeter
01412	20220525-GEFWIN2205002	hind foot length	15	millimeter
01413	20220525-GEFWIN2205002	head width	11	millimeter
01414	20220525-GEFWIN2205002	testicles position
01415	20220525-GEFWIN2205002	seminal vesicles development
01416	20220525-GEFWIN2205002	vagina	perforated
01417	20220525-GEFWIN2205002	nipples	small
01418	20220525-GEFWIN2205002	gestation	no
01419	20220525-GEFWIN2205002	molecular identification	yes
01420	20220523-GEFWIN2205003	mass	23	grams
01421	20220523-GEFWIN2205003	head-body length	9.8	centimeter
01422	20220523-GEFWIN2205003	tail length	4.3	centimeter
01423	20220523-GEFWIN2205003	hind foot length	12	millimeter
01424	20220523-GEFWIN2205003	head width	10	millimeter
01425	20220523-GEFWIN2205003	testicles position	outside
01426	20220523-GEFWIN2205003	seminal vesicles development	developed
01427	20220523-GEFWIN2205003	vagina
01428	20220523-GEFWIN2205003	nipples
01429	20220523-GEFWIN2205003	gestation
01430	20220523-GEFWIN2205003	molecular identification	no
01431	20220523-GEFWIN2205004	mass	29.8	grams
01432	20220523-GEFWIN2205004	head-body length	10.1	centimeter
01433	20220523-GEFWIN2205004	tail length	10	centimeter
01434	20220523-GEFWIN2205004	hind foot length	17	millimeter
01435	20220523-GEFWIN2205004	head width	13	millimeter
01436	20220523-GEFWIN2205004	testicles position
01437	20220523-GEFWIN2205004	seminal vesicles development
01438	20220523-GEFWIN2205004	vagina	closed
01439	20220523-GEFWIN2205004	nipples	small
01440	20220523-GEFWIN2205004	gestation	no
01441	20220523-GEFWIN2205004	molecular identification	yes
01442	20220523-GEFWIN2205005	mass	17	grams
01443	20220523-GEFWIN2205005	head-body length	8.5	centimeter
01444	20220523-GEFWIN2205005	tail length	7.7	centimeter
01445	20220523-GEFWIN2205005	hind foot length	16	millimeter
01446	20220523-GEFWIN2205005	head width	13	millimeter
01447	20220523-GEFWIN2205005	testicles position	outside
01448	20220523-GEFWIN2205005	seminal vesicles development	undeveloped
01449	20220523-GEFWIN2205005	vagina
01450	20220523-GEFWIN2205005	nipples
01451	20220523-GEFWIN2205005	gestation
01452	20220523-GEFWIN2205005	molecular identification	yes
01453	20220523-GEFWIN2205006	mass	45.3	grams
01454	20220523-GEFWIN2205006	head-body length	11	centimeter
01455	20220523-GEFWIN2205006	tail length	10.9	centimeter
01456	20220523-GEFWIN2205006	hind foot length	18	millimeter
01457	20220523-GEFWIN2205006	head width	13	millimeter
01458	20220523-GEFWIN2205006	testicles position	outside
01459	20220523-GEFWIN2205006	seminal vesicles development	developed
01460	20220523-GEFWIN2205006	vagina
01461	20220523-GEFWIN2205006	nipples
01462	20220523-GEFWIN2205006	gestation
01463	20220523-GEFWIN2205006	molecular identification	yes
01464	20220523-GEFWIN2205007	mass	22.2	grams
01465	20220523-GEFWIN2205007	head-body length	9.3	centimeter
01466	20220523-GEFWIN2205007	tail length	4.1	centimeter
01467	20220523-GEFWIN2205007	hind foot length	13	millimeter
01468	20220523-GEFWIN2205007	head width	11	millimeter
01469	20220523-GEFWIN2205007	testicles position	outside
01470	20220523-GEFWIN2205007	seminal vesicles development	developed
01471	20220523-GEFWIN2205007	vagina
01472	20220523-GEFWIN2205007	nipples
01473	20220523-GEFWIN2205007	gestation
01474	20220523-GEFWIN2205007	molecular identification	no
01475	20220523-GEFWIN2205008	mass	19.9	grams
01476	20220523-GEFWIN2205008	head-body length	8.5	centimeter
01477	20220523-GEFWIN2205008	tail length	8.2	centimeter
01478	20220523-GEFWIN2205008	hind foot length	15	millimeter
01479	20220523-GEFWIN2205008	head width	12	millimeter
01480	20220523-GEFWIN2205008	testicles position
01481	20220523-GEFWIN2205008	seminal vesicles development
01482	20220523-GEFWIN2205008	vagina	closed
01483	20220523-GEFWIN2205008	nipples	small
01484	20220523-GEFWIN2205008	gestation	yes
01485	20220523-GEFWIN2205008	molecular identification	yes
01486	20220523-GEFWIN2205009	mass	15.9	grams
01487	20220523-GEFWIN2205009	head-body length	8.1	centimeter
01488	20220523-GEFWIN2205009	tail length	7	centimeter
01489	20220523-GEFWIN2205009	hind foot length	13	millimeter
01490	20220523-GEFWIN2205009	head width	10	millimeter
01491	20220523-GEFWIN2205009	testicles position	outside
01492	20220523-GEFWIN2205009	seminal vesicles development	undeveloped
01493	20220523-GEFWIN2205009	vagina
01494	20220523-GEFWIN2205009	nipples
01495	20220523-GEFWIN2205009	gestation
01496	20220523-GEFWIN2205009	molecular identification	yes
01497	20220523-GEFWIN2205010	mass	27.3	grams
01498	20220523-GEFWIN2205010	head-body length	8.7	centimeter
01499	20220523-GEFWIN2205010	tail length	4.9	centimeter
01500	20220523-GEFWIN2205010	hind foot length	12	millimeter
01501	20220523-GEFWIN2205010	head width	11	millimeter
01502	20220523-GEFWIN2205010	testicles position	outside
01503	20220523-GEFWIN2205010	seminal vesicles development	developed
01504	20220523-GEFWIN2205010	vagina
01505	20220523-GEFWIN2205010	nipples
01506	20220523-GEFWIN2205010	gestation
01507	20220523-GEFWIN2205010	molecular identification	no
01508	20220523-GEFWIN2205011	mass	24.1	grams
01509	20220523-GEFWIN2205011	head-body length	8.8	centimeter
01510	20220523-GEFWIN2205011	tail length	4.5	centimeter
01511	20220523-GEFWIN2205011	hind foot length	12	millimeter
01512	20220523-GEFWIN2205011	head width	10	millimeter
01513	20220523-GEFWIN2205011	testicles position	outside
01514	20220523-GEFWIN2205011	seminal vesicles development	developed
01515	20220523-GEFWIN2205011	vagina
01516	20220523-GEFWIN2205011	nipples
01517	20220523-GEFWIN2205011	gestation
01518	20220523-GEFWIN2205011	molecular identification	no
01519	20220523-GEFWIN2205012	mass	23.3	grams
01520	20220523-GEFWIN2205012	head-body length	9.2	centimeter
01521	20220523-GEFWIN2205012	tail length	8.2	centimeter
01522	20220523-GEFWIN2205012	hind foot length	15	millimeter
01523	20220523-GEFWIN2205012	head width	11	millimeter
01524	20220523-GEFWIN2205012	testicles position
01525	20220523-GEFWIN2205012	seminal vesicles development
01526	20220523-GEFWIN2205012	vagina	perforated
01527	20220523-GEFWIN2205012	nipples	small
01528	20220523-GEFWIN2205012	gestation	no
01529	20220523-GEFWIN2205012	molecular identification	yes
01530	20220523-GEFWIN2205013	mass	42	grams
01531	20220523-GEFWIN2205013	head-body length	10.4	centimeter
01532	20220523-GEFWIN2205013	tail length	9.9	centimeter
01533	20220523-GEFWIN2205013	hind foot length	15	millimeter
01534	20220523-GEFWIN2205013	head width	12	millimeter
01535	20220523-GEFWIN2205013	testicles position	outside
01536	20220523-GEFWIN2205013	seminal vesicles development	developed
01537	20220523-GEFWIN2205013	vagina
01538	20220523-GEFWIN2205013	nipples
01539	20220523-GEFWIN2205013	gestation
01540	20220523-GEFWIN2205013	molecular identification	yes
01541	20220523-GEFWIN2205014	mass	21.3	grams
01542	20220523-GEFWIN2205014	head-body length	8.8	centimeter
01543	20220523-GEFWIN2205014	tail length	7.2	centimeter
01544	20220523-GEFWIN2205014	hind foot length	12	millimeter
01545	20220523-GEFWIN2205014	head width	10	millimeter
01546	20220523-GEFWIN2205014	testicles position
01547	20220523-GEFWIN2205014	seminal vesicles development
01548	20220523-GEFWIN2205014	vagina	perforated
01549	20220523-GEFWIN2205014	nipples	small
01550	20220523-GEFWIN2205014	gestation	yes
01551	20220523-GEFWIN2205014	molecular identification	yes
01552	20220523-GEFWIN2205015	mass	23.6	grams
01553	20220523-GEFWIN2205015	head-body length	9.4	centimeter
01554	20220523-GEFWIN2205015	tail length	4.4	centimeter
01555	20220523-GEFWIN2205015	hind foot length	13	millimeter
01556	20220523-GEFWIN2205015	head width	11	millimeter
01557	20220523-GEFWIN2205015	testicles position	outside
01558	20220523-GEFWIN2205015	seminal vesicles development	undeveloped
01559	20220523-GEFWIN2205015	vagina
01560	20220523-GEFWIN2205015	nipples
01561	20220523-GEFWIN2205015	gestation
01562	20220523-GEFWIN2205015	molecular identification	no
01563	20220524-GEFWIN2205016	mass	50.7	grams
01564	20220524-GEFWIN2205016	head-body length	12	centimeter
01565	20220524-GEFWIN2205016	tail length	10.7	centimeter
01566	20220524-GEFWIN2205016	hind foot length	20	millimeter
01567	20220524-GEFWIN2205016	head width	14	millimeter
01568	20220524-GEFWIN2205016	testicles position	outside
01569	20220524-GEFWIN2205016	seminal vesicles development	developed
01570	20220524-GEFWIN2205016	vagina
01571	20220524-GEFWIN2205016	nipples
01572	20220524-GEFWIN2205016	gestation
01573	20220524-GEFWIN2205016	molecular identification	yes
01574	20220524-GEFWIN2205017	mass	25.3	grams
01575	20220524-GEFWIN2205017	head-body length	10.1	centimeter
01576	20220524-GEFWIN2205017	tail length	4.1	centimeter
01577	20220524-GEFWIN2205017	hind foot length	14	millimeter
01578	20220524-GEFWIN2205017	head width	11	millimeter
01579	20220524-GEFWIN2205017	testicles position	outside
01580	20220524-GEFWIN2205017	seminal vesicles development	developed
01581	20220524-GEFWIN2205017	vagina
01582	20220524-GEFWIN2205017	nipples
01583	20220524-GEFWIN2205017	gestation
01584	20220524-GEFWIN2205017	molecular identification	no
01585	20220524-GEFWIN2205018	mass	31.5	grams
01586	20220524-GEFWIN2205018	head-body length	10.7	centimeter
01587	20220524-GEFWIN2205018	tail length	4.5	centimeter
01588	20220524-GEFWIN2205018	hind foot length	13	millimeter
01589	20220524-GEFWIN2205018	head width	11	millimeter
01590	20220524-GEFWIN2205018	testicles position	outside
01591	20220524-GEFWIN2205018	seminal vesicles development	developed
01592	20220524-GEFWIN2205018	vagina
01593	20220524-GEFWIN2205018	nipples
01594	20220524-GEFWIN2205018	gestation
01595	20220524-GEFWIN2205018	molecular identification	no
01596	20220524-GEFWIN2205019	mass	14.7	grams
01597	20220524-GEFWIN2205019	head-body length	8	centimeter
01598	20220524-GEFWIN2205019	tail length	7.9	centimeter
01599	20220524-GEFWIN2205019	hind foot length	16	millimeter
01600	20220524-GEFWIN2205019	head width	11	millimeter
01601	20220524-GEFWIN2205019	testicles position
01602	20220524-GEFWIN2205019	seminal vesicles development
01603	20220524-GEFWIN2205019	vagina	closed
01604	20220524-GEFWIN2205019	nipples	small
01605	20220524-GEFWIN2205019	gestation	no
01606	20220524-GEFWIN2205019	molecular identification	yes
01607	20220524-GEFWIN2205020	mass	32.5	grams
01608	20220524-GEFWIN2205020	head-body length	10.8	centimeter
01609	20220524-GEFWIN2205020	tail length	8.2	centimeter
01610	20220524-GEFWIN2205020	hind foot length	15	millimeter
01611	20220524-GEFWIN2205020	head width	13	millimeter
01612	20220524-GEFWIN2205020	testicles position	outside
01613	20220524-GEFWIN2205020	seminal vesicles development	developed
01614	20220524-GEFWIN2205020	vagina
01615	20220524-GEFWIN2205020	nipples
01616	20220524-GEFWIN2205020	gestation
01617	20220524-GEFWIN2205020	molecular identification	yes
01618	20220524-GEFWIN2205021	mass	32.6	grams
01619	20220524-GEFWIN2205021	head-body length	10.3	centimeter
01620	20220524-GEFWIN2205021	tail length	7.8	centimeter
01621	20220524-GEFWIN2205021	hind foot length	15	millimeter
01622	20220524-GEFWIN2205021	head width	10	millimeter
01623	20220524-GEFWIN2205021	testicles position	outside
01624	20220524-GEFWIN2205021	seminal vesicles development	developed
01625	20220524-GEFWIN2205021	vagina
01626	20220524-GEFWIN2205021	nipples
01627	20220524-GEFWIN2205021	gestation
01628	20220524-GEFWIN2205021	molecular identification	no
01629	20220524-GEFWIN2205022	mass	11.6	grams
01630	20220524-GEFWIN2205022	head-body length	8	centimeter
01631	20220524-GEFWIN2205022	tail length	3.1	centimeter
01632	20220524-GEFWIN2205022	hind foot length	13	millimeter
01633	20220524-GEFWIN2205022	head width	10	millimeter
01634	20220524-GEFWIN2205022	testicles position	outside
01635	20220524-GEFWIN2205022	seminal vesicles development	undeveloped
01636	20220524-GEFWIN2205022	vagina
01637	20220524-GEFWIN2205022	nipples
01638	20220524-GEFWIN2205022	gestation
01639	20220524-GEFWIN2205022	molecular identification	no
01640	20220525-GEFWIN2205023	mass	27.7	grams
01641	20220525-GEFWIN2205023	head-body length	10	centimeter
01642	20220525-GEFWIN2205023	tail length	4.1	centimeter
01643	20220525-GEFWIN2205023	hind foot length	13	millimeter
01644	20220525-GEFWIN2205023	head width	10	millimeter
01645	20220525-GEFWIN2205023	testicles position
01646	20220525-GEFWIN2205023	seminal vesicles development
01647	20220525-GEFWIN2205023	vagina	closed
01648	20220525-GEFWIN2205023	nipples	small
01649	20220525-GEFWIN2205023	gestation	yes
01650	20220525-GEFWIN2205023	molecular identification	no
01651	20220530-GEFWIN2205024	mass	25.2	grams
01652	20220530-GEFWIN2205024	head-body length	9.5	centimeter
01653	20220530-GEFWIN2205024	tail length	4.6	centimeter
01654	20220530-GEFWIN2205024	hind foot length	12	millimeter
01655	20220530-GEFWIN2205024	head width	10	millimeter
01656	20220530-GEFWIN2205024	testicles position	outside
01657	20220530-GEFWIN2205024	seminal vesicles development	developed
01658	20220530-GEFWIN2205024	vagina
01659	20220530-GEFWIN2205024	nipples
01660	20220530-GEFWIN2205024	gestation
01661	20220530-GEFWIN2205024	molecular identification	no
01662	20220530-GEFWIN2205025	mass	15	grams
01663	20220530-GEFWIN2205025	head-body length	7.9	centimeter
01664	20220530-GEFWIN2205025	tail length	3.5	centimeter
01665	20220530-GEFWIN2205025	hind foot length	12	millimeter
01666	20220530-GEFWIN2205025	head width	10	millimeter
01667	20220530-GEFWIN2205025	testicles position
01668	20220530-GEFWIN2205025	seminal vesicles development
01669	20220530-GEFWIN2205025	vagina	closed
01670	20220530-GEFWIN2205025	nipples	small
01671	20220530-GEFWIN2205025	gestation	no
01672	20220530-GEFWIN2205025	molecular identification	no
01673	20220530-GEFWIN2205026	mass	43.4	grams
01674	20220530-GEFWIN2205026	head-body length	11	centimeter
01675	20220530-GEFWIN2205026	tail length	10.8	centimeter
01676	20220530-GEFWIN2205026	hind foot length	19	millimeter
01677	20220530-GEFWIN2205026	head width	13	millimeter
01678	20220530-GEFWIN2205026	testicles position	outside
01679	20220530-GEFWIN2205026	seminal vesicles development	developed
01680	20220530-GEFWIN2205026	vagina
01681	20220530-GEFWIN2205026	nipples
01682	20220530-GEFWIN2205026	gestation
01683	20220530-GEFWIN2205026	molecular identification	yes
01684	20220530-GEFWIN2205027	mass	37.6	grams
01685	20220530-GEFWIN2205027	head-body length	11	centimeter
01686	20220530-GEFWIN2205027	tail length	10.8	centimeter
01687	20220530-GEFWIN2205027	hind foot length	18	millimeter
01688	20220530-GEFWIN2205027	head width	14	millimeter
01689	20220530-GEFWIN2205027	testicles position	outside
01690	20220530-GEFWIN2205027	seminal vesicles development	developed
01691	20220530-GEFWIN2205027	vagina
01692	20220530-GEFWIN2205027	nipples
01693	20220530-GEFWIN2205027	gestation
01694	20220530-GEFWIN2205027	molecular identification	yes
01695	20220530-GEFWIN2205028	mass	33.1	grams
01696	20220530-GEFWIN2205028	head-body length	10.6	centimeter
01697	20220530-GEFWIN2205028	tail length	5.5	centimeter
01698	20220530-GEFWIN2205028	hind foot length	14	millimeter
01699	20220530-GEFWIN2205028	head width	11	millimeter
01700	20220530-GEFWIN2205028	testicles position	outside
01701	20220530-GEFWIN2205028	seminal vesicles development	developed
01702	20220530-GEFWIN2205028	vagina
01703	20220530-GEFWIN2205028	nipples
01704	20220530-GEFWIN2205028	gestation
01705	20220530-GEFWIN2205028	molecular identification	no
01706	20220530-GEFWIN2205029	mass	31.5	grams
01707	20220530-GEFWIN2205029	head-body length	10.1	centimeter
01708	20220530-GEFWIN2205029	tail length	4.4	centimeter
01709	20220530-GEFWIN2205029	hind foot length	14	millimeter
01710	20220530-GEFWIN2205029	head width	11	millimeter
01711	20220530-GEFWIN2205029	testicles position	outside
01712	20220530-GEFWIN2205029	seminal vesicles development	developed
01713	20220530-GEFWIN2205029	vagina
01714	20220530-GEFWIN2205029	nipples
01715	20220530-GEFWIN2205029	gestation
01716	20220530-GEFWIN2205029	molecular identification	no
01717	20220530-GEFWIN2205030	mass	33	grams
01718	20220530-GEFWIN2205030	head-body length	10.4	centimeter
01719	20220530-GEFWIN2205030	tail length	8.1	centimeter
01720	20220530-GEFWIN2205030	hind foot length	14	millimeter
01721	20220530-GEFWIN2205030	head width	10	millimeter
01722	20220530-GEFWIN2205030	testicles position	outside
01723	20220530-GEFWIN2205030	seminal vesicles development	developed
01724	20220530-GEFWIN2205030	vagina
01725	20220530-GEFWIN2205030	nipples
01726	20220530-GEFWIN2205030	gestation
01727	20220530-GEFWIN2205030	molecular identification	no
01728	20220530-GEFWIN2205031	mass	27	grams
01729	20220530-GEFWIN2205031	head-body length	9.3	centimeter
01730	20220530-GEFWIN2205031	tail length	9.1	centimeter
01731	20220530-GEFWIN2205031	hind foot length	17	millimeter
01732	20220530-GEFWIN2205031	head width	13	millimeter
01733	20220530-GEFWIN2205031	testicles position	outside
01734	20220530-GEFWIN2205031	seminal vesicles development	developed
01735	20220530-GEFWIN2205031	vagina
01736	20220530-GEFWIN2205031	nipples
01737	20220530-GEFWIN2205031	gestation
01738	20220530-GEFWIN2205031	molecular identification	yes
01739	20220530-GEFWIN2205032	mass	20.5	grams
01740	20220530-GEFWIN2205032	head-body length	8.8	centimeter
01741	20220530-GEFWIN2205032	tail length	4	centimeter
01742	20220530-GEFWIN2205032	hind foot length	12	millimeter
01743	20220530-GEFWIN2205032	head width	10	millimeter
01744	20220530-GEFWIN2205032	testicles position	outside
01745	20220530-GEFWIN2205032	seminal vesicles development	developed
01746	20220530-GEFWIN2205032	vagina
01747	20220530-GEFWIN2205032	nipples
01748	20220530-GEFWIN2205032	gestation
01749	20220530-GEFWIN2205032	molecular identification	no
01750	20220530-GEFWIN2205033	mass	17.3	grams
01751	20220530-GEFWIN2205033	head-body length	8.3	centimeter
01752	20220530-GEFWIN2205033	tail length	3.6	centimeter
01753	20220530-GEFWIN2205033	hind foot length	12	millimeter
01754	20220530-GEFWIN2205033	head width	9	millimeter
01755	20220530-GEFWIN2205033	testicles position
01756	20220530-GEFWIN2205033	seminal vesicles development
01757	20220530-GEFWIN2205033	vagina	closed
01758	20220530-GEFWIN2205033	nipples	small
01759	20220530-GEFWIN2205033	gestation	no
01760	20220530-GEFWIN2205033	molecular identification	no
01761	20220530-GEFWIN2205034	mass	24.2	grams
01762	20220530-GEFWIN2205034	head-body length	9.3	centimeter
01763	20220530-GEFWIN2205034	tail length	4.4	centimeter
01764	20220530-GEFWIN2205034	hind foot length	13	millimeter
01765	20220530-GEFWIN2205034	head width	10	millimeter
01766	20220530-GEFWIN2205034	testicles position	outside
01767	20220530-GEFWIN2205034	seminal vesicles development	developed
01768	20220530-GEFWIN2205034	vagina
01769	20220530-GEFWIN2205034	nipples
01770	20220530-GEFWIN2205034	gestation
01771	20220530-GEFWIN2205034	molecular identification	no
01772	20220530-GEFWIN2205035	mass	43.1	grams
01773	20220530-GEFWIN2205035	head-body length	10.1	centimeter
01774	20220530-GEFWIN2205035	tail length	8.1	centimeter
01775	20220530-GEFWIN2205035	hind foot length	16	millimeter
01776	20220530-GEFWIN2205035	head width	12	millimeter
01777	20220530-GEFWIN2205035	testicles position	outside
01778	20220530-GEFWIN2205035	seminal vesicles development	developed
01779	20220530-GEFWIN2205035	vagina
01780	20220530-GEFWIN2205035	nipples
01781	20220530-GEFWIN2205035	gestation
01782	20220530-GEFWIN2205035	molecular identification	yes
01783	20220531-GEFWIN2205036	mass	20.6	grams
01784	20220531-GEFWIN2205036	head-body length	8.9	centimeter
01785	20220531-GEFWIN2205036	tail length	4.8	centimeter
01786	20220531-GEFWIN2205036	hind foot length	13	millimeter
01787	20220531-GEFWIN2205036	head width	9	millimeter
01788	20220531-GEFWIN2205036	testicles position	outside
01789	20220531-GEFWIN2205036	seminal vesicles development	developed
01790	20220531-GEFWIN2205036	vagina
01791	20220531-GEFWIN2205036	nipples
01792	20220531-GEFWIN2205036	gestation
01793	20220531-GEFWIN2205036	molecular identification	no
01794	20220531-GEFWIN2205037	mass	18.9	grams
01795	20220531-GEFWIN2205037	head-body length	9	centimeter
01796	20220531-GEFWIN2205037	tail length	3.7	centimeter
01797	20220531-GEFWIN2205037	hind foot length	12	millimeter
01798	20220531-GEFWIN2205037	head width	11	millimeter
01799	20220531-GEFWIN2205037	testicles position	outside
01800	20220531-GEFWIN2205037	seminal vesicles development	developed
01801	20220531-GEFWIN2205037	vagina
01802	20220531-GEFWIN2205037	nipples
01803	20220531-GEFWIN2205037	gestation
01804	20220531-GEFWIN2205037	molecular identification	no
01805	20220531-GEFWIN2205038	mass	28.1	grams
01806	20220531-GEFWIN2205038	head-body length	10.1	centimeter
01807	20220531-GEFWIN2205038	tail length	5	centimeter
01808	20220531-GEFWIN2205038	hind foot length	13	millimeter
01809	20220531-GEFWIN2205038	head width	9	millimeter
01810	20220531-GEFWIN2205038	testicles position	outside
01811	20220531-GEFWIN2205038	seminal vesicles development	developed
01812	20220531-GEFWIN2205038	vagina
01813	20220531-GEFWIN2205038	nipples
01814	20220531-GEFWIN2205038	gestation
01815	20220531-GEFWIN2205038	molecular identification	no
01816	20220531-GEFWIN2205039	mass	7.8	grams
01817	20220531-GEFWIN2205039	head-body length	6.4	centimeter
01818	20220531-GEFWIN2205039	tail length	4.3	centimeter
01819	20220531-GEFWIN2205039	hind foot length	13	millimeter
01820	20220531-GEFWIN2205039	head width	8	millimeter
01821	20220531-GEFWIN2205039	testicles position
01822	20220531-GEFWIN2205039	seminal vesicles development
01823	20220531-GEFWIN2205039	vagina	closed
01824	20220531-GEFWIN2205039	nipples	small
01825	20220531-GEFWIN2205039	gestation	no
01826	20220531-GEFWIN2205039	molecular identification	no
01827	20220531-GEFWIN2205040	mass	17.5	grams
01828	20220531-GEFWIN2205040	head-body length	8.3	centimeter
01829	20220531-GEFWIN2205040	tail length	4	centimeter
01830	20220531-GEFWIN2205040	hind foot length	13	millimeter
01831	20220531-GEFWIN2205040	head width	10	millimeter
01832	20220531-GEFWIN2205040	testicles position
01833	20220531-GEFWIN2205040	seminal vesicles development
01834	20220531-GEFWIN2205040	vagina	perforated
01835	20220531-GEFWIN2205040	nipples	small
01836	20220531-GEFWIN2205040	gestation	no
01837	20220531-GEFWIN2205040	molecular identification	no
01838	20220531-GEFWIN2205041	mass	21	grams
01839	20220531-GEFWIN2205041	head-body length	9.2	centimeter
01840	20220531-GEFWIN2205041	tail length	5.7	centimeter
01841	20220531-GEFWIN2205041	hind foot length	17	millimeter
01842	20220531-GEFWIN2205041	head width	9	millimeter
01843	20220531-GEFWIN2205041	testicles position
01844	20220531-GEFWIN2205041	seminal vesicles development
01845	20220531-GEFWIN2205041	vagina	closed
01846	20220531-GEFWIN2205041	nipples	small
01847	20220531-GEFWIN2205041	gestation	no
01848	20220531-GEFWIN2205041	molecular identification	yes
01849	20210525-GEPBG2105001	mass	20.4	grams
01850	20210525-GEPBG2105001	head-body length	8.8	centimeter
01851	20210525-GEPBG2105001	tail length	6.2	centimeter
01852	20210525-GEPBG2105001	hind foot length		millimeter
01853	20210525-GEPBG2105001	head width		millimeter
01854	20210525-GEPBG2105001	testicles position	outside
01855	20210525-GEPBG2105001	seminal vesicles development	developed
01856	20210525-GEPBG2105001	vagina
01857	20210525-GEPBG2105001	nipples
01858	20210525-GEPBG2105001	gestation
01859	20210525-GEPBG2105001	molecular identification	no
01860	20210525-GEPBG2105002	mass	30.5	grams
01861	20210525-GEPBG2105002	head-body length	9.8	centimeter
01862	20210525-GEPBG2105002	tail length	9.3	centimeter
01863	20210525-GEPBG2105002	hind foot length		millimeter
01864	20210525-GEPBG2105002	head width		millimeter
01865	20210525-GEPBG2105002	testicles position
01866	20210525-GEPBG2105002	seminal vesicles development
01867	20210525-GEPBG2105002	vagina	closed
01868	20210525-GEPBG2105002	nipples	small
01869	20210525-GEPBG2105002	gestation	no
01870	20210525-GEPBG2105002	molecular identification	yes
01871	20210525-GEPBG2105003	mass	23.3	grams
01872	20210525-GEPBG2105003	head-body length	9.2	centimeter
01873	20210525-GEPBG2105003	tail length	4.2	centimeter
01874	20210525-GEPBG2105003	hind foot length		millimeter
01875	20210525-GEPBG2105003	head width		millimeter
01876	20210525-GEPBG2105003	testicles position	outside
01877	20210525-GEPBG2105003	seminal vesicles development	developed
01878	20210525-GEPBG2105003	vagina
01879	20210525-GEPBG2105003	nipples
01880	20210525-GEPBG2105003	gestation
01881	20210525-GEPBG2105003	molecular identification	yes
01882	20210525-GEPBG2105004	mass	22.6	grams
01883	20210525-GEPBG2105004	head-body length	8.5	centimeter
01884	20210525-GEPBG2105004	tail length	8	centimeter
01885	20210525-GEPBG2105004	hind foot length		millimeter
01886	20210525-GEPBG2105004	head width		millimeter
01887	20210525-GEPBG2105004	testicles position
01888	20210525-GEPBG2105004	seminal vesicles development
01889	20210525-GEPBG2105004	vagina	perforated
01890	20210525-GEPBG2105004	nipples	small
01891	20210525-GEPBG2105004	gestation	no
01892	20210525-GEPBG2105004	molecular identification	yes
01893	20210525-GEPBG2105005	mass	23.9	grams
01894	20210525-GEPBG2105005	head-body length	9.9	centimeter
01895	20210525-GEPBG2105005	tail length	4.2	centimeter
01896	20210525-GEPBG2105005	hind foot length		millimeter
01897	20210525-GEPBG2105005	head width		millimeter
01898	20210525-GEPBG2105005	testicles position
01899	20210525-GEPBG2105005	seminal vesicles development
01900	20210525-GEPBG2105005	vagina	perforated
01901	20210525-GEPBG2105005	nipples	small
01902	20210525-GEPBG2105005	gestation	no
01903	20210525-GEPBG2105005	molecular identification	no
01904	20210525-GEPBG2105006	mass	34.4	grams
01905	20210525-GEPBG2105006	head-body length	10.5	centimeter
01906	20210525-GEPBG2105006	tail length	10.4	centimeter
01907	20210525-GEPBG2105006	hind foot length		millimeter
01908	20210525-GEPBG2105006	head width		millimeter
01909	20210525-GEPBG2105006	testicles position
01910	20210525-GEPBG2105006	seminal vesicles development
01911	20210525-GEPBG2105006	vagina	closed
01912	20210525-GEPBG2105006	nipples	small
01913	20210525-GEPBG2105006	gestation	no
01914	20210525-GEPBG2105006	molecular identification	yes
01915	20210525-GEPBG2105007	mass	33.6	grams
01916	20210525-GEPBG2105007	head-body length	10.3	centimeter
01917	20210525-GEPBG2105007	tail length	3.6	centimeter
01918	20210525-GEPBG2105007	hind foot length		millimeter
01919	20210525-GEPBG2105007	head width		millimeter
01920	20210525-GEPBG2105007	testicles position	inside
01921	20210525-GEPBG2105007	seminal vesicles development	undeveloped
01922	20210525-GEPBG2105007	vagina
01923	20210525-GEPBG2105007	nipples
01924	20210525-GEPBG2105007	gestation
01925	20210525-GEPBG2105007	molecular identification	no
01926	20210525-GEPBG2105008	mass	28.7	grams
01927	20210525-GEPBG2105008	head-body length	10.3	centimeter
01928	20210525-GEPBG2105008	tail length	9.7	centimeter
01929	20210525-GEPBG2105008	hind foot length		millimeter
01930	20210525-GEPBG2105008	head width		millimeter
01931	20210525-GEPBG2105008	testicles position	outside
01932	20210525-GEPBG2105008	seminal vesicles development	developed
01933	20210525-GEPBG2105008	vagina
01934	20210525-GEPBG2105008	nipples
01935	20210525-GEPBG2105008	gestation
01936	20210525-GEPBG2105008	molecular identification	no
01937	20210526-GEPBG2105009	mass	23.8	grams
01938	20210526-GEPBG2105009	head-body length	9.7	centimeter
01939	20210526-GEPBG2105009	tail length	4.2	centimeter
01940	20210526-GEPBG2105009	hind foot length		millimeter
01941	20210526-GEPBG2105009	head width		millimeter
01942	20210526-GEPBG2105009	testicles position	outside
01943	20210526-GEPBG2105009	seminal vesicles development	developed
01944	20210526-GEPBG2105009	vagina
01945	20210526-GEPBG2105009	nipples
01946	20210526-GEPBG2105009	gestation
01947	20210526-GEPBG2105009	molecular identification	no
01948	20210526-GEPBG2105010	mass	20.2	grams
01949	20210526-GEPBG2105010	head-body length	9.5	centimeter
01950	20210526-GEPBG2105010	tail length	3.8	centimeter
01951	20210526-GEPBG2105010	hind foot length		millimeter
01952	20210526-GEPBG2105010	head width		millimeter
01953	20210526-GEPBG2105010	testicles position	inside
01954	20210526-GEPBG2105010	seminal vesicles development	undeveloped
01955	20210526-GEPBG2105010	vagina
01956	20210526-GEPBG2105010	nipples
01957	20210526-GEPBG2105010	gestation
01958	20210526-GEPBG2105010	molecular identification	no
01959	20210526-GEPBG2105011	mass	15.2	grams
01960	20210526-GEPBG2105011	head-body length	7.7	centimeter
01961	20210526-GEPBG2105011	tail length	4.8	centimeter
01962	20210526-GEPBG2105011	hind foot length		millimeter
01963	20210526-GEPBG2105011	head width		millimeter
01964	20210526-GEPBG2105011	testicles position
01965	20210526-GEPBG2105011	seminal vesicles development
01966	20210526-GEPBG2105011	vagina	closed
01967	20210526-GEPBG2105011	nipples	small
01968	20210526-GEPBG2105011	gestation	no
01969	20210526-GEPBG2105011	molecular identification	no
01970	20210526-GEPBG2105012	mass	12.5	grams
01971	20210526-GEPBG2105012	head-body length	6.7	centimeter
01972	20210526-GEPBG2105012	tail length	4.8	centimeter
01973	20210526-GEPBG2105012	hind foot length		millimeter
01974	20210526-GEPBG2105012	head width		millimeter
01975	20210526-GEPBG2105012	testicles position
01976	20210526-GEPBG2105012	seminal vesicles development
01977	20210526-GEPBG2105012	vagina	closed
01978	20210526-GEPBG2105012	nipples	small
01979	20210526-GEPBG2105012	gestation	no
01980	20210526-GEPBG2105012	molecular identification	no
01981	20210526-GEPBG2105013	mass	33.4	grams
01982	20210526-GEPBG2105013	head-body length	10.3	centimeter
01983	20210526-GEPBG2105013	tail length	9.5	centimeter
01984	20210526-GEPBG2105013	hind foot length		millimeter
01985	20210526-GEPBG2105013	head width		millimeter
01986	20210526-GEPBG2105013	testicles position	outside
01987	20210526-GEPBG2105013	seminal vesicles development	developed
01988	20210526-GEPBG2105013	vagina
01989	20210526-GEPBG2105013	nipples
01990	20210526-GEPBG2105013	gestation
01991	20210526-GEPBG2105013	molecular identification	yes
01992	20210526-GEPBG2105014	mass	33.5	grams
01993	20210526-GEPBG2105014	head-body length	10	centimeter
01994	20210526-GEPBG2105014	tail length	9.5	centimeter
01995	20210526-GEPBG2105014	hind foot length		millimeter
01996	20210526-GEPBG2105014	head width		millimeter
01997	20210526-GEPBG2105014	testicles position	outside
01998	20210526-GEPBG2105014	seminal vesicles development	developed
01999	20210526-GEPBG2105014	vagina
[truncated: 1,312 more rows]
